# Supplementary material for: Antiproliferative Potential of Cobalt(II) Phenanthroline Complexes with Pyridonates
Source: Molecules. 2025 Nov 12;30(22):4367. doi: 10.3390/molecules30224367 (PMC12655206; doi:10.3390/molecules30224367)
Supplement: Supplementary file 1 [file molecules-30-04367-s001.zip]

Archive with 5 entries (5 files):
- 1_2483770.cif
- 2_2483771.cif
- checkcif_1_2483770.pdf
- checkcif_22483771.pdf
- molecules-3955403-supplementary.pdf
