# Supplementary material for: Antiproliferative Potential of Cobalt(II) Phenanthroline Complexes with Pyridonates
Source: Molecules. 2025 Nov 12;30(22):4367. doi: 10.3390/molecules30224367 (PMC12655206; doi:10.3390/molecules30224367)
Supplement: Supplementary file 1 [file molecules-30-04367-s001.zip › 1_2483770.cif]

data_mn33_24
_audit_creation_date               2025-08-28
_audit_creation_method
;
Olex2 1.3
(compiled 2020.11.12 svn.r5f609507 for OlexSys, GUI svn.r6272)
;
_shelx_SHELXL_version_number       '2018/3'
_audit_contact_author_address      ?
_audit_contact_author_email        ?
_audit_contact_author_name         ''
_audit_contact_author_phone        ?
_publ_contact_author_id_orcid      ?
_publ_section_references
;
Dolomanov, O.V., Bourhis, L.J., Gildea, R.J, Howard, J.A.K. & Puschmann, H.
 (2009), J. Appl. Cryst. 42, 339-341.

Sheldrick, G.M. (2008). Acta Cryst. A64, 112-122.
;
_chemical_name_common              ?
_chemical_name_systematic          ?
_chemical_formula_moiety           'C22 H14 Cl2 Co N4 O2'
_chemical_formula_sum              'C22 H14 Cl2 Co N4 O2'
_chemical_formula_weight           496.20
_chemical_melting_point            ?
loop_
  _atom_type_symbol
  _atom_type_description
  _atom_type_scat_dispersion_real
  _atom_type_scat_dispersion_imag
  _atom_type_scat_source
 'C' 'C' 0.0033 0.0016 'International Tables Vol C Tables 4.2.6.8 and 6.1.1.4'
 'H' 'H' 0.0000 0.0000 'International Tables Vol C Tables 4.2.6.8 and 6.1.1.4'
 'Cl' 'Cl' 0.1484 0.1585 'International Tables Vol C Tables 4.2.6.8 and 6.1.1.4'
 'Co' 'Co' 0.3494 0.9721 'International Tables Vol C Tables 4.2.6.8 and 6.1.1.4'
 'N' 'N' 0.0061 0.0033 'International Tables Vol C Tables 4.2.6.8 and 6.1.1.4'
 'O' 'O' 0.0106 0.0060 'International Tables Vol C Tables 4.2.6.8 and 6.1.1.4'

_shelx_space_group_comment
;
The symmetry employed for this shelxl refinement is uniquely defined
by the following loop, which should always be used as a source of
symmetry information in preference to the above space-group names.
They are only intended as comments.
;
_space_group_crystal_system        'triclinic'
_space_group_IT_number             2
_space_group_name_H-M_alt          'P -1'
_space_group_name_Hall             '-P 1'
loop_
  _space_group_symop_operation_xyz
 'x, y, z'
 '-x, -y, -z'

_cell_length_a                     9.3330(5)
_cell_length_b                     14.7266(7)
_cell_length_c                     15.0683(7)
_cell_angle_alpha                  82.8863(16)
_cell_angle_beta                   89.2581(17)
_cell_angle_gamma                  81.6392(16)
_cell_volume                       2033.23(17)
_cell_formula_units_Z              4
_cell_measurement_reflns_used      9908
_cell_measurement_temperature      100(2)
_cell_measurement_theta_max        32.57
_cell_measurement_theta_min        2.44
_shelx_estimated_absorpt_T_max     0.915
_shelx_estimated_absorpt_T_min     0.822
_exptl_absorpt_coefficient_mu      1.135
_exptl_absorpt_correction_T_max    0.7467
_exptl_absorpt_correction_T_min    0.6215
_exptl_absorpt_correction_type     multi-scan
_exptl_absorpt_process_details
;
SADABS-2016/2 (Bruker,2016/2) was used for absorption correction.
wR2(int) was 0.0746 before and 0.0571 after correction.
The Ratio of minimum to maximum transmission is 0.8323.
The \l/2 correction factor is Not present.
;
_exptl_absorpt_special_details     ?
_exptl_crystal_colour              orange
_exptl_crystal_colour_primary      orange
_exptl_crystal_density_diffrn      1.621
_exptl_crystal_density_meas        ?
_exptl_crystal_density_method      ?
_exptl_crystal_description         prism
_exptl_crystal_F_000               1004
_exptl_crystal_size_max            0.18
_exptl_crystal_size_mid            0.14
_exptl_crystal_size_min            0.08
_exptl_transmission_factor_max     ?
_exptl_transmission_factor_min     ?
_diffrn_reflns_av_R_equivalents    0.0476
_diffrn_reflns_av_unetI/netI       0.0393
_diffrn_reflns_Laue_measured_fraction_full  0.999
_diffrn_reflns_Laue_measured_fraction_max  0.999
_diffrn_reflns_limit_h_max         13
_diffrn_reflns_limit_h_min         -13
_diffrn_reflns_limit_k_max         20
_diffrn_reflns_limit_k_min         -20
_diffrn_reflns_limit_l_max         21
_diffrn_reflns_limit_l_min         -21
_diffrn_reflns_number              61178
_diffrn_reflns_point_group_measured_fraction_full  0.999
_diffrn_reflns_point_group_measured_fraction_max  0.999
_diffrn_reflns_theta_full          25.242
_diffrn_reflns_theta_max           30.000
_diffrn_reflns_theta_min           1.408
_diffrn_ambient_temperature        100(2)
_diffrn_detector_area_resol_mean   ?
_diffrn_measured_fraction_theta_full  0.999
_diffrn_measured_fraction_theta_max  0.999
_diffrn_measurement_device_type    'Bruker SMART Photon-II CCD'
_diffrn_measurement_method         '\f and \w scans'
_diffrn_radiation_type             MoK\a
_diffrn_radiation_wavelength       0.71073
_diffrn_source                     ?
_diffrn_source_current             30.0
_diffrn_source_power               1.5
_diffrn_source_voltage             50.0
_diffrn_standards_number           0
_reflns_Friedel_coverage           0.000
_reflns_Friedel_fraction_full      .
_reflns_Friedel_fraction_max       .
_reflns_number_gt                  9870
_reflns_number_total               11829
_reflns_special_details
;
 Reflections were merged by SHELXL according to the crystal
 class for the calculation of statistics and refinement.
 
 _reflns_Friedel_fraction is defined as the number of unique
 Friedel pairs measured divided by the number that would be
 possible theoretically, ignoring centric projections and
 systematic absences.
;
_reflns_threshold_expression       'I > 2\s(I)'
_computing_cell_refinement         'SAINT V8.38A (Bruker, 2018)'
_computing_data_collection         'Bruker APEX3'
_computing_data_reduction          'SAINT V8.38A (Bruker, 2018)'
_computing_molecular_graphics      'Olex2 1.3 (Dolomanov et al., 2009)'
_computing_publication_material    'Olex2 1.3 (Dolomanov et al., 2009)'
_computing_structure_refinement    'XL  (Sheldrick, 2008)'
_computing_structure_solution      'SHELXS-97 (Sheldrick 2008)'
_refine_diff_density_max           0.419
_refine_diff_density_min           -0.449
_refine_diff_density_rms           0.079
_refine_ls_extinction_coef         .
_refine_ls_extinction_method       none
_refine_ls_goodness_of_fit_ref     1.111
_refine_ls_hydrogen_treatment      constr
_refine_ls_matrix_type             full
_refine_ls_number_parameters       559
_refine_ls_number_reflns           11829
_refine_ls_number_restraints       0
_refine_ls_R_factor_all            0.0558
_refine_ls_R_factor_gt             0.0430
_refine_ls_restrained_S_all        1.111
_refine_ls_shift/su_max            0.001
_refine_ls_shift/su_mean           0.000
_refine_ls_structure_factor_coef   Fsqd
_refine_ls_weighting_details      
 'w=1/[\s^2^(Fo^2^)+(0.0176P)^2^+2.1867P] where P=(Fo^2^+2Fc^2^)/3'
_refine_ls_weighting_scheme        calc
_refine_ls_wR_factor_gt            0.0785
_refine_ls_wR_factor_ref           0.0832
_refine_special_details            ?
_olex2_refinement_description
;
1. Fixed Uiso
 At 1.2 times of:
  All C(H) groups
2.a Aromatic/amide H refined with riding coordinates:
 C1A(H1A), C2A(H2A), C3A(H3A), C8A(H8A), C9A(H9A), C10A(H10A), C11A(H11A),
 C12A(H12A), C14A(H14A), C15A(H15A), C16A(H16A), C19A(H19A), C20A(H20A),
 C21A(H21A), C1B(H1B), C2B(H2B), C3B(H3B), C8B(H8B), C9B(H9B), C10B(H10B),
 C11B(H11B), C12B(H12B), C14B(H14B), C15B(H15B), C16B(H16B), C19B(H19B),
 C20B(H20B), C21B(H21B)
;
_atom_sites_solution_hydrogens     geom
_atom_sites_solution_primary       direct
_atom_sites_solution_secondary     ?
loop_
  _atom_site_label
  _atom_site_type_symbol
  _atom_site_fract_x
  _atom_site_fract_y
  _atom_site_fract_z
  _atom_site_U_iso_or_equiv
  _atom_site_adp_type
  _atom_site_occupancy
  _atom_site_site_symmetry_order
  _atom_site_calc_flag
  _atom_site_refinement_flags_posn
  _atom_site_refinement_flags_adp
  _atom_site_refinement_flags_occupancy
  _atom_site_disorder_assembly
  _atom_site_disorder_group
 Co1A Co 0.10950(3) 0.70402(2) 0.12760(2) 0.01538(6) Uani 1 1 d . . . . .
 Cl1A Cl 0.23666(6) 0.95682(3) 0.11647(4) 0.02107(11) Uani 1 1 d . . . . .
 Cl2A Cl -0.15757(6) 0.93926(4) 0.09740(4) 0.02257(11) Uani 1 1 d . . . . .
 O1A O 0.31303(16) 0.62610(10) 0.11266(10) 0.0205(3) Uani 1 1 d . . . . .
 O2A O 0.09983(17) 0.66867(11) 0.27093(10) 0.0228(3) Uani 1 1 d . . . . .
 N1A N -0.02709(18) 0.60471(11) 0.11137(12) 0.0167(3) Uani 1 1 d . . . . .
 N2A N 0.03240(19) 0.74806(11) -0.00391(11) 0.0163(3) Uani 1 1 d . . . . .
 N3A N 0.29596(19) 0.77844(11) 0.11451(11) 0.0157(3) Uani 1 1 d . . . . .
 N4A N -0.03018(18) 0.79478(12) 0.20012(12) 0.0169(3) Uani 1 1 d . . . . .
 C1A C -0.0531(2) 0.53300(14) 0.16884(15) 0.0204(4) Uani 1 1 d . . . . .
 H1A H -0.009354 0.524305 0.226435 0.024 Uiso 1 1 calc R U . . .
 C2A C -0.1422(2) 0.46963(15) 0.14807(16) 0.0226(4) Uani 1 1 d . . . . .
 H2A H -0.157163 0.418796 0.190758 0.027 Uiso 1 1 calc R U . . .
 C3A C -0.2079(2) 0.48164(14) 0.06542(15) 0.0214(4) Uani 1 1 d . . . . .
 H3A H -0.267511 0.438774 0.050202 0.026 Uiso 1 1 calc R U . . .
 C4A C -0.1856(2) 0.55841(14) 0.00336(14) 0.0180(4) Uani 1 1 d . . . . .
 C5A C -0.0931(2) 0.61733(13) 0.02980(14) 0.0159(4) Uani 1 1 d . . . . .
 C6A C -0.0640(2) 0.69599(13) -0.03131(13) 0.0150(4) Uani 1 1 d . . . . .
 C7A C -0.1350(2) 0.71564(14) -0.11459(14) 0.0175(4) Uani 1 1 d . . . . .
 C8A C -0.1035(2) 0.79408(14) -0.17077(14) 0.0199(4) Uani 1 1 d . . . . .
 H8A H -0.150505 0.811244 -0.227146 0.024 Uiso 1 1 calc R U . . .
 C9A C -0.0047(2) 0.84548(15) -0.14370(14) 0.0204(4) Uani 1 1 d . . . . .
 H9A H 0.018726 0.897699 -0.181635 0.025 Uiso 1 1 calc R U . . .
 C10A C 0.0615(2) 0.82029(14) -0.05953(14) 0.0181(4) Uani 1 1 d . . . . .
 H10A H 0.130024 0.856333 -0.041527 0.022 Uiso 1 1 calc R U . . .
 C11A C -0.2542(2) 0.57938(15) -0.08305(15) 0.0208(4) Uani 1 1 d . . . . .
 H11A H -0.316502 0.539488 -0.101351 0.025 Uiso 1 1 calc R U . . .
 C12A C -0.2311(2) 0.65526(15) -0.13864(15) 0.0217(4) Uani 1 1 d . . . . .
 H12A H -0.279751 0.668738 -0.194766 0.026 Uiso 1 1 calc R U . . .
 C13A C 0.3571(2) 0.85521(14) 0.11043(13) 0.0156(4) Uani 1 1 d . . . . .
 C14A C 0.5035(2) 0.85806(15) 0.10311(14) 0.0196(4) Uani 1 1 d . . . . .
 H14A H 0.542077 0.914630 0.099623 0.024 Uiso 1 1 calc R U . . .
 C15A C 0.5927(2) 0.77317(16) 0.10107(15) 0.0216(4) Uani 1 1 d . . . . .
 H15A H 0.694604 0.771631 0.096411 0.026 Uiso 1 1 calc R U . . .
 C16A C 0.5348(2) 0.69224(15) 0.10571(14) 0.0197(4) Uani 1 1 d . . . . .
 H16A H 0.596044 0.634764 0.105585 0.024 Uiso 1 1 calc R U . . .
 C17A C 0.3823(2) 0.69565(14) 0.11070(13) 0.0163(4) Uani 1 1 d . . . . .
 C18A C -0.1289(2) 0.86978(14) 0.20049(14) 0.0188(4) Uani 1 1 d . . . . .
 C19A C -0.2056(3) 0.89428(16) 0.27376(16) 0.0257(5) Uani 1 1 d . . . . .
 H19A H -0.276423 0.947902 0.270428 0.031 Uiso 1 1 calc R U . . .
 C20A C -0.1742(3) 0.83600(17) 0.35442(16) 0.0272(5) Uani 1 1 d . . . . .
 H20A H -0.225606 0.849963 0.407015 0.033 Uiso 1 1 calc R U . . .
 C21A C -0.0710(3) 0.75962(17) 0.35840(15) 0.0249(5) Uani 1 1 d . . . . .
 H21A H -0.048805 0.721475 0.413490 0.030 Uiso 1 1 calc R U . . .
 C22A C 0.0028(2) 0.73810(15) 0.27878(14) 0.0188(4) Uani 1 1 d . . . . .
 Co1B Co 0.71786(3) 0.27990(2) 0.35236(2) 0.01664(6) Uani 1 1 d . . . . .
 Cl1B Cl 0.96859(6) 0.02984(4) 0.37987(4) 0.02437(11) Uani 1 1 d . . . . .
 Cl2B Cl 0.55362(6) 0.04786(4) 0.40728(3) 0.02146(11) Uani 1 1 d . . . . .
 O1B O 0.87991(18) 0.36289(11) 0.36354(11) 0.0248(3) Uani 1 1 d . . . . .
 O2B O 0.69433(17) 0.30105(10) 0.20803(10) 0.0222(3) Uani 1 1 d . . . . .
 N1B N 0.5345(2) 0.38096(12) 0.36175(12) 0.0186(4) Uani 1 1 d . . . . .
 N2B N 0.6622(2) 0.25175(12) 0.48915(12) 0.0186(4) Uani 1 1 d . . . . .
 N3B N 0.93776(19) 0.20941(12) 0.37375(12) 0.0186(4) Uani 1 1 d . . . . .
 N4B N 0.61751(18) 0.18254(12) 0.29161(11) 0.0157(3) Uani 1 1 d . . . . .
 C1B C 0.4740(2) 0.44494(15) 0.29775(15) 0.0225(4) Uani 1 1 d . . . . .
 H1B H 0.511791 0.445133 0.238895 0.027 Uiso 1 1 calc R U . . .
 C2B C 0.3574(3) 0.51176(15) 0.31337(16) 0.0257(5) Uani 1 1 d . . . . .
 H2B H 0.316778 0.555967 0.265727 0.031 Uiso 1 1 calc R U . . .
 C3B C 0.3018(2) 0.51315(15) 0.39811(16) 0.0247(5) Uani 1 1 d . . . . .
 H3B H 0.223076 0.558677 0.409698 0.030 Uiso 1 1 calc R U . . .
 C4B C 0.3629(2) 0.44611(15) 0.46802(15) 0.0205(4) Uani 1 1 d . . . . .
 C5B C 0.4798(2) 0.38133(14) 0.44559(14) 0.0176(4) Uani 1 1 d . . . . .
 C6B C 0.5464(2) 0.31074(14) 0.51380(14) 0.0176(4) Uani 1 1 d . . . . .
 C7B C 0.4906(2) 0.30550(15) 0.60102(14) 0.0210(4) Uani 1 1 d . . . . .
 C8B C 0.5602(3) 0.23471(17) 0.66447(15) 0.0268(5) Uani 1 1 d . . . . .
 H8B H 0.525910 0.227928 0.724227 0.032 Uiso 1 1 calc R U . . .
 C9B C 0.6772(3) 0.17580(17) 0.63972(15) 0.0264(5) Uani 1 1 d . . . . .
 H9B H 0.725010 0.128294 0.682119 0.032 Uiso 1 1 calc R U . . .
 C10B C 0.7256(3) 0.18651(15) 0.55107(15) 0.0227(4) Uani 1 1 d . . . . .
 H10B H 0.806993 0.145508 0.534530 0.027 Uiso 1 1 calc R U . . .
 C11B C 0.3104(2) 0.44058(16) 0.55840(16) 0.0244(5) Uani 1 1 d . . . . .
 H11B H 0.232781 0.484953 0.573973 0.029 Uiso 1 1 calc R U . . .
 C12B C 0.3705(3) 0.37273(17) 0.62147(15) 0.0254(5) Uani 1 1 d . . . . .
 H12B H 0.332647 0.369358 0.680433 0.031 Uiso 1 1 calc R U . . .
 C13B C 1.0348(2) 0.13337(15) 0.38764(14) 0.0193(4) Uani 1 1 d . . . . .
 C14B C 1.1794(2) 0.13222(16) 0.40500(14) 0.0230(4) Uani 1 1 d . . . . .
 H14B H 1.244442 0.076060 0.416019 0.028 Uiso 1 1 calc R U . . .
 C15B C 1.2254(3) 0.21852(17) 0.40552(15) 0.0255(5) Uani 1 1 d . . . . .
 H15B H 1.324641 0.221377 0.416097 0.031 Uiso 1 1 calc R U . . .
 C16B C 1.1301(3) 0.29884(17) 0.39108(15) 0.0250(5) Uani 1 1 d . . . . .
 H16B H 1.162559 0.357013 0.391395 0.030 Uiso 1 1 calc R U . . .
 C17B C 0.9817(2) 0.29384(15) 0.37560(14) 0.0202(4) Uani 1 1 d . . . . .
 C18B C 0.5501(2) 0.10844(14) 0.29967(13) 0.0161(4) Uani 1 1 d . . . . .
 C19B C 0.4838(2) 0.07710(15) 0.23098(15) 0.0214(4) Uani 1 1 d . . . . .
 H19B H 0.434566 0.024644 0.240386 0.026 Uiso 1 1 calc R U . . .
 C20B C 0.4931(2) 0.12703(15) 0.14622(15) 0.0216(4) Uani 1 1 d . . . . .
 H20B H 0.448847 0.108063 0.096522 0.026 Uiso 1 1 calc R U . . .
 C21B C 0.5642(2) 0.20238(15) 0.13335(14) 0.0197(4) Uani 1 1 d . . . . .
 H21B H 0.571239 0.234882 0.075298 0.024 Uiso 1 1 calc R U . . .
 C22B C 0.6274(2) 0.23116(14) 0.20841(13) 0.0172(4) Uani 1 1 d . . . . .

loop_
  _atom_site_aniso_label
  _atom_site_aniso_U_11
  _atom_site_aniso_U_22
  _atom_site_aniso_U_33
  _atom_site_aniso_U_23
  _atom_site_aniso_U_13
  _atom_site_aniso_U_12
 Co1A 0.01777(13) 0.01434(13) 0.01360(13) -0.00017(10) -0.00095(10) -0.00207(10)
 Cl1A 0.0219(2) 0.0153(2) 0.0258(3) -0.00284(19) -0.0053(2) -0.00114(19)
 Cl2A 0.0215(2) 0.0190(2) 0.0256(3) 0.0027(2) -0.0030(2) -0.00181(19)
 O1A 0.0226(8) 0.0163(7) 0.0228(8) -0.0027(6) -0.0003(6) -0.0036(6)
 O2A 0.0252(8) 0.0220(8) 0.0192(8) 0.0003(6) -0.0022(6) 0.0013(6)
 N1A 0.0168(8) 0.0142(8) 0.0189(9) -0.0005(6) 0.0014(7) -0.0022(6)
 N2A 0.0187(8) 0.0149(8) 0.0151(8) -0.0008(6) 0.0007(7) -0.0028(7)
 N3A 0.0187(8) 0.0155(8) 0.0127(8) -0.0016(6) -0.0009(6) -0.0019(7)
 N4A 0.0173(8) 0.0168(8) 0.0166(8) -0.0029(6) -0.0006(7) -0.0019(7)
 C1A 0.0227(10) 0.0172(10) 0.0197(10) 0.0028(8) 0.0025(8) -0.0018(8)
 C2A 0.0222(11) 0.0154(10) 0.0289(12) 0.0013(8) 0.0066(9) -0.0029(8)
 C3A 0.0200(10) 0.0156(10) 0.0296(12) -0.0046(8) 0.0055(9) -0.0043(8)
 C4A 0.0152(9) 0.0161(9) 0.0229(11) -0.0057(8) 0.0033(8) -0.0008(8)
 C5A 0.0150(9) 0.0146(9) 0.0179(10) -0.0039(7) 0.0025(7) -0.0003(7)
 C6A 0.0157(9) 0.0139(9) 0.0154(9) -0.0036(7) 0.0022(7) -0.0005(7)
 C7A 0.0178(9) 0.0167(9) 0.0175(10) -0.0044(8) 0.0007(8) 0.0006(8)
 C8A 0.0235(10) 0.0203(10) 0.0144(10) -0.0011(8) -0.0017(8) 0.0011(8)
 C9A 0.0266(11) 0.0190(10) 0.0151(10) 0.0005(8) 0.0011(8) -0.0036(8)
 C10A 0.0221(10) 0.0158(9) 0.0168(10) -0.0024(7) 0.0008(8) -0.0037(8)
 C11A 0.0197(10) 0.0201(10) 0.0243(11) -0.0088(8) -0.0010(8) -0.0032(8)
 C12A 0.0217(10) 0.0227(11) 0.0211(11) -0.0064(8) -0.0024(8) -0.0012(9)
 C13A 0.0194(9) 0.0166(9) 0.0110(9) -0.0030(7) -0.0028(7) -0.0013(8)
 C14A 0.0195(10) 0.0210(10) 0.0196(10) -0.0025(8) -0.0011(8) -0.0067(8)
 C15A 0.0167(10) 0.0290(11) 0.0201(11) -0.0070(9) 0.0019(8) -0.0040(9)
 C16A 0.0195(10) 0.0208(10) 0.0185(10) -0.0062(8) 0.0016(8) 0.0013(8)
 C17A 0.0210(10) 0.0187(9) 0.0093(9) -0.0025(7) -0.0005(7) -0.0021(8)
 C18A 0.0198(10) 0.0182(10) 0.0193(10) -0.0020(8) -0.0027(8) -0.0052(8)
 C19A 0.0252(11) 0.0267(12) 0.0257(12) -0.0104(9) 0.0005(9) 0.0009(9)
 C20A 0.0286(12) 0.0350(13) 0.0197(11) -0.0115(10) 0.0040(9) -0.0032(10)
 C21A 0.0289(12) 0.0332(12) 0.0134(10) -0.0050(9) -0.0004(9) -0.0060(10)
 C22A 0.0188(10) 0.0229(10) 0.0157(10) -0.0027(8) -0.0019(8) -0.0055(8)
 Co1B 0.02099(14) 0.01599(13) 0.01303(13) -0.00094(10) -0.00200(10) -0.00351(11)
 Cl1B 0.0258(3) 0.0193(2) 0.0277(3) -0.0010(2) -0.0022(2) -0.0036(2)
 Cl2B 0.0236(2) 0.0236(2) 0.0160(2) 0.00368(19) 0.00059(19) -0.0051(2)
 O1B 0.0275(8) 0.0191(8) 0.0285(9) -0.0034(6) -0.0018(7) -0.0047(6)
 O2B 0.0299(8) 0.0209(7) 0.0170(7) 0.0003(6) 0.0006(6) -0.0100(6)
 N1B 0.0234(9) 0.0157(8) 0.0166(9) -0.0015(7) -0.0046(7) -0.0032(7)
 N2B 0.0232(9) 0.0166(8) 0.0157(8) -0.0019(7) -0.0034(7) -0.0021(7)
 N3B 0.0211(9) 0.0205(9) 0.0145(8) -0.0018(7) -0.0014(7) -0.0046(7)
 N4B 0.0174(8) 0.0161(8) 0.0133(8) -0.0005(6) -0.0006(6) -0.0025(6)
 C1B 0.0282(11) 0.0207(10) 0.0183(10) 0.0014(8) -0.0062(9) -0.0059(9)
 C2B 0.0271(12) 0.0182(10) 0.0307(13) 0.0030(9) -0.0089(10) -0.0039(9)
 C3B 0.0214(11) 0.0179(10) 0.0346(13) -0.0036(9) -0.0064(9) -0.0017(8)
 C4B 0.0207(10) 0.0193(10) 0.0232(11) -0.0063(8) -0.0039(8) -0.0046(8)
 C5B 0.0191(10) 0.0162(9) 0.0185(10) -0.0028(8) -0.0047(8) -0.0056(8)
 C6B 0.0205(10) 0.0168(9) 0.0167(10) -0.0038(7) -0.0031(8) -0.0049(8)
 C7B 0.0243(11) 0.0251(11) 0.0150(10) -0.0054(8) -0.0022(8) -0.0055(9)
 C8B 0.0334(13) 0.0363(13) 0.0110(10) -0.0025(9) -0.0019(9) -0.0063(10)
 C9B 0.0322(12) 0.0283(12) 0.0165(11) 0.0030(9) -0.0043(9) -0.0014(10)
 C10B 0.0266(11) 0.0208(10) 0.0190(11) -0.0003(8) -0.0026(9) 0.0003(9)
 C11B 0.0207(10) 0.0263(11) 0.0278(12) -0.0114(9) -0.0005(9) -0.0023(9)
 C12B 0.0255(11) 0.0342(13) 0.0185(11) -0.0100(9) 0.0017(9) -0.0053(10)
 C13B 0.0227(10) 0.0228(10) 0.0124(9) -0.0012(8) -0.0010(8) -0.0047(8)
 C14B 0.0214(10) 0.0292(12) 0.0174(10) -0.0002(9) -0.0033(8) -0.0025(9)
 C15B 0.0217(11) 0.0361(13) 0.0203(11) -0.0044(9) -0.0016(9) -0.0090(10)
 C16B 0.0257(11) 0.0303(12) 0.0223(11) -0.0056(9) -0.0032(9) -0.0125(10)
 C17B 0.0250(11) 0.0239(11) 0.0130(9) -0.0029(8) -0.0011(8) -0.0071(9)
 C18B 0.0177(9) 0.0162(9) 0.0131(9) 0.0012(7) 0.0007(7) -0.0006(7)
 C19B 0.0230(10) 0.0213(10) 0.0208(11) -0.0022(8) -0.0016(8) -0.0067(8)
 C20B 0.0234(11) 0.0249(11) 0.0174(10) -0.0058(8) -0.0028(8) -0.0032(9)
 C21B 0.0245(10) 0.0216(10) 0.0126(9) -0.0012(8) -0.0011(8) -0.0027(8)
 C22B 0.0196(10) 0.0181(9) 0.0134(9) -0.0020(7) 0.0013(8) -0.0012(8)

_geom_special_details
;
 All esds (except the esd in the dihedral angle between two l.s. planes)
 are estimated using the full covariance matrix.  The cell esds are taken
 into account individually in the estimation of esds in distances, angles
 and torsion angles; correlations between esds in cell parameters are only
 used when they are defined by crystal symmetry.  An approximate (isotropic)
 treatment of cell esds is used for estimating esds involving l.s. planes.
;
loop_
  _geom_bond_atom_site_label_1
  _geom_bond_atom_site_label_2
  _geom_bond_distance
  _geom_bond_site_symmetry_2
  _geom_bond_publ_flag
 Co1A O1A 2.0963(15) . ?
 Co1A O2A 2.1619(15) . ?
 Co1A N1A 2.1126(17) . ?
 Co1A N2A 2.1091(17) . ?
 Co1A N3A 2.1819(17) . ?
 Co1A N4A 2.1209(17) . ?
 Cl1A C13A 1.747(2) . ?
 Cl2A C18A 1.752(2) . ?
 O1A C17A 1.286(2) . ?
 O2A C22A 1.280(3) . ?
 N1A C1A 1.329(3) . ?
 N1A C5A 1.362(3) . ?
 N2A C6A 1.363(3) . ?
 N2A C10A 1.329(3) . ?
 N3A C13A 1.333(3) . ?
 N3A C17A 1.368(3) . ?
 N4A C18A 1.332(3) . ?
 N4A C22A 1.373(3) . ?
 C1A H1A 0.9500 . ?
 C1A C2A 1.402(3) . ?
 C2A H2A 0.9500 . ?
 C2A C3A 1.375(3) . ?
 C3A H3A 0.9500 . ?
 C3A C4A 1.413(3) . ?
 C4A C5A 1.404(3) . ?
 C4A C11A 1.437(3) . ?
 C5A C6A 1.444(3) . ?
 C6A C7A 1.405(3) . ?
 C7A C8A 1.410(3) . ?
 C7A C12A 1.431(3) . ?
 C8A H8A 0.9500 . ?
 C8A C9A 1.371(3) . ?
 C9A H9A 0.9500 . ?
 C9A C10A 1.402(3) . ?
 C10A H10A 0.9500 . ?
 C11A H11A 0.9500 . ?
 C11A C12A 1.353(3) . ?
 C12A H12A 0.9500 . ?
 C13A C14A 1.376(3) . ?
 C14A H14A 0.9500 . ?
 C14A C15A 1.401(3) . ?
 C15A H15A 0.9500 . ?
 C15A C16A 1.372(3) . ?
 C16A H16A 0.9500 . ?
 C16A C17A 1.418(3) . ?
 C18A C19A 1.365(3) . ?
 C19A H19A 0.9500 . ?
 C19A C20A 1.406(3) . ?
 C20A H20A 0.9500 . ?
 C20A C21A 1.366(3) . ?
 C21A H21A 0.9500 . ?
 C21A C22A 1.423(3) . ?
 Co1B O1B 2.0988(16) . ?
 Co1B O2B 2.1679(15) . ?
 Co1B N1B 2.1136(18) . ?
 Co1B N2B 2.1245(18) . ?
 Co1B N3B 2.1698(18) . ?
 Co1B N4B 2.1233(17) . ?
 Cl1B C13B 1.743(2) . ?
 Cl2B C18B 1.750(2) . ?
 O1B C17B 1.283(3) . ?
 O2B C22B 1.279(2) . ?
 N1B C1B 1.331(3) . ?
 N1B C5B 1.357(3) . ?
 N2B C6B 1.363(3) . ?
 N2B C10B 1.331(3) . ?
 N3B C13B 1.330(3) . ?
 N3B C17B 1.368(3) . ?
 N4B C18B 1.329(3) . ?
 N4B C22B 1.374(3) . ?
 C1B H1B 0.9500 . ?
 C1B C2B 1.395(3) . ?
 C2B H2B 0.9500 . ?
 C2B C3B 1.373(3) . ?
 C3B H3B 0.9500 . ?
 C3B C4B 1.416(3) . ?
 C4B C5B 1.408(3) . ?
 C4B C11B 1.438(3) . ?
 C5B C6B 1.445(3) . ?
 C6B C7B 1.405(3) . ?
 C7B C8B 1.413(3) . ?
 C7B C12B 1.441(3) . ?
 C8B H8B 0.9500 . ?
 C8B C9B 1.371(3) . ?
 C9B H9B 0.9500 . ?
 C9B C10B 1.402(3) . ?
 C10B H10B 0.9500 . ?
 C11B H11B 0.9500 . ?
 C11B C12B 1.353(3) . ?
 C12B H12B 0.9500 . ?
 C13B C14B 1.376(3) . ?
 C14B H14B 0.9500 . ?
 C14B C15B 1.400(3) . ?
 C15B H15B 0.9500 . ?
 C15B C16B 1.369(3) . ?
 C16B H16B 0.9500 . ?
 C16B C17B 1.421(3) . ?
 C18B C19B 1.373(3) . ?
 C19B H19B 0.9500 . ?
 C19B C20B 1.401(3) . ?
 C20B H20B 0.9500 . ?
 C20B C21B 1.367(3) . ?
 C21B H21B 0.9500 . ?
 C21B C22B 1.420(3) . ?

loop_
  _geom_angle_atom_site_label_1
  _geom_angle_atom_site_label_2
  _geom_angle_atom_site_label_3
  _geom_angle
  _geom_angle_site_symmetry_1
  _geom_angle_site_symmetry_3
  _geom_angle_publ_flag
 O1A Co1A O2A 95.42(6) . . ?
 O1A Co1A N1A 100.49(6) . . ?
 O1A Co1A N2A 105.06(6) . . ?
 O1A Co1A N3A 62.78(6) . . ?
 O1A Co1A N4A 149.51(6) . . ?
 O2A Co1A N3A 101.56(6) . . ?
 N1A Co1A O2A 89.33(6) . . ?
 N1A Co1A N3A 160.54(7) . . ?
 N1A Co1A N4A 100.06(7) . . ?
 N2A Co1A O2A 157.85(6) . . ?
 N2A Co1A N1A 78.86(7) . . ?
 N2A Co1A N3A 95.34(6) . . ?
 N2A Co1A N4A 100.83(7) . . ?
 N4A Co1A O2A 62.57(6) . . ?
 N4A Co1A N3A 99.27(7) . . ?
 C17A O1A Co1A 94.43(12) . . ?
 C22A O2A Co1A 92.08(12) . . ?
 C1A N1A Co1A 128.57(15) . . ?
 C1A N1A C5A 117.86(19) . . ?
 C5A N1A Co1A 113.56(13) . . ?
 C6A N2A Co1A 113.49(13) . . ?
 C10A N2A Co1A 128.43(15) . . ?
 C10A N2A C6A 118.02(18) . . ?
 C13A N3A Co1A 152.60(14) . . ?
 C13A N3A C17A 118.99(18) . . ?
 C17A N3A Co1A 88.40(12) . . ?
 C18A N4A Co1A 149.42(15) . . ?
 C18A N4A C22A 119.13(18) . . ?
 C22A N4A Co1A 91.25(12) . . ?
 N1A C1A H1A 118.6 . . ?
 N1A C1A C2A 122.8(2) . . ?
 C2A C1A H1A 118.6 . . ?
 C1A C2A H2A 120.3 . . ?
 C3A C2A C1A 119.5(2) . . ?
 C3A C2A H2A 120.3 . . ?
 C2A C3A H3A 120.3 . . ?
 C2A C3A C4A 119.3(2) . . ?
 C4A C3A H3A 120.3 . . ?
 C3A C4A C11A 123.6(2) . . ?
 C5A C4A C3A 117.0(2) . . ?
 C5A C4A C11A 119.35(19) . . ?
 N1A C5A C4A 123.49(19) . . ?
 N1A C5A C6A 116.88(18) . . ?
 C4A C5A C6A 119.63(19) . . ?
 N2A C6A C5A 117.12(18) . . ?
 N2A C6A C7A 123.30(18) . . ?
 C7A C6A C5A 119.58(18) . . ?
 C6A C7A C8A 116.88(19) . . ?
 C6A C7A C12A 119.28(19) . . ?
 C8A C7A C12A 123.8(2) . . ?
 C7A C8A H8A 120.1 . . ?
 C9A C8A C7A 119.7(2) . . ?
 C9A C8A H8A 120.1 . . ?
 C8A C9A H9A 120.3 . . ?
 C8A C9A C10A 119.4(2) . . ?
 C10A C9A H9A 120.3 . . ?
 N2A C10A C9A 122.7(2) . . ?
 N2A C10A H10A 118.7 . . ?
 C9A C10A H10A 118.7 . . ?
 C4A C11A H11A 119.6 . . ?
 C12A C11A C4A 120.8(2) . . ?
 C12A C11A H11A 119.6 . . ?
 C7A C12A H12A 119.3 . . ?
 C11A C12A C7A 121.3(2) . . ?
 C11A C12A H12A 119.3 . . ?
 N3A C13A Cl1A 115.09(15) . . ?
 N3A C13A C14A 124.71(19) . . ?
 C14A C13A Cl1A 120.20(16) . . ?
 C13A C14A H14A 121.7 . . ?
 C13A C14A C15A 116.51(19) . . ?
 C15A C14A H14A 121.7 . . ?
 C14A C15A H15A 119.6 . . ?
 C16A C15A C14A 120.9(2) . . ?
 C16A C15A H15A 119.6 . . ?
 C15A C16A H16A 120.5 . . ?
 C15A C16A C17A 119.03(19) . . ?
 C17A C16A H16A 120.5 . . ?
 O1A C17A N3A 114.31(18) . . ?
 O1A C17A C16A 125.86(19) . . ?
 N3A C17A C16A 119.83(19) . . ?
 N4A C18A Cl2A 115.23(16) . . ?
 N4A C18A C19A 124.8(2) . . ?
 C19A C18A Cl2A 119.94(17) . . ?
 C18A C19A H19A 121.7 . . ?
 C18A C19A C20A 116.5(2) . . ?
 C20A C19A H19A 121.7 . . ?
 C19A C20A H20A 119.5 . . ?
 C21A C20A C19A 121.1(2) . . ?
 C21A C20A H20A 119.5 . . ?
 C20A C21A H21A 120.5 . . ?
 C20A C21A C22A 119.0(2) . . ?
 C22A C21A H21A 120.5 . . ?
 O2A C22A N4A 113.91(18) . . ?
 O2A C22A C21A 126.7(2) . . ?
 N4A C22A C21A 119.4(2) . . ?
 O1B Co1B O2B 98.26(6) . . ?
 O1B Co1B N1B 98.69(7) . . ?
 O1B Co1B N2B 100.15(7) . . ?
 O1B Co1B N3B 63.05(6) . . ?
 O1B Co1B N4B 153.64(7) . . ?
 O2B Co1B N3B 103.72(6) . . ?
 N1B Co1B O2B 89.26(6) . . ?
 N1B Co1B N2B 78.70(7) . . ?
 N1B Co1B N3B 158.61(7) . . ?
 N1B Co1B N4B 98.74(7) . . ?
 N2B Co1B O2B 159.29(7) . . ?
 N2B Co1B N3B 93.05(7) . . ?
 N4B Co1B O2B 62.39(6) . . ?
 N4B Co1B N2B 102.54(7) . . ?
 N4B Co1B N3B 102.32(7) . . ?
 C17B O1B Co1B 93.86(13) . . ?
 C22B O2B Co1B 92.14(12) . . ?
 C1B N1B Co1B 128.09(16) . . ?
 C1B N1B C5B 118.11(19) . . ?
 C5B N1B Co1B 113.70(13) . . ?
 C6B N2B Co1B 113.14(13) . . ?
 C10B N2B Co1B 128.69(15) . . ?
 C10B N2B C6B 118.17(19) . . ?
 C13B N3B Co1B 152.27(15) . . ?
 C13B N3B C17B 119.23(19) . . ?
 C17B N3B Co1B 88.41(13) . . ?
 C18B N4B Co1B 149.46(14) . . ?
 C18B N4B C22B 118.88(17) . . ?
 C22B N4B Co1B 91.44(12) . . ?
 N1B C1B H1B 118.6 . . ?
 N1B C1B C2B 122.8(2) . . ?
 C2B C1B H1B 118.6 . . ?
 C1B C2B H2B 120.2 . . ?
 C3B C2B C1B 119.5(2) . . ?
 C3B C2B H2B 120.2 . . ?
 C2B C3B H3B 120.3 . . ?
 C2B C3B C4B 119.4(2) . . ?
 C4B C3B H3B 120.3 . . ?
 C3B C4B C11B 123.5(2) . . ?
 C5B C4B C3B 116.9(2) . . ?
 C5B C4B C11B 119.5(2) . . ?
 N1B C5B C4B 123.24(19) . . ?
 N1B C5B C6B 117.15(18) . . ?
 C4B C5B C6B 119.61(19) . . ?
 N2B C6B C5B 117.19(18) . . ?
 N2B C6B C7B 123.17(19) . . ?
 C7B C6B C5B 119.64(19) . . ?
 C6B C7B C8B 116.8(2) . . ?
 C6B C7B C12B 119.2(2) . . ?
 C8B C7B C12B 123.9(2) . . ?
 C7B C8B H8B 120.0 . . ?
 C9B C8B C7B 119.9(2) . . ?
 C9B C8B H8B 120.0 . . ?
 C8B C9B H9B 120.4 . . ?
 C8B C9B C10B 119.2(2) . . ?
 C10B C9B H9B 120.4 . . ?
 N2B C10B C9B 122.7(2) . . ?
 N2B C10B H10B 118.7 . . ?
 C9B C10B H10B 118.7 . . ?
 C4B C11B H11B 119.7 . . ?
 C12B C11B C4B 120.6(2) . . ?
 C12B C11B H11B 119.7 . . ?
 C7B C12B H12B 119.3 . . ?
 C11B C12B C7B 121.4(2) . . ?
 C11B C12B H12B 119.3 . . ?
 N3B C13B Cl1B 115.47(16) . . ?
 N3B C13B C14B 124.8(2) . . ?
 C14B C13B Cl1B 119.74(17) . . ?
 C13B C14B H14B 121.9 . . ?
 C13B C14B C15B 116.2(2) . . ?
 C15B C14B H14B 121.9 . . ?
 C14B C15B H15B 119.4 . . ?
 C16B C15B C14B 121.3(2) . . ?
 C16B C15B H15B 119.4 . . ?
 C15B C16B H16B 120.5 . . ?
 C15B C16B C17B 118.9(2) . . ?
 C17B C16B H16B 120.5 . . ?
 O1B C17B N3B 114.67(19) . . ?
 O1B C17B C16B 125.8(2) . . ?
 N3B C17B C16B 119.5(2) . . ?
 N4B C18B Cl2B 114.96(15) . . ?
 N4B C18B C19B 125.06(19) . . ?
 C19B C18B Cl2B 119.97(16) . . ?
 C18B C19B H19B 122.0 . . ?
 C18B C19B C20B 116.1(2) . . ?
 C20B C19B H19B 122.0 . . ?
 C19B C20B H20B 119.2 . . ?
 C21B C20B C19B 121.5(2) . . ?
 C21B C20B H20B 119.2 . . ?
 C20B C21B H21B 120.6 . . ?
 C20B C21B C22B 118.72(19) . . ?
 C22B C21B H21B 120.6 . . ?
 O2B C22B N4B 113.86(18) . . ?
 O2B C22B C21B 126.42(19) . . ?
 N4B C22B C21B 119.71(18) . . ?

loop_
  _geom_torsion_atom_site_label_1
  _geom_torsion_atom_site_label_2
  _geom_torsion_atom_site_label_3
  _geom_torsion_atom_site_label_4
  _geom_torsion
  _geom_torsion_site_symmetry_1
  _geom_torsion_site_symmetry_2
  _geom_torsion_site_symmetry_3
  _geom_torsion_site_symmetry_4
  _geom_torsion_publ_flag
 Co1A O1A C17A N3A -2.82(17) . . . . ?
 Co1A O1A C17A C16A 176.74(18) . . . . ?
 Co1A O2A C22A N4A -4.15(18) . . . . ?
 Co1A O2A C22A C21A 175.2(2) . . . . ?
 Co1A N1A C1A C2A -177.23(15) . . . . ?
 Co1A N1A C5A C4A 178.36(15) . . . . ?
 Co1A N1A C5A C6A -1.5(2) . . . . ?
 Co1A N2A C6A C5A -3.2(2) . . . . ?
 Co1A N2A C6A C7A 176.55(15) . . . . ?
 Co1A N2A C10A C9A -175.75(15) . . . . ?
 Co1A N3A C13A Cl1A -1.6(4) . . . . ?
 Co1A N3A C13A C14A 177.6(2) . . . . ?
 Co1A N3A C17A O1A 2.70(17) . . . . ?
 Co1A N3A C17A C16A -176.89(17) . . . . ?
 Co1A N4A C18A Cl2A -9.4(4) . . . . ?
 Co1A N4A C18A C19A 170.6(2) . . . . ?
 Co1A N4A C22A O2A 4.23(18) . . . . ?
 Co1A N4A C22A C21A -175.14(18) . . . . ?
 Cl1A C13A C14A C15A 178.34(16) . . . . ?
 Cl2A C18A C19A C20A -178.70(17) . . . . ?
 N1A C1A C2A C3A -0.8(3) . . . . ?
 N1A C5A C6A N2A 3.2(3) . . . . ?
 N1A C5A C6A C7A -176.53(18) . . . . ?
 N2A C6A C7A C8A -0.5(3) . . . . ?
 N2A C6A C7A C12A 178.08(19) . . . . ?
 N3A C13A C14A C15A -0.8(3) . . . . ?
 N4A C18A C19A C20A 1.3(3) . . . . ?
 C1A N1A C5A C4A -0.5(3) . . . . ?
 C1A N1A C5A C6A 179.63(18) . . . . ?
 C1A C2A C3A C4A -0.8(3) . . . . ?
 C2A C3A C4A C5A 1.6(3) . . . . ?
 C2A C3A C4A C11A -177.2(2) . . . . ?
 C3A C4A C5A N1A -1.0(3) . . . . ?
 C3A C4A C5A C6A 178.86(18) . . . . ?
 C3A C4A C11A C12A 178.4(2) . . . . ?
 C4A C5A C6A N2A -176.70(18) . . . . ?
 C4A C5A C6A C7A 3.6(3) . . . . ?
 C4A C11A C12A C7A 1.8(3) . . . . ?
 C5A N1A C1A C2A 1.4(3) . . . . ?
 C5A C4A C11A C12A -0.4(3) . . . . ?
 C5A C6A C7A C8A 179.16(18) . . . . ?
 C5A C6A C7A C12A -2.2(3) . . . . ?
 C6A N2A C10A C9A 1.2(3) . . . . ?
 C6A C7A C8A C9A 1.6(3) . . . . ?
 C6A C7A C12A C11A -0.5(3) . . . . ?
 C7A C8A C9A C10A -1.3(3) . . . . ?
 C8A C7A C12A C11A 178.1(2) . . . . ?
 C8A C9A C10A N2A -0.1(3) . . . . ?
 C10A N2A C6A C5A 179.44(18) . . . . ?
 C10A N2A C6A C7A -0.9(3) . . . . ?
 C11A C4A C5A N1A 177.82(19) . . . . ?
 C11A C4A C5A C6A -2.3(3) . . . . ?
 C12A C7A C8A C9A -177.0(2) . . . . ?
 C13A N3A C17A O1A -178.19(17) . . . . ?
 C13A N3A C17A C16A 2.2(3) . . . . ?
 C13A C14A C15A C16A 0.3(3) . . . . ?
 C14A C15A C16A C17A 1.4(3) . . . . ?
 C15A C16A C17A O1A 177.8(2) . . . . ?
 C15A C16A C17A N3A -2.7(3) . . . . ?
 C17A N3A C13A Cl1A -179.68(14) . . . . ?
 C17A N3A C13A C14A -0.5(3) . . . . ?
 C18A N4A C22A O2A -179.39(18) . . . . ?
 C18A N4A C22A C21A 1.2(3) . . . . ?
 C18A C19A C20A C21A 0.7(4) . . . . ?
 C19A C20A C21A C22A -1.5(4) . . . . ?
 C20A C21A C22A O2A -178.7(2) . . . . ?
 C20A C21A C22A N4A 0.6(3) . . . . ?
 C22A N4A C18A Cl2A 177.74(15) . . . . ?
 C22A N4A C18A C19A -2.3(3) . . . . ?
 Co1B O1B C17B N3B 0.96(19) . . . . ?
 Co1B O1B C17B C16B -178.3(2) . . . . ?
 Co1B O2B C22B N4B -3.87(17) . . . . ?
 Co1B O2B C22B C21B 175.2(2) . . . . ?
 Co1B N1B C1B C2B -176.16(16) . . . . ?
 Co1B N1B C5B C4B 176.42(16) . . . . ?
 Co1B N1B C5B C6B -3.9(2) . . . . ?
 Co1B N2B C6B C5B 0.3(2) . . . . ?
 Co1B N2B C6B C7B -179.79(16) . . . . ?
 Co1B N2B C10B C9B 179.87(17) . . . . ?
 Co1B N3B C13B Cl1B 7.5(4) . . . . ?
 Co1B N3B C13B C14B -174.1(2) . . . . ?
 Co1B N3B C17B O1B -0.93(18) . . . . ?
 Co1B N3B C17B C16B 178.40(18) . . . . ?
 Co1B N4B C18B Cl2B -11.4(4) . . . . ?
 Co1B N4B C18B C19B 170.1(2) . . . . ?
 Co1B N4B C22B O2B 3.95(18) . . . . ?
 Co1B N4B C22B C21B -175.22(17) . . . . ?
 Cl1B C13B C14B C15B 176.74(16) . . . . ?
 Cl2B C18B C19B C20B -176.66(16) . . . . ?
 N1B C1B C2B C3B 0.5(3) . . . . ?
 N1B C5B C6B N2B 2.4(3) . . . . ?
 N1B C5B C6B C7B -177.49(19) . . . . ?
 N2B C6B C7B C8B -0.2(3) . . . . ?
 N2B C6B C7B C12B 178.1(2) . . . . ?
 N3B C13B C14B C15B -1.6(3) . . . . ?
 N4B C18B C19B C20B 1.8(3) . . . . ?
 C1B N1B C5B C4B -0.2(3) . . . . ?
 C1B N1B C5B C6B 179.46(19) . . . . ?
 C1B C2B C3B C4B -0.6(3) . . . . ?
 C2B C3B C4B C5B 0.4(3) . . . . ?
 C2B C3B C4B C11B -178.6(2) . . . . ?
 C3B C4B C5B N1B 0.1(3) . . . . ?
 C3B C4B C5B C6B -179.60(19) . . . . ?
 C3B C4B C11B C12B 177.7(2) . . . . ?
 C4B C5B C6B N2B -177.85(18) . . . . ?
 C4B C5B C6B C7B 2.2(3) . . . . ?
 C4B C11B C12B C7B 1.5(3) . . . . ?
 C5B N1B C1B C2B -0.1(3) . . . . ?
 C5B C4B C11B C12B -1.3(3) . . . . ?
 C5B C6B C7B C8B 179.8(2) . . . . ?
 C5B C6B C7B C12B -2.0(3) . . . . ?
 C6B N2B C10B C9B 0.6(3) . . . . ?
 C6B C7B C8B C9B 0.6(3) . . . . ?
 C6B C7B C12B C11B 0.1(3) . . . . ?
 C7B C8B C9B C10B -0.4(4) . . . . ?
 C8B C7B C12B C11B 178.3(2) . . . . ?
 C8B C9B C10B N2B -0.2(4) . . . . ?
 C10B N2B C6B C5B 179.65(19) . . . . ?
 C10B N2B C6B C7B -0.4(3) . . . . ?
 C11B C4B C5B N1B 179.1(2) . . . . ?
 C11B C4B C5B C6B -0.6(3) . . . . ?
 C12B C7B C8B C9B -177.6(2) . . . . ?
 C13B N3B C17B O1B -178.48(19) . . . . ?
 C13B N3B C17B C16B 0.8(3) . . . . ?
 C13B C14B C15B C16B 1.2(3) . . . . ?
 C14B C15B C16B C17B 0.2(3) . . . . ?
 C15B C16B C17B O1B 178.0(2) . . . . ?
 C15B C16B C17B N3B -1.2(3) . . . . ?
 C17B N3B C13B Cl1B -177.80(15) . . . . ?
 C17B N3B C13B C14B 0.6(3) . . . . ?
 C18B N4B C22B O2B -179.93(18) . . . . ?
 C18B N4B C22B C21B 0.9(3) . . . . ?
 C18B C19B C20B C21B 0.0(3) . . . . ?
 C19B C20B C21B C22B -1.2(3) . . . . ?
 C20B C21B C22B O2B -178.3(2) . . . . ?
 C20B C21B C22B N4B 0.8(3) . . . . ?
 C22B N4B C18B Cl2B 176.26(15) . . . . ?
 C22B N4B C18B C19B -2.3(3) . . . . ?

_shelx_res_file
;
TITL mn33_24 in P-1
    mn33_24.res
    created by SHELXL-2018/3 at 18:42:16 on 28-Aug-2025
CELL 0.71073 9.333 14.7266 15.0683 82.8863 89.2581 81.6392
ZERR 4 0.0005 0.0007 0.0007 0.0016 0.0017 0.0016
LATT 1
SFAC C H Cl Co N O
UNIT 88 56 8 4 16 8

L.S. 8
PLAN  5
SIZE 0.08 0.14 0.18
TEMP -173(2)
CONF
fmap 2
acta
MORE -1
BOND $H
OMIT -4 60
OMIT -2 2 1
OMIT 0 1 1
OMIT 1 0 0
REM <olex2.extras>
REM <HklSrc "%.\\mn33_24.hkl">
REM </olex2.extras>

WGHT    0.017600    2.186700
FVAR       0.15206
CO1A  4    0.109504    0.704021    0.127600    11.00000    0.01777    0.01434 =
         0.01360   -0.00017   -0.00095   -0.00207
CL1A  3    0.236659    0.956820    0.116472    11.00000    0.02192    0.01529 =
         0.02577   -0.00284   -0.00528   -0.00114
CL2A  3   -0.157567    0.939257    0.097398    11.00000    0.02148    0.01896 =
         0.02561    0.00274   -0.00301   -0.00181
O1A   6    0.313034    0.626103    0.112664    11.00000    0.02264    0.01626 =
         0.02282   -0.00266   -0.00030   -0.00359
O2A   6    0.099834    0.668670    0.270929    11.00000    0.02522    0.02199 =
         0.01924    0.00028   -0.00218    0.00125
N1A   5   -0.027094    0.604711    0.111365    11.00000    0.01675    0.01420 =
         0.01887   -0.00054    0.00137   -0.00220
N2A   5    0.032403    0.748063   -0.003914    11.00000    0.01869    0.01494 =
         0.01505   -0.00082    0.00068   -0.00279
N3A   5    0.295960    0.778444    0.114508    11.00000    0.01865    0.01555 =
         0.01267   -0.00160   -0.00092   -0.00193
N4A   5   -0.030185    0.794781    0.200119    11.00000    0.01731    0.01685 =
         0.01662   -0.00289   -0.00065   -0.00195
C1A   1   -0.053057    0.533000    0.168837    11.00000    0.02267    0.01720 =
         0.01966    0.00275    0.00250   -0.00180
AFIX  43
H1A   2   -0.009354    0.524305    0.226435    11.00000   -1.20000
AFIX   0
C2A   1   -0.142215    0.469631    0.148066    11.00000    0.02218    0.01544 =
         0.02893    0.00134    0.00664   -0.00287
AFIX  43
H2A   2   -0.157163    0.418796    0.190758    11.00000   -1.20000
AFIX   0
C3A   1   -0.207850    0.481640    0.065419    11.00000    0.01998    0.01561 =
         0.02960   -0.00457    0.00551   -0.00435
AFIX  43
H3A   2   -0.267511    0.438774    0.050202    11.00000   -1.20000
AFIX   0
C4A   1   -0.185623    0.558414    0.003362    11.00000    0.01515    0.01614 =
         0.02288   -0.00574    0.00326   -0.00079
C5A   1   -0.093080    0.617325    0.029802    11.00000    0.01503    0.01455 =
         0.01791   -0.00394    0.00254   -0.00031
C6A   1   -0.063984    0.695987   -0.031310    11.00000    0.01566    0.01386 =
         0.01542   -0.00360    0.00223   -0.00050
C7A   1   -0.134979    0.715635   -0.114588    11.00000    0.01777    0.01673 =
         0.01749   -0.00442    0.00068    0.00061
C8A   1   -0.103463    0.794084   -0.170769    11.00000    0.02349    0.02028 =
         0.01435   -0.00114   -0.00174    0.00110
AFIX  43
H8A   2   -0.150505    0.811244   -0.227146    11.00000   -1.20000
AFIX   0
C9A   1   -0.004667    0.845480   -0.143700    11.00000    0.02659    0.01900 =
         0.01514    0.00051    0.00110   -0.00357
AFIX  43
H9A   2    0.018726    0.897699   -0.181635    11.00000   -1.20000
AFIX   0
C10A  1    0.061545    0.820295   -0.059530    11.00000    0.02214    0.01584 =
         0.01680   -0.00242    0.00079   -0.00366
AFIX  43
H10A  2    0.130024    0.856333   -0.041527    11.00000   -1.20000
AFIX   0
C11A  1   -0.254225    0.579377   -0.083050    11.00000    0.01968    0.02012 =
         0.02431   -0.00880   -0.00103   -0.00324
AFIX  43
H11A  2   -0.316502    0.539488   -0.101351    11.00000   -1.20000
AFIX   0
C12A  1   -0.231146    0.655264   -0.138644    11.00000    0.02170    0.02273 =
         0.02112   -0.00638   -0.00238   -0.00118
AFIX  43
H12A  2   -0.279751    0.668738   -0.194766    11.00000   -1.20000
AFIX   0
C13A  1    0.357067    0.855208    0.110429    11.00000    0.01936    0.01659 =
         0.01100   -0.00296   -0.00276   -0.00133
C14A  1    0.503481    0.858059    0.103111    11.00000    0.01946    0.02097 =
         0.01960   -0.00251   -0.00113   -0.00666
AFIX  43
H14A  2    0.542077    0.914630    0.099623    11.00000   -1.20000
AFIX   0
C15A  1    0.592693    0.773170    0.101071    11.00000    0.01669    0.02899 =
         0.02014   -0.00700    0.00190   -0.00399
AFIX  43
H15A  2    0.694604    0.771631    0.096411    11.00000   -1.20000
AFIX   0
C16A  1    0.534845    0.692243    0.105712    11.00000    0.01946    0.02081 =
         0.01853   -0.00624    0.00159    0.00135
AFIX  43
H16A  2    0.596044    0.634764    0.105585    11.00000   -1.20000
AFIX   0
C17A  1    0.382347    0.695653    0.110700    11.00000    0.02103    0.01871 =
         0.00925   -0.00252   -0.00048   -0.00214
C18A  1   -0.128905    0.869776    0.200487    11.00000    0.01979    0.01819 =
         0.01930   -0.00204   -0.00272   -0.00519
C19A  1   -0.205576    0.894281    0.273764    11.00000    0.02518    0.02670 =
         0.02574   -0.01038    0.00054    0.00086
AFIX  43
H19A  2   -0.276423    0.947902    0.270428    11.00000   -1.20000
AFIX   0
C20A  1   -0.174184    0.835997    0.354421    11.00000    0.02860    0.03499 =
         0.01966   -0.01147    0.00400   -0.00318
AFIX  43
H20A  2   -0.225606    0.849963    0.407015    11.00000   -1.20000
AFIX   0
C21A  1   -0.070960    0.759620    0.358403    11.00000    0.02893    0.03322 =
         0.01344   -0.00501   -0.00040   -0.00605
AFIX  43
H21A  2   -0.048805    0.721475    0.413490    11.00000   -1.20000
AFIX   0
C22A  1    0.002828    0.738103    0.278777    11.00000    0.01878    0.02290 =
         0.01572   -0.00268   -0.00194   -0.00546

CO1B  4    0.717861    0.279898    0.352361    11.00000    0.02099    0.01599 =
         0.01303   -0.00094   -0.00200   -0.00351
CL1B  3    0.968586    0.029841    0.379871    11.00000    0.02576    0.01932 =
         0.02771   -0.00101   -0.00221   -0.00363
CL2B  3    0.553623    0.047864    0.407280    11.00000    0.02363    0.02364 =
         0.01604    0.00368    0.00059   -0.00507
O1B   6    0.879910    0.362894    0.363535    11.00000    0.02747    0.01914 =
         0.02847   -0.00337   -0.00178   -0.00474
O2B   6    0.694332    0.301053    0.208027    11.00000    0.02985    0.02094 =
         0.01698    0.00030    0.00061   -0.01005
N1B   5    0.534544    0.380956    0.361747    11.00000    0.02341    0.01571 =
         0.01665   -0.00148   -0.00456   -0.00318
N2B   5    0.662206    0.251750    0.489153    11.00000    0.02321    0.01664 =
         0.01569   -0.00193   -0.00342   -0.00215
N3B   5    0.937757    0.209414    0.373752    11.00000    0.02108    0.02055 =
         0.01453   -0.00184   -0.00136   -0.00463
N4B   5    0.617514    0.182542    0.291606    11.00000    0.01744    0.01607 =
         0.01328   -0.00051   -0.00061   -0.00248
C1B   1    0.473997    0.444943    0.297750    11.00000    0.02824    0.02074 =
         0.01834    0.00143   -0.00621   -0.00592
AFIX  43
H1B   2    0.511791    0.445133    0.238895    11.00000   -1.20000
AFIX   0
C2B   1    0.357411    0.511757    0.313367    11.00000    0.02710    0.01821 =
         0.03070    0.00301   -0.00892   -0.00389
AFIX  43
H2B   2    0.316778    0.555967    0.265727    11.00000   -1.20000
AFIX   0
C3B   1    0.301817    0.513149    0.398107    11.00000    0.02143    0.01792 =
         0.03463   -0.00363   -0.00640   -0.00175
AFIX  43
H3B   2    0.223076    0.558677    0.409698    11.00000   -1.20000
AFIX   0
C4B   1    0.362936    0.446112    0.468016    11.00000    0.02071    0.01925 =
         0.02315   -0.00628   -0.00389   -0.00465
C5B   1    0.479827    0.381332    0.445590    11.00000    0.01915    0.01622 =
         0.01852   -0.00284   -0.00471   -0.00560
C6B   1    0.546399    0.310736    0.513801    11.00000    0.02046    0.01679 =
         0.01668   -0.00383   -0.00312   -0.00490
C7B   1    0.490578    0.305500    0.601019    11.00000    0.02427    0.02514 =
         0.01500   -0.00542   -0.00220   -0.00550
C8B   1    0.560177    0.234709    0.664474    11.00000    0.03337    0.03628 =
         0.01100   -0.00252   -0.00190   -0.00630
AFIX  43
H8B   2    0.525910    0.227928    0.724227    11.00000   -1.20000
AFIX   0
C9B   1    0.677235    0.175804    0.639717    11.00000    0.03221    0.02828 =
         0.01647    0.00302   -0.00429   -0.00138
AFIX  43
H9B   2    0.725010    0.128294    0.682119    11.00000   -1.20000
AFIX   0
C10B  1    0.725616    0.186509    0.551066    11.00000    0.02660    0.02076 =
         0.01904   -0.00029   -0.00261    0.00028
AFIX  43
H10B  2    0.806993    0.145508    0.534530    11.00000   -1.20000
AFIX   0
C11B  1    0.310375    0.440577    0.558405    11.00000    0.02072    0.02628 =
         0.02779   -0.01138   -0.00045   -0.00226
AFIX  43
H11B  2    0.232781    0.484953    0.573973    11.00000   -1.20000
AFIX   0
C12B  1    0.370455    0.372728    0.621467    11.00000    0.02554    0.03417 =
         0.01849   -0.00996    0.00166   -0.00526
AFIX  43
H12B  2    0.332647    0.369358    0.680433    11.00000   -1.20000
AFIX   0
C13B  1    1.034764    0.133368    0.387639    11.00000    0.02274    0.02281 =
         0.01245   -0.00117   -0.00097   -0.00469
C14B  1    1.179423    0.132222    0.405003    11.00000    0.02142    0.02920 =
         0.01745   -0.00022   -0.00325   -0.00247
AFIX  43
H14B  2    1.244442    0.076060    0.416019    11.00000   -1.20000
AFIX   0
C15B  1    1.225365    0.218518    0.405518    11.00000    0.02172    0.03609 =
         0.02028   -0.00439   -0.00165   -0.00898
AFIX  43
H15B  2    1.324641    0.221377    0.416097    11.00000   -1.20000
AFIX   0
C16B  1    1.130053    0.298844    0.391078    11.00000    0.02566    0.03035 =
         0.02228   -0.00562   -0.00324   -0.01246
AFIX  43
H16B  2    1.162559    0.357013    0.391395    11.00000   -1.20000
AFIX   0
C17B  1    0.981684    0.293840    0.375605    11.00000    0.02500    0.02386 =
         0.01297   -0.00289   -0.00110   -0.00710
C18B  1    0.550149    0.108440    0.299669    11.00000    0.01769    0.01620 =
         0.01306    0.00124    0.00071   -0.00062
C19B  1    0.483819    0.077096    0.230981    11.00000    0.02297    0.02130 =
         0.02084   -0.00219   -0.00157   -0.00668
AFIX  43
H19B  2    0.434566    0.024644    0.240386    11.00000   -1.20000
AFIX   0
C20B  1    0.493069    0.127028    0.146222    11.00000    0.02338    0.02486 =
         0.01737   -0.00578   -0.00283   -0.00325
AFIX  43
H20B  2    0.448847    0.108063    0.096522    11.00000   -1.20000
AFIX   0
C21B  1    0.564215    0.202382    0.133351    11.00000    0.02454    0.02161 =
         0.01256   -0.00118   -0.00112   -0.00267
AFIX  43
H21B  2    0.571239    0.234882    0.075298    11.00000   -1.20000
AFIX   0
C22B  1    0.627427    0.231158    0.208413    11.00000    0.01964    0.01813 =
         0.01335   -0.00199    0.00128   -0.00120
HKLF 4


REM  mn33_24 in P-1
REM wR2 = 0.083178, GooF = S = 1.11098, Restrained GooF = 1.11098 for all data
REM R1 = 0.042965 for 9870 Fo > 4sig(Fo) and 0.055843 for all 11829 data
REM 559 parameters refined using 0 restraints

END

WGHT      0.0176      2.1866

REM Highest difference peak  0.419,  deepest hole -0.449,  1-sigma level  0.079
Q1    1   0.4063  0.4033  0.4459  11.00000  0.05    0.42
Q2    1  -0.0965  0.7070 -0.0709  11.00000  0.05    0.40
Q3    1   0.3560  0.7434  0.1129  11.00000  0.05    0.39
Q4    1  -0.0855  0.6599 -0.0025  11.00000  0.05    0.39
Q5    1   0.5518  0.7367  0.0996  11.00000  0.05    0.38
;
_shelx_res_checksum                72664
_shelx_hkl_file
;
  -1   0   0   21.43    0.68
  -2   0   0   70.82    2.08
  -2   0   0   76.51    2.17
  -2   0   0   77.68    2.09
  -2   0   0   80.16    2.07
  -2   0   0   74.63    1.98
   2   0   0   73.66    1.95
   2   0   0   80.80    2.09
   2   0   0   72.26    2.07
   2   0   0   76.27    2.15
  -3   0   0   -0.12    0.41
  -3   0   0    0.36    0.40
  -3   0   0    0.09    0.36
  -3   0   0    0.01    0.21
  -3   0   0    0.56    0.38
   3   0   0    0.08    0.33
   3   0   0   -0.04    0.44
   3   0   0    0.25    0.36
   3   0   0    0.13    0.25
   3   0   0    0.43    0.30
  -4   0   0   28.78    1.46
  -4   0   0   27.55    1.60
  -4   0   0   29.12    1.56
  -4   0   0   29.93    1.50
  -4   0   0   29.33    1.74
   4   0   0   29.20    1.48
   4   0   0   26.80    1.37
   4   0   0   29.00    1.49
   4   0   0   29.00    1.55
   4   0   0   26.76    1.61
  -5   0   0  118.87    3.92
  -5   0   0  112.53    3.42
  -5   0   0  120.80    3.74
  -5   0   0  114.93    3.80
  -5   0   0  115.43    3.63
   5   0   0  117.69    3.84
   5   0   0  115.76    3.40
   5   0   0  116.75    3.68
   5   0   0  110.96    3.64
   5   0   0  119.26    3.67
  -6   0   0    1.86    0.77
  -6   0   0    1.11    0.75
  -6   0   0    1.96    0.90
  -6   0   0    1.32    0.50
  -6   0   0    2.49    0.68
   6   0   0    1.52    0.72
   6   0   0    2.50    0.74
   6   0   0    1.08    0.58
   6   0   0    2.54    0.68
  -7   0   0   18.26    1.44
  -7   0   0   20.50    1.72
  -7   0   0   19.69    1.70
  -7   0   0   18.92    1.67
  -7   0   0   18.99    1.45
   7   0   0   17.84    1.48
   7   0   0   16.29    1.44
   7   0   0   17.47    1.65
   7   0   0   18.30    1.38
   7   0   0   16.21    1.47
  -8   0   0    3.47    1.03
  -8   0   0    6.80    1.35
  -8   0   0    4.66    1.11
   8   0   0    7.58    1.54
   8   0   0    6.09    1.18
  -9   0   0    0.84    0.81
  -9   0   0    3.35    1.05
  -9   0   0    1.59    1.10
   9   0   0    1.70    0.65
   9   0   0    1.54    0.92
   9   0   0    1.74    0.83
 -10   0   0    0.22    0.90
 -10   0   0   -0.93    0.98
 -10   0   0   -1.23    0.69
  10   0   0    0.13    0.56
  10   0   0    0.53    0.88
  10   0   0    0.63    0.65
 -11   0   0    3.97    1.17
 -11   0   0    1.77    0.87
  11   0   0    1.66    0.71
  11   0   0    1.03    0.90
 -12   0   0   15.92    2.04
 -12   0   0   16.31    1.83
 -12   0   0   13.66    1.75
  12   0   0   17.36    1.64
  12   0   0   17.62    2.10
 -13   0   0   -0.80    0.78
 -13   0   0    0.77    0.80
 -13   0   0   -0.89    0.69
  13   0   0   -0.77    1.10
  13   0   0    0.23    0.86
  13  -1   0    4.91    1.39
  13  -1   0    6.82    1.58
 -13   1   0    8.11    2.52
 -13   1   0    5.53    1.79
 -13   1   0    6.16    1.53
  12  -1   0    4.50    1.21
  12  -1   0    7.85    1.43
 -12   1   0    6.51    1.56
 -12   1   0    4.08    1.12
 -12   1   0    5.45    1.41
  11  -1   0   10.29    1.79
  11  -1   0   15.92    1.56
 -11   1   0   15.83    1.93
 -11   1   0   13.39    2.14
 -11   1   0   14.84    1.69
  10  -1   0   19.11    1.66
  10  -1   0   17.40    2.02
 -10   1   0   20.46    2.15
 -10   1   0   17.01    3.00
   9  -1   0    1.79    0.82
   9  -1   0    2.29    1.10
   9  -1   0    2.94    0.98
  -9   1   0    1.56    0.86
  -9   1   0    2.22    0.92
  -9   1   0    3.00    1.08
   8  -1   0    2.57    0.84
   8  -1   0    1.42    1.00
   8  -1   0    1.64    0.80
  -8   1   0    1.85    0.84
  -8   1   0    1.80    0.85
  -8   1   0    3.25    1.06
   7  -1   0   26.65    1.75
   7  -1   0   25.11    1.81
   7  -1   0   27.38    1.81
   7  -1   0   25.90    1.81
   7  -1   0   25.48    2.03
  -7   1   0   27.98    1.83
  -7   1   0   26.91    1.80
  -7   1   0   27.40    1.97
  -7   1   0   27.91    2.01
  -7   1   0   27.60    2.07
   6  -1   0  103.53    3.41
   6  -1   0   98.26    3.59
   6  -1   0   96.63    3.74
   6  -1   0  100.60    3.60
   6  -1   0  104.36    3.59
  -6   1   0   88.35    3.53
  -6   1   0   96.41    3.52
  -6   1   0   99.63    3.36
  -6   1   0   98.21    3.74
  -6   1   0   96.96    3.38
   5  -1   0   34.82    2.08
   5  -1   0   35.64    1.90
   5  -1   0   39.56    1.89
   5  -1   0   37.14    1.86
   5  -1   0   36.99    1.85
  -5   1   0   39.43    1.97
  -5   1   0   38.19    1.87
  -5   1   0   35.78    2.08
  -5   1   0   38.91    1.80
  -5   1   0   34.29    1.93
   4  -1   0   36.68    1.98
   4  -1   0   36.73    1.78
   4  -1   0   39.55    1.72
   4  -1   0   36.04    1.69
   4  -1   0   40.43    1.83
  -4   1   0   38.57    1.80
  -4   1   0   38.16    1.80
  -4   1   0   38.84    2.02
  -4   1   0   33.85    1.55
   3  -1   0   72.13    2.34
   3  -1   0   73.56    2.77
   3  -1   0   73.28    2.49
   3  -1   0   74.84    2.24
   3  -1   0   75.21    2.32
  -3   1   0   71.05    2.36
  -3   1   0   71.16    2.28
  -3   1   0   75.01    2.32
   2  -1   0  440.02    9.05
   2  -1   0  422.47    8.94
   2  -1   0  439.69    9.22
   2  -1   0  442.14    9.06
   2  -1   0  454.24    8.90
  -2   1   0  451.40    9.22
  -2   1   0  461.09    9.02
  -2   1   0  444.36    9.05
   1  -1   0  200.01    4.27
   1  -1   0  197.21    4.15
   1  -1   0  196.74    4.10
   1  -1   0  199.66    4.23
   1  -1   0  205.77    3.98
  -1   1   0  199.62    4.11
  -1   1   0  195.73    4.15
  -1   1   0  201.88    3.97
  -1   1   0  193.33    4.22
  -1   1   0  197.60    4.20
   0   1   0   -0.05    0.05
   0   1   0   -0.01    0.05
  -1  -1   0  270.12    5.44
  -1  -1   0  277.25    5.45
  -1  -1   0  283.96    5.47
   1   1   0  252.02    5.15
   1   1   0  286.97    5.47
   1   1   0  270.31    5.43
   1   1   0  255.71    5.25
  -2  -1   0   73.92    2.02
  -2  -1   0   71.62    1.94
  -2  -1   0   72.03    1.98
  -2  -1   0   65.92    1.66
  -2  -1   0   67.17    1.98
   2   1   0   73.86    2.02
   2   1   0   68.93    1.94
   2   1   0   69.35    1.97
   2   1   0   69.06    1.88
  -3  -1   0   10.78    0.84
  -3  -1   0   10.72    0.78
  -3  -1   0   11.10    0.87
  -3  -1   0   11.07    0.68
  -3  -1   0   10.10    0.84
   3   1   0   11.66    0.83
   3   1   0   11.17    0.64
   3   1   0   12.63    0.85
   3   1   0   10.82    0.79
   3   1   0   10.79    0.81
  -4  -1   0  390.89    8.54
  -4  -1   0  386.02    8.59
  -4  -1   0  411.79    8.66
  -4  -1   0  365.33    8.02
  -4  -1   0  381.87    8.55
   4   1   0  369.62    8.43
   4   1   0  369.21    7.93
   4   1   0  396.76    8.62
   4   1   0  376.36    8.43
   4   1   0  373.96    8.45
  -5  -1   0  146.72    4.19
  -5  -1   0  142.66    4.31
  -5  -1   0  137.85    3.76
  -5  -1   0  138.51    4.27
  -5  -1   0  136.49    4.13
   5   1   0  131.37    4.04
   5   1   0  134.42    3.61
   5   1   0  137.70    4.12
   5   1   0  137.41    4.19
   5   1   0  138.22    4.08
  -6  -1   0   95.38    4.83
  -6  -1   0   90.14    3.38
  -6  -1   0   88.88    2.92
  -6  -1   0   87.76    3.27
  -6  -1   0   91.75    3.49
   6   1   0   91.00    3.41
   6   1   0   91.26    3.43
   6   1   0   90.78    3.28
   6   1   0   88.35    3.29
   6   1   0   90.10    2.85
  -7  -1   0    3.20    0.95
  -7  -1   0    2.88    0.72
  -7  -1   0    2.09    0.62
  -7  -1   0    2.76    0.99
  -7  -1   0    3.15    0.98
   7   1   0    3.13    0.99
   7   1   0    2.31    0.71
   7   1   0    3.81    1.00
   7   1   0    2.68    0.82
   7   1   0    3.30    0.82
  -8  -1   0    0.33    0.64
  -8  -1   0    0.01    0.71
  -8  -1   0    0.23    0.82
   8   1   0    0.44    0.49
   8   1   0   -0.19    0.61
   8   1   0    0.74    0.56
  -9  -1   0    5.35    1.35
  -9  -1   0    3.42    0.94
  -9  -1   0    4.43    1.31
   9   1   0    6.03    1.34
   9   1   0    4.88    0.99
   9   1   0    5.41    1.29
 -10  -1   0   13.01    1.45
 -10  -1   0   17.49    1.97
 -10  -1   0   17.20    2.04
  10   1   0   19.60    1.46
  10   1   0   18.28    1.94
 -11  -1   0    1.98    1.01
 -11  -1   0    2.33    0.92
 -11  -1   0    3.11    1.13
  11   1   0    2.42    1.05
  11   1   0    2.87    1.01
  11   1   0    5.65    1.08
 -12  -1   0   26.08    2.48
 -12  -1   0   28.34    2.52
  12   1   0   31.27    2.05
  12   1   0   30.21    2.47
 -13  -1   0    1.63    1.01
 -13  -1   0    1.21    0.87
 -13  -1   0    1.61    0.93
  13   1   0    1.88    1.37
  13   1   0    4.65    1.84
  13  -2   0    9.84    1.57
  13  -2   0    8.66    1.83
 -13   2   0    6.20    1.49
  12  -2   0    5.23    1.39
  12  -2   0    5.32    1.17
 -12   2   0    5.78    1.79
 -12   2   0    2.29    1.13
 -12   2   0    4.09    1.06
  11  -2   0    1.03    0.71
  11  -2   0    0.72    0.76
 -11   2   0    0.20    0.62
 -11   2   0    0.41    0.77
 -11   2   0    0.66    0.84
  10  -2   0   29.58    2.15
  10  -2   0   27.33    2.48
 -10   2   0   26.62    2.36
 -10   2   0   24.33    2.22
 -10   2   0   27.78    2.17
   9  -2   0    1.61    0.94
   9  -2   0    2.67    0.91
  -9   2   0    2.31    0.93
  -9   2   0    0.98    0.77
   8  -2   0    0.20    0.67
   8  -2   0   -0.28    0.48
   8  -2   0    0.43    0.72
  -8   2   0    0.52    0.70
  -8   2   0    0.00    0.69
  -8   2   0    1.17    0.74
  -8   2   0    0.77    0.42
   7  -2   0   19.41    1.64
   7  -2   0   19.15    1.58
   7  -2   0   18.91    1.52
   7  -2   0   19.96    2.34
   7  -2   0   19.65    1.86
  -7   2   0   18.18    1.59
  -7   2   0   18.87    1.67
  -7   2   0   18.74    1.67
   6  -2   0    4.44    1.04
   6  -2   0    3.17    1.03
   6  -2   0    2.35    0.77
   6  -2   0    5.62    1.02
  -6   2   0    3.18    1.01
  -6   2   0    3.03    0.82
  -6   2   0    4.49    1.00
  -6   2   0    3.03    0.88
   5  -2   0   13.13    1.28
   5  -2   0   13.53    1.48
   5  -2   0   14.14    1.25
   5  -2   0   13.53    1.09
   5  -2   0   14.95    1.20
  -5   2   0   14.60    1.28
  -5   2   0   13.08    1.33
  -5   2   0   12.11    1.20
  -5   2   0   13.60    1.23
   4  -2   0   32.74    1.51
   4  -2   0   32.16    1.63
   4  -2   0   30.27    1.67
   4  -2   0   27.72    1.83
   4  -2   0   29.90    1.76
  -4   2   0   33.83    1.50
  -4   2   0   33.27    1.71
  -4   2   0   31.81    1.73
  -4   2   0   33.51    1.74
  -4   2   0   30.34    1.86
   3  -2   0   93.82    2.90
   3  -2   0   90.69    3.10
   3  -2   0   95.33    2.58
   3  -2   0   91.96    3.04
   3  -2   0   88.19    2.69
  -3   2   0   90.14    2.80
  -3   2   0   94.83    2.76
  -3   2   0   91.82    3.23
  -3   2   0   93.07    2.96
  -3   2   0   95.47    2.53
   2  -2   0  102.02    2.47
   2  -2   0  103.67    2.77
   2  -2   0  110.17    2.97
   2  -2   0  106.00    2.99
   2  -2   0   96.10    2.64
  -2   2   0  106.15    2.71
  -2   2   0  102.42    2.82
  -2   2   0   97.91    2.74
  -2   2   0  108.07    2.48
  -2   2   0  102.97    2.89
   1  -2   0    4.66    0.64
   1  -2   0    4.34    0.53
   1  -2   0    3.69    0.43
   1  -2   0    4.54    0.60
  -1   2   0    4.35    0.28
  -1   2   0    5.75    0.68
  -1   2   0    4.25    0.49
  -1   2   0    5.47    0.71
  -1   2   0    4.12    0.47
  -1  -2   0   92.68    2.11
  -1  -2   0   84.96    1.89
  -1  -2   0   82.77    1.85
  -1  -2   0   84.28    2.10
  -1  -2   0   86.38    2.14
   1   2   0   82.54    1.85
   1   2   0   85.35    2.10
   1   2   0   86.68    2.09
  -2  -2   0  345.23    7.41
  -2  -2   0  370.73    7.46
  -2  -2   0  344.64    7.08
  -2  -2   0  369.23    7.44
  -2  -2   0  326.85    6.85
   2   2   0  387.04    7.53
   2   2   0  356.29    7.40
   2   2   0  356.16    7.08
   2   2   0  337.41    6.85
  -3  -2   0   83.07    2.82
  -3  -2   0   79.36    2.31
  -3  -2   0   77.19    1.96
  -3  -2   0   78.41    2.76
  -3  -2   0   78.73    2.49
  -3  -2   0   81.94    2.47
   3   2   0   82.04    2.29
   3   2   0   84.67    2.50
   3   2   0   87.44    2.57
   3   2   0   78.66    1.96
  -4  -2   0   35.55    1.70
  -4  -2   0   38.86    1.79
  -4  -2   0   35.37    1.35
  -4  -2   0   32.68    1.88
   4   2   0   38.12    1.77
   4   2   0   36.73    1.63
   4   2   0   35.82    1.72
   4   2   0   36.40    1.29
  -5  -2   0  387.40    8.86
  -5  -2   0  386.77    9.02
  -5  -2   0  383.35    8.94
  -5  -2   0  392.67    8.20
  -5  -2   0  381.03    8.89
   5   2   0  378.82    8.68
   5   2   0  397.59    9.08
   5   2   0  376.99    8.86
   5   2   0  367.31    8.02
   5   2   0  385.00    8.87
  -6  -2   0  144.75    4.57
  -6  -2   0  137.38    4.47
  -6  -2   0  148.98    4.60
   6   2   0  147.87    4.53
   6   2   0  140.91    3.76
   6   2   0  150.57    4.46
   6   2   0  145.35    4.52
   6   2   0  142.03    4.62
  -7  -2   0    7.33    1.34
  -7  -2   0    4.70    0.86
  -7  -2   0    6.75    1.28
  -7  -2   0    5.93    1.09
  -7  -2   0    7.71    1.40
   7   2   0    7.03    1.32
   7   2   0    5.55    0.74
   7   2   0    4.09    0.96
   7   2   0    8.05    1.36
  -8  -2   0   16.91    1.31
  -8  -2   0   19.24    1.86
  -8  -2   0   16.91    1.74
  -8  -2   0   14.99    1.73
   8   2   0   19.76    1.73
   8   2   0   16.00    1.20
   8   2   0   18.45    1.69
  -9  -2   0    7.37    1.58
  -9  -2   0    7.42    1.63
  -9  -2   0    6.49    1.11
   9   2   0    6.70    0.89
   9   2   0    8.71    1.56
   9   2   0    7.83    1.55
 -10  -2   0   35.57    2.06
 -10  -2   0   40.56    3.04
 -10  -2   0   39.38    2.82
  10   2   0   34.12    2.62
  10   2   0   40.46    2.05
  10   2   0   38.21    2.67
 -11  -2   0   27.13    2.49
 -11  -2   0   22.65    1.80
 -11  -2   0   25.71    2.36
  11   2   0   26.32    1.69
  11   2   0   28.90    2.37
  11   2   0   26.94    2.37
 -12  -2   0   -0.72    0.81
 -12  -2   0    2.02    1.03
  12   2   0    0.66    0.80
  12   2   0    0.90    0.74
  12   2   0    1.92    0.79
 -13  -2   0    2.50    1.05
 -13  -2   0   -0.07    0.85
  13   2   0    2.16    1.06
  13  -3   0    2.18    1.04
 -13   3   0    2.16    1.01
 -13   3   0    1.22    0.88
  12  -3   0    1.15    0.75
  12  -3   0    2.10    0.86
 -12   3   0    0.49    0.68
 -12   3   0    0.98    1.22
 -12   3   0    0.89    0.79
  11  -3   0    7.39    1.71
 -11   3   0   10.53    1.95
 -11   3   0    8.31    1.48
 -11   3   0   10.30    1.90
  10  -3   0   16.09    1.72
  10  -3   0   18.71    2.13
 -10   3   0   17.04    1.93
 -10   3   0   16.75    1.72
 -10   3   0   15.94    1.82
   9  -3   0    6.08    1.94
   9  -3   0    7.25    1.38
  -9   3   0    5.42    1.31
  -9   3   0    4.57    1.06
  -9   3   0    9.26    1.67
   8  -3   0   44.58    2.93
   8  -3   0   44.00    2.62
  -8   3   0   43.72    2.31
  -8   3   0   48.24    2.79
  -8   3   0   45.69    2.78
  -8   3   0   47.10    2.45
  -8   3   0   36.62    2.68
   7  -3   0   21.79    2.06
   7  -3   0   20.16    1.76
   7  -3   0   17.62    1.57
  -7   3   0   20.86    1.77
  -7   3   0   17.77    1.36
  -7   3   0   19.77    1.73
  -7   3   0   20.27    1.74
   6  -3   0   66.93    2.85
   6  -3   0   71.94    3.07
   6  -3   0   74.96    3.39
   6  -3   0   69.69    3.31
  -6   3   0   67.41    3.03
  -6   3   0   70.68    2.99
  -6   3   0   70.78    2.71
  -6   3   0   67.77    3.14
  -6   3   0   68.68    2.96
   5  -3   0  137.73    3.87
   5  -3   0  128.30    4.02
   5  -3   0  128.74    4.44
   5  -3   0  127.34    4.14
   5  -3   0  128.92    4.19
  -5   3   0  126.90    4.16
  -5   3   0  132.50    4.17
  -5   3   0  127.76    4.28
  -5   3   0  118.72    4.87
  -5   3   0  131.72    3.72
   4  -3   0   52.29    2.15
   4  -3   0   49.43    2.49
   4  -3   0   50.60    2.39
   4  -3   0   50.46    2.21
  -4   3   0   47.59    2.34
  -4   3   0   51.45    2.24
  -4   3   0   52.25    2.18
  -4   3   0   53.88    2.35
   3  -3   0   24.88    1.57
   3  -3   0   23.21    1.57
   3  -3   0   24.07    1.35
   3  -3   0   22.82    1.26
  -3   3   0   24.23    1.50
  -3   3   0   24.53    1.05
  -3   3   0   23.51    1.45
  -3   3   0   24.03    1.36
  -3   3   0   25.00    1.34
  -3   3   0   24.14    1.04
   2  -3   0    6.88    1.06
   2  -3   0    4.38    0.54
   2  -3   0    7.32    1.01
   2  -3   0    5.54    0.64
  -2   3   0    5.11    0.40
  -2   3   0    6.60    0.91
  -2   3   0    5.71    0.41
  -2   3   0    5.49    0.81
  -2   3   0    6.04    0.63
  -2   3   0    4.56    0.58
   1  -3   0  391.88    8.13
   1  -3   0  402.08    8.21
   1  -3   0  404.74    8.32
   1  -3   0  381.60    7.51
   1  -3   0  377.71    7.97
  -1   3   0  417.49    8.34
  -1   3   0  384.86    7.51
  -1   3   0  404.26    8.18
  -1   3   0  378.41    8.11
  -1   3   0  395.95    8.00
   0  -3   0   60.96    1.83
   0  -3   0   60.72    1.66
   0  -3   0   62.22    1.79
   0  -3   0   62.46    1.44
   0  -3   0   60.68    1.69
   0   3   0   61.63    1.65
   0   3   0   63.47    1.72
   0   3   0   61.67    1.80
   0   3   0   59.12    1.77
  -1  -3   0  137.93    3.05
  -1  -3   0  144.30    3.21
  -1  -3   0  144.34    3.36
  -1  -3   0  146.35    3.41
  -1  -3   0  152.26    3.30
   1   3   0  140.97    3.40
   1   3   0  144.15    3.37
   1   3   0  153.49    3.32
   1   3   0  141.61    3.18
  -2  -3   0   15.32    0.93
  -2  -3   0   15.54    0.74
  -2  -3   0   15.51    0.62
  -2  -3   0   16.19    0.91
  -2  -3   0   16.64    0.90
  -2  -3   0   14.74    0.67
   2   3   0   16.29    0.91
   2   3   0   17.04    0.94
   2   3   0   16.80    0.95
   2   3   0   16.39    0.70
  -3  -3   0   20.03    0.95
  -3  -3   0   21.19    1.17
  -3  -3   0   19.09    1.13
  -3  -3   0   20.25    1.20
  -3  -3   0   17.49    1.08
  -3  -3   0   17.77    0.71
   3   3   0   20.56    1.17
   3   3   0   21.58    1.19
   3   3   0   19.55    0.93
   3   3   0   18.92    0.73
  -4  -3   0   41.97    1.40
  -4  -3   0   47.89    2.04
  -4  -3   0   46.02    1.87
  -4  -3   0   45.08    1.99
  -4  -3   0   49.43    2.07
  -4  -3   0   49.89    2.13
   4   3   0   45.43    1.98
   4   3   0   44.30    1.39
   4   3   0   47.23    1.78
   4   3   0   47.80    2.06
  -5  -3   0   23.60    1.13
  -5  -3   0   26.00    1.66
  -5  -3   0   25.19    1.56
  -5  -3   0   23.84    1.55
  -5  -3   0   25.09    1.54
  -5  -3   0   22.27    1.60
   5   3   0   23.05    1.51
   5   3   0   24.68    1.43
   5   3   0   24.52    1.59
   5   3   0   23.47    1.06
  -6  -3   0    3.80    0.95
  -6  -3   0    2.55    0.88
  -6  -3   0    4.51    0.99
  -6  -3   0    3.89    0.74
  -6  -3   0    3.04    0.79
   6   3   0    2.66    0.68
   6   3   0    2.77    0.53
   6   3   0    3.38    0.81
   6   3   0    3.83    0.95
  -7  -3   0   18.50    1.57
  -7  -3   0   19.32    1.21
  -7  -3   0   21.42    1.84
  -7  -3   0   18.28    1.55
  -7  -3   0   19.95    1.65
  -7  -3   0   18.76    1.66
   7   3   0   17.64    1.08
   7   3   0   16.80    1.46
   7   3   0   19.59    1.66
   7   3   0   16.09    1.47
  -8  -3   0   -0.21    0.84
  -8  -3   0    0.68    0.94
  -8  -3   0    1.58    0.66
  -8  -3   0   -0.10    0.70
   8   3   0    0.86    0.39
   8   3   0    0.07    0.43
   8   3   0    0.34    0.64
  -9  -3   0   19.32    2.02
  -9  -3   0   21.27    2.04
  -9  -3   0   18.73    1.37
   9   3   0   20.53    1.91
   9   3   0   20.96    1.29
   9   3   0   20.02    1.85
 -10  -3   0   18.43    2.05
 -10  -3   0   16.00    1.37
 -10  -3   0   12.17    2.73
  10   3   0   19.27    1.99
  10   3   0   19.65    1.87
  10   3   0   19.66    1.34
 -11  -3   0    6.06    1.46
 -11  -3   0    6.54    1.51
 -11  -3   0    3.88    1.00
  11   3   0    4.72    1.23
  11   3   0    3.37    1.18
 -12  -3   0   17.03    1.98
  12   3   0   14.09    1.75
  12   3   0   14.66    1.28
  12   3   0   15.69    1.82
 -13  -3   0    0.34    0.91
 -13  -3   0    1.14    0.94
  13   3   0    1.77    0.90
  14   3   0    1.64    1.32
  13  -4   0    6.10    1.40
 -13   4   0    4.07    1.38
 -13   4   0    4.25    1.13
  12  -4   0   42.28    3.32
  12  -4   0   46.63    2.97
 -12   4   0   38.16    2.71
 -12   4   0   38.13    2.98
 -12   4   0   43.82    3.18
  11  -4   0   16.91    2.06
  11  -4   0   15.79    1.83
 -11   4   0   16.65    1.96
 -11   4   0   15.96    1.71
 -11   4   0   19.96    2.14
  10  -4   0   12.44    2.22
  10  -4   0   15.42    1.69
 -10   4   0   12.26    1.96
 -10   4   0   11.59    1.96
 -10   4   0   12.07    1.45
   9  -4   0    1.35    0.89
   9  -4   0   -0.04    0.81
  -9   4   0    1.75    0.85
  -9   4   0    0.63    0.87
  -9   4   0   -0.02    0.54
   8  -4   0    0.97    0.82
   8  -4   0    0.41    0.95
  -8   4   0    0.49    0.79
  -8   4   0    0.56    0.64
  -8   4   0    0.04    0.45
  -8   4   0    0.68    0.69
   7  -4   0   44.41    2.68
   7  -4   0   45.66    2.94
  -7   4   0   50.39    2.32
  -7   4   0   49.91    2.66
  -7   4   0   45.70    2.62
  -7   4   0   51.92    2.77
  -7   4   0   46.77    2.22
   6  -4   0    0.52    0.72
   6  -4   0    0.09    0.72
   6  -4   0    0.53    0.47
   6  -4   0    1.60    0.61
  -6   4   0    1.09    0.83
  -6   4   0    0.85    0.61
  -6   4   0    0.31    0.45
  -6   4   0    0.69    0.64
  -6   4   0   -0.39    0.64
  -6   4   0    1.03    0.47
   5  -4   0   71.94    3.23
   5  -4   0   70.50    2.78
   5  -4   0   71.24    2.94
  -5   4   0   68.22    2.94
  -5   4   0   74.97    2.49
  -5   4   0   71.13    2.43
  -5   4   0   73.76    3.73
  -5   4   0   70.80    2.87
  -5   4   0   73.65    3.41
   4  -4   0   13.64    1.18
   4  -4   0   10.83    1.41
   4  -4   0   11.90    1.09
   4  -4   0   12.88    1.44
  -4   4   0   12.60    1.16
  -4   4   0   11.40    0.85
  -4   4   0   14.72    0.91
  -4   4   0   12.60    1.19
  -4   4   0   13.12    1.32
  -4   4   0   12.85    1.35
   3  -4   0   72.67    2.91
   3  -4   0   69.11    2.44
   3  -4   0   67.18    2.53
   3  -4   0   71.57    2.90
  -3   4   0   74.25    2.01
  -3   4   0   67.86    2.53
  -3   4   0   69.75    2.71
  -3   4   0   71.66    2.02
  -3   4   0   72.52    2.49
  -3   4   0   71.21    2.74
   2  -4   0   40.57    1.90
   2  -4   0   36.31    1.52
   2  -4   0   43.18    1.90
   2  -4   0   39.84    1.63
  -2   4   0   43.39    1.81
  -2   4   0   39.37    1.80
  -2   4   0   39.13    1.14
  -2   4   0   40.11    1.60
  -2   4   0   40.66    1.18
  -2   4   0   38.88    1.68
   1  -4   0   19.79    1.18
   1  -4   0   18.29    0.95
   1  -4   0   20.28    1.05
   1  -4   0   19.62    1.09
   1  -4   0   18.62    0.60
  -1   4   0   20.33    1.14
  -1   4   0   21.48    1.09
  -1   4   0   20.72    1.08
  -1   4   0   19.34    0.64
  -1   4   0   19.89    1.00
   0  -4   0  131.75    3.32
   0  -4   0  127.71    3.12
   0  -4   0  122.22    2.81
   0  -4   0  134.26    3.40
   0   4   0  134.80    2.87
   0   4   0  134.06    3.13
   0   4   0  136.15    3.24
   0   4   0  133.54    3.35
   0   4   0  131.05    3.35
  -1  -4   0  247.63    5.64
  -1  -4   0  244.42    5.21
  -1  -4   0  247.69    5.58
  -1  -4   0  257.42    5.50
  -1  -4   0  251.04    5.40
   1   4   0  260.65    5.63
   1   4   0  252.29    5.22
   1   4   0  269.61    5.48
   1   4   0  263.50    5.48
   1   4   0  258.58    5.71
  -2  -4   0    3.84    0.38
  -2  -4   0    5.09    0.78
  -2  -4   0    4.69    0.47
  -2  -4   0    4.21    0.68
  -2  -4   0    4.01    0.51
  -2  -4   0    3.04    0.55
  -2  -4   0    4.02    0.39
   2   4   0    4.05    0.40
   2   4   0    4.06    0.66
   2   4   0    4.92    0.57
  -3  -4   0  188.00    4.75
  -3  -4   0  172.72    3.99
  -3  -4   0  189.73    4.76
  -3  -4   0  183.28    4.21
  -3  -4   0  193.71    4.88
   3   4   0  192.24    4.25
   3   4   0  189.24    4.78
   3   4   0  192.73    4.83
   3   4   0  202.40    4.91
  -4  -4   0   59.40    2.05
  -4  -4   0   63.82    2.44
  -4  -4   0   57.85    1.66
  -4  -4   0   62.40    2.40
  -4  -4   0   64.87    2.48
  -4  -4   0   60.47    2.48
   4   4   0   59.94    1.66
   4   4   0   64.89    2.45
   4   4   0   59.22    2.01
   4   4   0   62.47    2.45
  -5  -4   0   80.63    2.98
  -5  -4   0   77.31    3.01
  -5  -4   0   81.81    3.37
  -5  -4   0   76.35    2.64
  -5  -4   0   73.18    2.05
  -5  -4   0   77.09    2.93
   5   4   0   71.50    2.83
   5   4   0   70.47    1.99
   5   4   0   75.25    2.52
   5   4   0   71.56    3.30
  -6  -4   0   70.79    2.98
  -6  -4   0   68.46    2.10
  -6  -4   0   70.26    2.75
  -6  -4   0   69.55    2.97
  -6  -4   0   65.52    2.87
  -6  -4   0   70.19    3.05
   6   4   0   69.21    2.60
   6   4   0   65.36    2.00
   6   4   0   67.50    2.84
   6   4   0   72.08    3.07
  -7  -4   0    3.66    1.07
  -7  -4   0    2.12    0.65
  -7  -4   0    3.46    0.99
  -7  -4   0    3.06    1.01
   7   4   0    3.21    0.95
   7   4   0    2.42    0.47
   7   4   0    3.32    0.95
  -8  -4   0    8.53    0.89
  -8  -4   0    9.18    1.55
  -8  -4   0   10.38    1.32
  -8  -4   0    8.06    1.49
   8   4   0    6.38    1.25
   8   4   0    8.88    0.80
   8   4   0    9.48    1.41
  -9  -4   0    0.29    0.74
  -9  -4   0    0.21    0.51
  -9  -4   0    0.66    0.84
   9   4   0    0.79    0.80
   9   4   0   -0.26    0.37
   9   4   0    0.25    0.39
 -10  -4   0    8.59    1.69
  10   4   0    9.30    1.51
  10   4   0    7.74    0.81
  10   4   0    5.39    1.36
 -11  -4   0   19.71    2.21
 -11  -4   0   21.26    2.18
  11   4   0   20.70    2.13
  11   4   0   20.26    2.31
 -12  -4   0    9.35    1.80
 -12  -4   0   11.06    2.12
  12   4   0    5.35    1.22
  12   4   0   10.45    1.74
 -13  -4   0    1.07    0.88
 -13  -4   0    0.34    0.90
  13   4   0    3.20    1.15
  13   4   0    2.12    0.96
  14   4   0    6.17    1.65
 -13   5   0    2.07    1.27
  12  -5   0    1.91    1.01
  12  -5   0    0.52    0.78
 -12   5   0   -0.79    0.94
 -12   5   0   -0.10    0.72
  11  -5   0    6.77    1.54
  11  -5   0    6.50    1.41
 -11   5   0    9.41    1.70
 -11   5   0    6.73    1.35
 -11   5   0    5.83    1.42
  10  -5   0   24.33    2.25
  10  -5   0   23.45    2.40
 -10   5   0   24.05    1.94
 -10   5   0   21.96    2.14
 -10   5   0   24.74    2.18
   9  -5   0    8.94    1.66
   9  -5   0    7.09    1.56
  -9   5   0    8.45    1.41
  -9   5   0    7.79    1.51
  -9   5   0   10.71    2.91
   8  -5   0    7.00    1.68
   8  -5   0   11.83    1.92
  -8   5   0    9.22    1.56
  -8   5   0    9.93    1.02
  -8   5   0    8.07    1.47
  -8   5   0    9.64    1.13
   7  -5   0   13.85    2.02
   7  -5   0   13.90    2.15
  -7   5   0   12.65    1.09
  -7   5   0   12.41    1.51
  -7   5   0   15.25    1.60
  -7   5   0   11.31    1.14
   6  -5   0    1.30    0.92
   6  -5   0    3.07    0.99
   6  -5   0    2.86    1.08
   6  -5   0    2.63    0.80
  -6   5   0    2.32    0.87
  -6   5   0    2.41    0.52
  -6   5   0    2.68    0.92
  -6   5   0    2.41    0.84
  -6   5   0    2.54    0.65
   5  -5   0    0.57    0.69
   5  -5   0   -0.23    0.64
   5  -5   0   -0.30    0.37
   5  -5   0    0.31    0.41
  -5   5   0    0.64    0.40
  -5   5   0   -0.06    0.38
  -5   5   0    1.21    0.74
  -5   5   0    1.59    0.69
  -5   5   0    0.05    0.47
  -5   5   0    0.43    0.32
   4  -5   0   10.60    1.56
   4  -5   0    9.97    1.08
   4  -5   0   12.01    1.86
   4  -5   0   10.34    1.03
  -4   5   0    9.87    0.73
  -4   5   0   10.71    1.08
  -4   5   0   10.52    1.21
  -4   5   0   11.69    0.78
  -4   5   0    8.58    1.02
  -4   5   0   10.78    1.24
   3  -5   0  135.21    4.41
   3  -5   0  137.49    4.07
   3  -5   0  139.81    4.48
   3  -5   0  135.81    3.89
  -3   5   0  135.13    3.20
  -3   5   0  134.72    4.23
  -3   5   0  138.61    4.11
  -3   5   0  142.43    3.96
  -3   5   0  141.42    4.26
  -3   5   0  137.18    3.25
   2  -5   0   41.86    1.81
   2  -5   0   39.70    1.68
   2  -5   0   42.45    2.14
   2  -5   0   43.74    2.09
  -2   5   0   39.05    1.83
  -2   5   0   38.09    1.13
  -2   5   0   40.70    1.91
  -2   5   0   38.98    1.94
  -2   5   0   40.58    1.18
  -2   5   0   40.34    1.72
   1  -5   0   45.49    1.79
   1  -5   0   45.25    1.76
   1  -5   0   44.05    1.92
   1  -5   0   38.39    1.08
   1  -5   0   39.54    1.57
  -1   5   0   43.54    1.77
  -1   5   0   40.43    1.11
  -1   5   0   45.70    1.69
  -1   5   0   41.81    1.81
  -1   5   0   40.79    1.70
   0  -5   0   87.65    2.61
   0  -5   0   88.02    2.69
   0  -5   0   87.13    2.42
   0  -5   0   90.39    2.82
   0  -5   0   79.45    2.03
   0   5   0   84.01    2.59
   0   5   0   89.21    2.11
   0   5   0   83.31    2.60
   0   5   0   86.01    2.37
   0   5   0   85.52    2.48
  -1  -5   0   11.32    0.68
  -1  -5   0   12.84    0.88
  -1  -5   0   10.94    0.83
  -1  -5   0   11.06    0.90
  -1  -5   0   11.36    0.68
   1   5   0   11.95    0.91
   1   5   0   11.64    0.67
   1   5   0   12.06    0.73
   1   5   0   11.46    0.86
  -2  -5   0    2.05    0.57
  -2  -5   0    1.01    0.29
  -2  -5   0    1.80    0.53
  -2  -5   0    2.76    0.71
  -2  -5   0    2.09    0.51
  -2  -5   0    2.13    0.43
  -2  -5   0    1.72    0.47
   2   5   0    2.46    0.57
   2   5   0    1.76    0.55
  -3  -5   0   21.34    0.95
  -3  -5   0   22.83    1.02
  -3  -5   0   25.30    1.08
  -3  -5   0   23.96    1.50
  -3  -5   0   24.74    1.40
  -3  -5   0   25.68    1.40
   3   5   0   24.59    1.40
   3   5   0   24.34    1.43
   3   5   0   23.99    1.04
  -4  -5   0   10.58    0.87
  -4  -5   0   10.46    0.65
  -4  -5   0   12.42    1.08
  -4  -5   0   12.81    1.25
  -4  -5   0   12.18    0.75
  -4  -5   0   10.63    1.02
   4   5   0   13.25    1.15
   4   5   0   10.64    0.84
   4   5   0   10.68    1.07
  -5  -5   0  367.02    8.85
  -5  -5   0  391.46    8.31
  -5  -5   0  367.16    9.03
  -5  -5   0  373.48    8.88
  -5  -5   0  360.79    8.82
   5   5   0  369.04    8.12
   5   5   0  360.72    8.94
   5   5   0  374.96    8.87
  -6  -5   0    0.36    0.39
  -6  -5   0    0.77    0.57
  -6  -5   0    0.58    0.43
  -6  -5   0    0.37    0.64
  -6  -5   0    0.39    0.52
   6   5   0    0.15    0.40
   6   5   0   -0.14    0.40
  -7  -5   0    6.34    1.31
  -7  -5   0    9.77    1.50
  -7  -5   0    6.29    1.28
   7   5   0    8.90    1.08
   7   5   0    7.14    1.10
   7   5   0   11.11    1.70
  -8  -5   0    3.50    1.10
  -8  -5   0    3.66    1.17
  -8  -5   0    2.71    1.00
   8   5   0    2.57    0.87
   8   5   0    3.42    1.08
  -9  -5   0    1.06    0.99
  -9  -5   0    2.31    1.03
   9   5   0    3.36    0.86
   9   5   0    2.22    0.97
 -10  -5   0    2.71    1.14
 -10  -5   0    0.99    1.01
  10   5   0   -0.15    0.50
  10   5   0    0.73    0.68
 -11  -5   0    1.92    1.00
 -11  -5   0   -0.05    0.73
  11   5   0    0.84    0.79
  11   5   0    0.05    0.72
 -12  -5   0   19.97    2.26
 -12  -5   0   19.32    2.22
  12   5   0   24.30    2.07
  12   5   0   21.53    2.26
 -13  -5   0    1.94    0.95
  13   5   0    2.11    0.87
  13   5   0    1.15    0.89
  14   5   0   -0.42    1.14
  13  -6   0    4.95    1.23
 -13   6   0   -1.47    1.85
  12  -6   0    2.70    1.10
 -12   6   0    3.44    1.26
 -12   6   0    2.81    1.02
 -12   6   0    1.33    1.07
  11  -6   0    5.33    1.17
  11  -6   0    2.37    1.17
 -11   6   0    1.44    0.84
 -11   6   0    4.18    1.14
 -11   6   0    3.64    1.18
  10  -6   0   -0.31    0.59
  10  -6   0    0.34    0.75
 -10   6   0    1.68    0.98
 -10   6   0   -0.08    0.59
 -10   6   0    1.21    0.83
   9  -6   0    0.86    1.25
   9  -6   0    0.40    0.80
  -9   6   0    0.31    0.55
  -9   6   0    1.12    0.70
  -9   6   0    1.03    0.79
   8  -6   0    6.24    1.55
   8  -6   0    4.41    1.36
  -8   6   0    7.92    1.50
  -8   6   0    6.73    1.06
  -8   6   0    5.97    1.25
  -8   6   0    5.76    0.99
   7  -6   0   69.83    3.81
   7  -6   0   76.24    3.75
  -7   6   0   79.95    3.50
  -7   6   0   72.04    3.39
  -7   6   0   71.43    3.45
  -7   6   0   72.65    2.77
   6  -6   0   32.30    2.60
   6  -6   0   33.67    2.52
   6  -6   0   31.47    2.39
  -6   6   0   31.86    2.06
  -6   6   0   33.02    1.62
  -6   6   0   33.19    1.63
  -6   6   0   31.88    2.14
   5  -6   0   49.65    2.82
   5  -6   0   48.05    2.29
   5  -6   0   49.00    2.51
   5  -6   0   49.01    2.81
  -5   6   0   45.67    2.57
  -5   6   0   46.23    2.35
  -5   6   0   45.95    2.55
  -5   6   0   48.11    1.81
  -5   6   0   46.32    2.47
  -5   6   0   49.36    1.84
   4  -6   0    1.76    0.58
   4  -6   0    2.13    1.01
   4  -6   0    2.32    0.76
   4  -6   0    0.87    0.85
  -4   6   0    1.37    0.66
  -4   6   0    1.90    0.43
  -4   6   0    2.68    0.46
  -4   6   0    2.82    0.88
  -4   6   0    1.59    0.64
  -4   6   0    1.06    0.67
   3  -6   0    1.02    0.94
   3  -6   0    1.62    0.66
   3  -6   0    2.12    0.90
   3  -6   0    2.55    0.69
  -3   6   0    1.36    0.35
  -3   6   0    1.19    0.75
  -3   6   0    2.22    0.77
  -3   6   0    1.24    0.68
  -3   6   0    1.03    0.60
  -3   6   0    1.37    0.34
   2  -6   0   24.36    1.81
   2  -6   0   22.54    1.43
   2  -6   0   22.86    1.31
   2  -6   0   23.13    1.72
  -2   6   0   24.31    1.63
  -2   6   0   24.33    1.41
  -2   6   0   22.12    1.47
  -2   6   0   21.34    0.79
  -2   6   0   22.70    1.52
   1  -6   0   42.00    1.84
   1  -6   0   40.29    2.09
   1  -6   0   40.67    1.90
   1  -6   0   39.22    1.67
   1  -6   0   36.35    1.10
  -1   6   0   38.62    1.84
  -1   6   0   39.30    1.76
  -1   6   0   37.49    1.90
  -1   6   0   40.36    1.14
  -1   6   0   40.10    1.73
   0  -6   0    0.29    0.25
   0  -6   0    0.21    0.39
   0  -6   0    1.18    0.57
   0  -6   0    0.27    0.36
   0  -6   0    1.59    0.73
   0   6   0    0.66    0.51
   0   6   0    0.47    0.43
   0   6   0    0.19    0.46
   0   6   0    0.52    0.27
   0   6   0    1.23    0.59
  -1  -6   0    4.29    0.89
  -1  -6   0    3.52    0.63
  -1  -6   0    3.83    0.63
  -1  -6   0    3.62    0.72
  -1  -6   0    3.62    0.56
   1   6   0    3.66    0.58
   1   6   0    3.35    0.59
   1   6   0    3.05    0.65
   1   6   0    3.31    0.70
  -2  -6   0    2.47    0.59
  -2  -6   0    2.28    0.44
  -2  -6   0    4.52    0.77
  -2  -6   0    4.00    0.77
  -2  -6   0    2.92    0.73
  -2  -6   0    2.73    0.54
   2   6   0    2.91    0.70
   2   6   0    3.13    0.65
   2   6   0    3.26    0.68
  -3  -6   0    7.85    0.89
  -3  -6   0    7.33    0.65
  -3  -6   0    6.85    0.85
  -3  -6   0    8.31    0.91
  -3  -6   0    6.00    0.61
  -3  -6   0    7.77    1.17
  -3  -6   0    7.21    0.77
   3   6   0    7.47    0.86
   3   6   0    8.50    1.17
  -4  -6   0   87.54    3.25
  -4  -6   0   88.81    2.50
  -4  -6   0   84.74    2.32
  -4  -6   0   92.04    3.17
  -4  -6   0   89.87    3.14
  -4  -6   0   88.56    2.40
   4   6   0   89.10    2.53
   4   6   0   90.19    3.19
   4   6   0   88.70    3.20
  -5  -6   0   40.45    2.25
  -5  -6   0   41.63    2.14
  -5  -6   0   43.22    1.74
  -5  -6   0   40.90    2.10
  -5  -6   0   41.09    2.15
   5   6   0   41.24    2.13
   5   6   0   40.54    1.68
   5   6   0   39.17    2.14
  -6  -6   0   22.42    1.65
  -6  -6   0   24.51    1.85
  -6  -6   0   24.52    1.77
  -6  -6   0   22.37    1.65
  -6  -6   0   23.77    1.45
   6   6   0   21.86    1.71
   6   6   0   20.04    1.60
   6   6   0   21.92    1.34
  -7  -6   0   13.68    1.51
  -7  -6   0   10.12    1.49
  -7  -6   0   13.48    1.30
   7   6   0   13.32    1.45
   7   6   0   14.79    1.20
  -8  -6   0    1.04    0.76
  -8  -6   0    0.60    0.71
  -8  -6   0   -0.06    0.73
   8   6   0    0.22    0.54
   8   6   0    0.64    0.69
  -9  -6   0   14.70    1.82
  -9  -6   0   15.37    1.64
   9   6   0   13.12    1.36
 -10  -6   0    9.63    1.89
 -10  -6   0    8.54    1.98
  10   6   0   12.41    1.36
  10   6   0    8.31    1.65
 -11  -6   0   16.07    2.59
 -11  -6   0   17.12    2.09
  11   6   0   17.85    1.69
  11   6   0   11.56    2.01
 -12  -6   0   11.72    2.99
 -12  -6   0   11.31    2.15
  12   6   0    8.48    1.84
  12   6   0   14.67    1.64
 -13  -6   0    1.34    0.93
  13   6   0    3.38    1.23
  13   6   0    2.35    0.86
  14   6   0    3.35    1.67
  12  -7   0    5.97    1.40
 -12   7   0    2.16    1.05
 -12   7   0    4.99    1.28
  11  -7   0    0.61    0.95
  11  -7   0    2.67    0.98
 -11   7   0    0.37    1.07
 -11   7   0   -0.44    0.61
 -11   7   0    0.79    0.88
  10  -7   0   -1.16    0.75
  10  -7   0    0.65    0.88
 -10   7   0   -0.61    0.74
 -10   7   0   -0.98    0.57
 -10   7   0    0.21    0.66
   9  -7   0    5.40    1.54
   9  -7   0    3.31    1.18
  -9   7   0    1.87    0.99
  -9   7   0    3.02    0.73
  -9   7   0    2.30    0.94
   8  -7   0   20.09    2.27
   8  -7   0   24.61    2.31
  -8   7   0   22.93    1.61
  -8   7   0   24.47    1.55
  -8   7   0   23.12    2.12
   7  -7   0   31.95    2.57
   7  -7   0   28.44    2.60
  -7   7   0   30.78    2.25
  -7   7   0   32.88    1.70
  -7   7   0   31.29    1.64
  -7   7   0   31.54    2.28
   6  -7   0    1.89    1.02
   6  -7   0   -0.38    0.83
  -6   7   0    0.80    0.71
  -6   7   0    1.32    0.78
  -6   7   0    1.59    0.45
  -6   7   0    1.40    0.53
   5  -7   0  101.22    3.90
   5  -7   0   99.06    4.27
   5  -7   0  101.24    4.33
   5  -7   0   99.16    3.67
  -5   7   0  104.50    3.80
  -5   7   0  101.03    3.95
  -5   7   0  100.93    2.85
  -5   7   0  104.74    3.92
   4  -7   0    1.33    0.50
   4  -7   0    1.92    1.15
   4  -7   0    2.97    1.18
  -4   7   0    1.01    0.59
  -4   7   0    1.69    0.66
  -4   7   0    3.19    0.99
  -4   7   0    2.33    0.38
  -4   7   0    2.64    0.83
   3  -7   0    2.79    0.77
   3  -7   0    2.55    0.65
   3  -7   0    3.96    1.07
   3  -7   0    1.73    1.05
  -3   7   0    3.39    0.88
  -3   7   0    2.51    0.81
  -3   7   0    2.73    0.32
  -3   7   0    2.69    0.39
  -3   7   0    1.93    0.78
  -3   7   0    2.53    0.79
   2  -7   0   14.21    1.10
   2  -7   0   14.78    0.60
   2  -7   0   14.92    1.57
   2  -7   0   15.18    1.47
   2  -7   0   14.82    1.21
  -2   7   0   14.23    1.17
  -2   7   0   14.99    1.27
  -2   7   0   13.12    0.59
  -2   7   0   13.42    1.34
  -2   7   0   14.10    1.31
   1  -7   0    5.30    1.22
   1  -7   0    4.69    1.05
   1  -7   0    4.07    0.83
   1  -7   0    3.36    0.38
   1  -7   0    3.88    0.75
  -1   7   0    4.30    0.91
  -1   7   0    3.95    0.81
  -1   7   0    4.50    0.81
  -1   7   0    6.59    1.26
  -1   7   0    3.58    0.40
   0  -7   0   24.65    1.46
   0  -7   0   25.25    1.71
   0  -7   0   22.80    1.36
   0  -7   0   24.77    1.48
   0  -7   0   23.13    0.97
   0   7   0   25.63    1.57
   0   7   0   23.08    1.01
   0   7   0   25.90    1.57
   0   7   0   26.57    1.57
   0   7   0   25.65    1.43
  -1  -7   0  133.69    3.86
  -1  -7   0  125.02    3.27
  -1  -7   0  128.77    3.37
  -1  -7   0  129.28    3.66
  -1  -7   0  125.17    3.78
   1   7   0  128.65    3.86
   1   7   0  124.81    3.27
   1   7   0  130.50    3.75
   1   7   0  135.77    3.40
  -2  -7   0    6.63    0.62
  -2  -7   0    7.87    0.92
  -2  -7   0    7.99    0.74
  -2  -7   0    7.67    0.78
  -2  -7   0    7.80    0.85
  -2  -7   0    7.86    0.99
   2   7   0    7.36    0.81
   2   7   0    6.53    0.99
  -3  -7   0   55.04    1.72
  -3  -7   0   57.83    2.25
  -3  -7   0   54.08    1.75
  -3  -7   0   55.00    2.46
  -3  -7   0   56.09    1.91
  -3  -7   0   54.86    1.99
  -3  -7   0   54.93    2.28
  -3  -7   0   55.78    2.34
   3   7   0   54.94    2.36
   3   7   0   57.48    2.31
  -4  -7   0    7.49    0.68
  -4  -7   0    8.17    0.91
  -4  -7   0    8.64    1.33
  -4  -7   0    7.95    0.89
  -4  -7   0    6.62    0.69
  -4  -7   0    8.03    0.93
  -4  -7   0    8.39    0.64
   4   7   0    8.46    0.98
   4   7   0    8.33    1.04
  -5  -7   0    3.94    0.60
  -5  -7   0    2.69    0.71
  -5  -7   0    4.34    0.98
  -5  -7   0    3.36    0.49
  -5  -7   0    3.09    0.78
   5   7   0    3.20    0.56
   5   7   0    2.62    0.75
  -6  -7   0   12.36    1.39
  -6  -7   0   12.46    1.48
  -6  -7   0   12.04    1.47
  -6  -7   0   12.04    1.27
  -6  -7   0   13.78    1.10
   6   7   0   10.83    1.28
   6   7   0   13.05    1.33
   6   7   0   12.72    1.01
  -7  -7   0    0.21    0.79
  -7  -7   0    0.53    0.62
  -7  -7   0    0.81    0.75
   7   7   0    0.36    0.56
   7   7   0    0.04    0.52
  -8  -7   0    4.03    1.16
  -8  -7   0    3.62    1.23
  -8  -7   0    3.39    0.94
   8   7   0    4.54    0.95
   8   7   0    5.00    1.36
  -9  -7   0    0.67    0.82
  -9  -7   0    0.41    0.83
  -9  -7   0    0.34    0.80
   9   7   0   -0.08    0.56
   9   7   0   -0.43    0.50
 -10  -7   0   48.55    3.32
 -10  -7   0   46.32    3.15
  10   7   0   48.26    3.26
  10   7   0   48.83    2.64
 -11  -7   0   11.69    2.01
 -11  -7   0   12.98    2.42
  11   7   0    7.89    1.47
  11   7   0   16.61    1.62
 -12  -7   0    0.29    0.79
 -12  -7   0    1.52    1.07
  12   7   0    2.33    0.96
  12   7   0    0.60    0.71
 -13  -7   0    7.46    1.75
  13   7   0    8.44    1.64
  14   7   0    0.10    1.42
  12  -8   0    5.50    1.54
  11  -8   0    4.56    1.25
  11  -8   0    6.11    1.34
 -11   8   0    7.33    1.38
 -11   8   0    8.65    3.33
 -11   8   0    4.57    1.27
  10  -8   0    1.92    0.98
  10  -8   0    0.79    0.81
 -10   8   0    0.08    0.81
 -10   8   0   -0.38    0.67
 -10   8   0    0.38    0.59
   9  -8   0    1.08    1.06
   9  -8   0    1.63    0.88
  -9   8   0    0.86    0.62
  -9   8   0    2.45    0.96
  -9   8   0    0.72    0.92
  -9   8   0    1.41    0.78
   8  -8   0   -0.11    0.74
   8  -8   0    0.84    1.13
  -8   8   0    0.64    0.70
  -8   8   0   -0.11    0.49
  -8   8   0    0.54    0.61
  -8   8   0    0.92    0.56
   7  -8   0   -0.30    0.76
  -7   8   0    0.45    0.42
  -7   8   0   -0.20    0.69
  -7   8   0    0.42    0.73
   6  -8   0   11.58    2.05
   6  -8   0   11.66    1.97
  -6   8   0   11.74    0.90
  -6   8   0   11.13    0.86
  -6   8   0   11.58    1.50
  -6   8   0   12.62    1.49
   5  -8   0   17.57    1.94
   5  -8   0   20.11    2.09
  -5   8   0   18.20    1.66
  -5   8   0   18.48    0.99
  -5   8   0   17.47    0.97
  -5   8   0   16.65    1.58
   4  -8   0    4.53    0.99
   4  -8   0    3.02    1.18
   4  -8   0    2.95    0.69
   4  -8   0    2.96    1.17
  -4   8   0    3.43    0.40
  -4   8   0    3.19    0.90
  -4   8   0    2.78    0.93
  -4   8   0    2.87    0.43
  -4   8   0    2.96    0.83
  -4   8   0    4.25    1.11
   3  -8   0   63.39    3.18
   3  -8   0   59.13    2.96
   3  -8   0   60.25    2.47
  -3   8   0   55.97    2.80
  -3   8   0   56.28    2.68
  -3   8   0   58.69    2.54
  -3   8   0   60.69    2.76
  -3   8   0   58.39    1.55
   2  -8   0   11.21    1.60
   2  -8   0    8.48    0.99
   2  -8   0    8.25    0.87
   2  -8   0   10.68    1.69
  -2   8   0    8.22    1.06
  -2   8   0    8.55    1.06
  -2   8   0    8.89    1.14
   1  -8   0   99.97    3.21
   1  -8   0   96.11    3.37
   1  -8   0  107.04    3.47
   1  -8   0  106.22    3.80
   1  -8   0   96.95    2.36
  -1   8   0  100.03    2.40
  -1   8   0   98.63    3.53
  -1   8   0   95.60    3.24
  -1   8   0   99.79    3.55
   0  -8   0   64.02    2.72
   0  -8   0   66.39    2.60
   0  -8   0   64.78    2.45
   0  -8   0   61.07    1.83
   0  -8   0   62.62    2.38
   0   8   0   63.13    2.61
   0   8   0   63.44    2.46
   0   8   0   65.03    2.31
   0   8   0   66.78    2.63
   0   8   0   62.41    1.89
  -1  -8   0   60.92    2.53
  -1  -8   0   60.11    2.48
  -1  -8   0   60.22    2.13
  -1  -8   0   61.83    2.37
   1   8   0   57.46    2.01
   1   8   0   57.28    2.48
   1   8   0   61.27    2.05
   1   8   0   58.77    2.39
   1   8   0   58.94    2.35
  -2  -8   0    0.70    0.37
  -2  -8   0    0.09    0.27
  -2  -8   0    0.20    0.41
  -2  -8   0    0.63    0.31
  -2  -8   0    0.22    0.31
  -2  -8   0    0.26    0.58
   2   8   0    0.27    0.34
   2   8   0   -0.19    0.45
   2   8   0    0.20    0.42
   2   8   0   -0.43    0.41
  -3  -8   0   15.07    1.00
  -3  -8   0   14.26    1.10
  -3  -8   0   14.54    1.38
  -3  -8   0   12.96    1.04
  -3  -8   0   13.75    1.13
  -3  -8   0   14.52    1.18
   3   8   0   15.20    1.19
   3   8   0   15.25    1.29
  -4  -8   0   54.39    1.89
  -4  -8   0   55.98    2.65
  -4  -8   0   54.74    1.99
  -4  -8   0   55.94    3.02
  -4  -8   0   54.33    2.40
   4   8   0   54.44    2.49
   4   8   0   56.73    2.59
  -5  -8   0   88.70    2.61
  -5  -8   0   99.83    3.61
  -5  -8   0   87.09    2.53
  -5  -8   0   92.00    3.49
  -5  -8   0   92.06    3.49
  -5  -8   0   96.35    3.78
   5   8   0   85.85    3.48
   5   8   0   91.37    2.72
   5   8   0   95.34    3.65
  -6  -8   0    9.48    1.55
  -6  -8   0    7.71    0.87
  -6  -8   0    8.52    1.36
   6   8   0    8.27    0.81
   6   8   0    7.74    1.40
  -7  -8   0   14.46    1.77
  -7  -8   0   14.06    1.21
  -7  -8   0   15.32    1.68
   7   8   0   12.87    1.54
   7   8   0   15.68    1.22
  -8  -8   0    0.75    0.89
  -8  -8   0    0.12    0.64
  -8  -8   0   -0.15    0.74
   8   8   0   -0.07    0.64
  -9  -8   0   -0.43    0.68
  -9  -8   0    0.16    0.70
   9   8   0    0.88    0.59
   9   8   0    1.15    0.68
 -10  -8   0   11.15    2.13
 -10  -8   0    9.19    1.81
  10   8   0   10.10    1.20
 -11  -8   0    3.41    1.41
 -11  -8   0    3.42    1.15
  11   8   0    0.90    0.71
  11   8   0    3.07    0.96
 -12  -8   0    2.94    1.36
 -12  -8   0    1.18    1.29
  12   8   0    2.48    0.87
  12   8   0    5.24    1.11
 -13  -8   0   -0.71    0.88
  13   8   0    1.61    1.19
  11  -9   0    0.94    0.80
 -11   9   0   -0.48    0.79
 -11   9   0   -1.23    0.86
  10  -9   0    0.24    0.78
  10  -9   0    1.27    0.97
 -10   9   0   -0.05    0.84
 -10   9   0    2.42    0.81
 -10   9   0    2.48    0.88
   9  -9   0    7.75    1.68
   9  -9   0    3.81    1.29
  -9   9   0    6.82    1.51
  -9   9   0    7.30    1.06
  -9   9   0    8.00    1.62
   8  -9   0    4.62    1.52
   8  -9   0    3.53    1.32
  -8   9   0    3.50    1.07
  -8   9   0    5.32    1.25
  -8   9   0    6.09    1.30
  -8   9   0    3.55    0.74
   7  -9   0   75.39    4.25
   7  -9   0   69.89    3.99
  -7   9   0   69.40    2.47
  -7   9   0   78.25    3.86
  -7   9   0   78.69    3.74
  -7   9   0   76.01    2.52
   6  -9   0    7.97    1.64
   6  -9   0    9.99    2.06
  -6   9   0   10.06    1.64
  -6   9   0    8.36    1.49
  -6   9   0    7.69    0.71
  -6   9   0    7.78    0.71
   5  -9   0    2.33    1.11
   5  -9   0    2.79    1.16
  -5   9   0    1.82    0.84
  -5   9   0    2.02    0.41
  -5   9   0    2.20    0.43
  -5   9   0    1.71    0.80
   4  -9   0    1.30    1.08
   4  -9   0    0.03    0.40
   4  -9   0    0.42    0.92
  -4   9   0    0.32    0.63
  -4   9   0    0.73    0.64
   3  -9   0    5.01    1.04
   3  -9   0    5.81    1.54
   3  -9   0    4.74    0.87
   3  -9   0    4.85    1.34
  -3   9   0    4.17    1.05
  -3   9   0    3.17    0.95
  -3   9   0    5.48    1.06
  -3   9   0    4.12    1.04
   2  -9   0   18.67    1.42
   2  -9   0   16.23    1.64
   2  -9   0   20.33    1.89
   2  -9   0   21.58    1.39
  -2   9   0   19.81    1.62
  -2   9   0   19.46    1.52
  -2   9   0   17.90    1.53
  -2   9   0   19.87    1.47
   1  -9   0   12.22    1.18
   1  -9   0   12.11    1.30
   1  -9   0   11.85    0.62
   1  -9   0   10.59    0.99
   1  -9   0   11.96    1.44
  -1   9   0   11.85    0.65
  -1   9   0   11.09    1.09
  -1   9   0   11.88    1.20
  -1   9   0   11.96    1.28
   0  -9   0  150.29    4.28
   0  -9   0  142.28    3.52
   0  -9   0  146.15    4.53
   0  -9   0  152.67    4.86
   0  -9   0  146.37    4.34
   0   9   0  153.37    3.67
   0   9   0  146.31    4.61
   0   9   0  144.08    4.60
   0   9   0  149.66    4.60
   0   9   0  155.31    4.17
  -1  -9   0    1.66    0.57
  -1  -9   0    1.34    0.65
  -1  -9   0    0.69    0.74
  -1  -9   0    1.84    0.45
  -1  -9   0    1.06    0.59
   1   9   0    1.21    0.58
   1   9   0    1.92    0.71
   1   9   0    1.12    0.45
   1   9   0    2.14    0.57
   1   9   0    1.46    0.62
  -2  -9   0    7.41    0.87
  -2  -9   0    7.21    0.66
  -2  -9   0    6.65    0.78
  -2  -9   0    6.66    0.70
  -2  -9   0    9.22    1.37
  -2  -9   0    7.76    1.11
   2   9   0    7.95    1.02
   2   9   0    7.18    0.90
   2   9   0    6.62    0.77
   2   9   0    7.85    1.22
  -3  -9   0   13.27    0.86
  -3  -9   0   13.41    1.34
  -3  -9   0   14.37    1.40
  -3  -9   0   16.10    1.18
  -3  -9   0   15.32    1.23
   3   9   0   13.32    1.26
   3   9   0   14.13    1.17
  -4  -9   0   15.09    1.27
  -4  -9   0   14.49    0.96
  -4  -9   0   14.50    1.12
  -4  -9   0   14.92    1.27
  -4  -9   0   14.65    1.22
  -4  -9   0   14.03    1.45
   4   9   0   13.61    1.36
   4   9   0   14.26    1.28
  -5  -9   0   34.92    2.06
  -5  -9   0   40.19    2.34
  -5  -9   0   36.83    1.89
  -5  -9   0   37.51    2.36
  -5  -9   0   36.52    1.61
   5   9   0   36.41    2.19
   5   9   0   38.53    2.31
  -6  -9   0    3.71    1.17
   6   9   0    3.85    0.96
  -7  -9   0    1.15    0.86
  -7  -9   0    2.04    0.94
   7   9   0    1.28    0.81
  -8  -9   0    1.58    0.71
  -8  -9   0    1.14    0.96
  -8  -9   0    0.54    0.98
   8   9   0    1.34    0.59
   8   9   0    1.81    0.84
  -9  -9   0   20.34    2.23
  -9  -9   0   21.08    2.12
   9   9   0   24.31    1.59
   9   9   0   21.72    2.10
 -10  -9   0    7.61    1.62
 -10  -9   0    3.65    1.48
 -10  -9   0    8.60    1.78
  10   9   0    6.45    1.42
  10   9   0    9.13    1.12
 -11  -9   0    9.97    2.06
 -11  -9   0    9.88    1.92
  11   9   0    8.39    1.52
  11   9   0   12.37    1.33
 -12  -9   0   -1.13    0.68
  12   9   0   -0.03    0.48
  12   9   0   -0.12    0.90
 -13  -9   0    0.61    1.03
  13   9   0    0.26    1.09
  11 -10   0    3.43    1.13
 -11  10   0    8.75    1.83
  10 -10   0    5.39    1.45
  10 -10   0    7.76    1.76
 -10  10   0    4.59    1.39
 -10  10   0    4.00    1.97
   9 -10   0    3.35    1.20
   9 -10   0    1.82    0.98
  -9  10   0    4.42    1.14
  -9  10   0    2.82    1.02
  -9  10   0    1.59    0.77
   8 -10   0    2.27    1.06
   8 -10   0    1.28    1.06
  -8  10   0    1.85    1.01
  -8  10   0    0.55    0.82
  -8  10   0    3.30    0.64
  -8  10   0    1.27    0.54
   7 -10   0    1.89    1.01
   7 -10   0    0.28    1.03
  -7  10   0    0.42    0.70
  -7  10   0    1.02    0.90
  -7  10   0    0.50    0.38
  -7  10   0    0.88    0.39
   6 -10   0   47.16    4.23
  -6  10   0   42.45    2.81
  -6  10   0   44.30    1.52
  -6  10   0   42.62    1.51
  -6  10   0   47.17    2.78
   5 -10   0   40.51    2.97
   5 -10   0   39.96    3.04
  -5  10   0   36.32    2.54
  -5  10   0   41.60    2.50
   4 -10   0   -0.40    0.85
   4 -10   0   -0.51    0.85
  -4  10   0    1.22    0.70
  -4  10   0    1.00    0.78
   3 -10   0   15.46    2.49
   3 -10   0   14.47    1.28
   3 -10   0   13.83    1.73
  -3  10   0   13.46    1.46
  -3  10   0   13.97    1.41
  -3  10   0   15.53    1.57
   2 -10   0   -0.42    0.82
   2 -10   0    0.18    0.44
   2 -10   0   -0.10    0.87
   2 -10   0   -0.08    0.41
  -2  10   0    0.36    0.62
  -2  10   0   -0.83    0.52
  -2  10   0    0.94    0.71
  -2  10   0    0.30    0.53
   1 -10   0   68.87    2.93
   1 -10   0   58.88    1.71
   1 -10   0   64.34    3.18
   1 -10   0   63.33    2.61
   1 -10   0   64.92    2.87
  -1  10   0   63.03    1.79
  -1  10   0   63.54    2.94
  -1  10   0   63.50    2.92
  -1  10   0   62.61    2.71
   0 -10   0    2.07    0.91
   0 -10   0    0.94    0.76
   0 -10   0    1.84    0.65
   0 -10   0    1.71    0.39
   0  10   0    0.27    0.45
   0  10   0    0.66    0.52
   0  10   0    1.82    0.70
   0  10   0    1.31    0.68
   0  10   0    1.63    0.42
  -1 -10   0   17.92    2.82
  -1 -10   0   14.16    1.29
  -1 -10   0   14.26    1.22
  -1 -10   0   16.86    1.96
  -1 -10   0   17.07    1.01
   1  10   0   14.46    1.07
   1  10   0   14.04    1.30
   1  10   0   15.46    1.03
   1  10   0   14.06    1.38
   1  10   0   14.45    1.32
  -2 -10   0   21.43    1.55
  -2 -10   0   19.44    1.57
  -2 -10   0   20.03    1.16
  -2 -10   0   19.20    1.21
  -2 -10   0   19.49    1.44
  -2 -10   0   17.82    1.18
   2  10   0   19.80    1.63
   2  10   0   22.28    1.33
   2  10   0   20.83    1.41
   2  10   0   17.45    1.43
  -3 -10   0   39.58    1.62
  -3 -10   0   40.25    2.21
  -3 -10   0   35.34    1.99
  -3 -10   0   39.24    1.91
  -3 -10   0   38.64    2.31
  -3 -10   0   37.15    1.99
   3  10   0   40.89    2.10
   3  10   0   39.22    2.16
  -4 -10   0   42.75    1.86
  -4 -10   0   50.47    3.56
  -4 -10   0   43.11    2.47
  -4 -10   0   41.35    2.00
  -4 -10   0   43.93    2.56
   4  10   0   44.82    2.30
   4  10   0   39.31    2.30
  -5 -10   0   48.64    2.50
  -5 -10   0   49.31    2.08
  -5 -10   0   52.38    1.96
  -5 -10   0   51.72    2.88
   5  10   0   52.25    2.69
   5  10   0   58.27    2.89
  -6 -10   0    1.73    0.96
  -6 -10   0    0.83    0.56
   6  10   0    0.80    0.68
  -7 -10   0    8.56    1.65
  -7 -10   0    6.65    1.39
   7  10   0    6.04    1.31
  -8 -10   0   -0.19    0.79
  -8 -10   0   -0.09    0.79
   8  10   0    0.10    0.46
   8  10   0   -0.62    0.34
  -9 -10   0    7.38    1.68
  -9 -10   0    8.22    1.67
  -9 -10   0   10.17    1.17
   9  10   0    6.46    1.47
   9  10   0    6.08    1.01
 -10 -10   0   30.97    2.80
 -10 -10   0   29.64    2.61
 -10 -10   0   27.78    1.92
  10  10   0   25.71    2.43
  10  10   0   30.42    1.88
 -11 -10   0    0.69    0.87
 -11 -10   0   -0.84    1.04
  11  10   0    1.56    0.77
  11  10   0    4.19    0.99
 -12 -10   0   10.11    2.14
 -12 -10   0    8.15    1.92
  12  10   0   11.52    1.51
  12  10   0    9.26    1.93
  10 -11   0   10.05    1.88
 -10  11   0    7.22    1.81
 -10  11   0    6.43    1.58
   9 -11   0    3.11    1.08
   9 -11   0    5.89    1.43
  -9  11   0    2.45    1.13
  -9  11   0    2.92    1.30
   8 -11   0    4.78    1.32
   8 -11   0    1.85    0.89
  -8  11   0    5.75    1.37
  -8  11   0    4.74    1.38
   7 -11   0    1.68    1.01
   7 -11   0    3.10    1.32
  -7  11   0    2.46    0.97
  -7  11   0    3.43    1.10
   6 -11   0   18.30    2.33
   6 -11   0   21.43    2.29
  -6  11   0   20.14    2.02
   5 -11   0   10.64    2.14
  -5  11   0   11.03    1.83
  -5  11   0   13.96    1.62
   4 -11   0    1.93    1.20
   4 -11   0    2.98    1.65
  -4  11   0    3.22    0.94
  -4  11   0    1.02    0.82
   3 -11   0   19.45    2.08
   3 -11   0   21.00    2.20
  -3  11   0   19.67    1.66
  -3  11   0   18.59    1.74
   2 -11   0   32.20    2.59
   2 -11   0   31.77    2.37
  -2  11   0   31.33    2.18
  -2  11   0   29.71    2.00
  -2  11   0   33.24    2.05
   1 -11   0   57.44    1.69
   1 -11   0   59.68    2.64
   1 -11   0   58.74    3.24
   1 -11   0   62.68    2.95
  -1  11   0   56.41    2.98
  -1  11   0   60.27    2.75
  -1  11   0   62.60    1.78
  -1  11   0   62.68    3.05
   0 -11   0   24.04    3.48
   0 -11   0   13.80    1.67
   0 -11   0   16.66    1.54
   0 -11   0   16.56    1.31
   0 -11   0   14.88    1.12
   0  11   0   16.43    1.53
   0  11   0   18.11    1.52
   0  11   0   16.18    0.97
   0  11   0   18.36    1.62
   0  11   0   15.91    1.30
  -1 -11   0   68.56    2.72
  -1 -11   0   73.25    3.30
  -1 -11   0   73.10    2.38
  -1 -11   0   73.08    3.35
  -1 -11   0   76.24    3.02
   1  11   0   74.89    3.29
   1  11   0   74.82    2.54
   1  11   0   74.52    3.08
   1  11   0   72.21    2.59
   1  11   0   70.37    3.15
  -2 -11   0    5.69    0.63
  -2 -11   0    6.32    0.94
  -2 -11   0    6.86    1.04
  -2 -11   0    8.73    1.77
  -2 -11   0    7.12    1.15
   2  11   0    6.31    1.23
   2  11   0    6.38    1.17
   2  11   0    5.97    0.96
   2  11   0    6.43    1.16
  -3 -11   0   10.50    1.27
  -3 -11   0    8.35    0.96
  -3 -11   0   10.96    1.42
   3  11   0   10.87    1.11
   3  11   0    9.89    1.46
  -4 -11   0   -0.18    0.29
  -4 -11   0    0.47    0.39
  -4 -11   0   -0.41    0.63
  -4 -11   0    0.87    0.81
   4  11   0   -0.30    0.36
   4  11   0    0.03    0.57
  -5 -11   0   16.32    1.72
  -5 -11   0   17.20    1.12
  -5 -11   0   16.02    1.33
   5  11   0   14.01    1.46
   5  11   0   15.56    1.67
  -6 -11   0    9.73    0.78
  -6 -11   0    8.98    1.54
  -6 -11   0    9.65    1.01
   6  11   0   11.89    1.86
   6  11   0   10.70    1.75
  -7 -11   0    3.60    1.29
  -7 -11   0    4.12    1.56
   7  11   0    3.51    1.13
  -8 -11   0    5.65    1.42
  -8 -11   0    2.76    1.03
   8  11   0    3.85    1.18
  -9 -11   0   10.38    1.99
  -9 -11   0   10.03    1.85
   9  11   0    9.41    1.66
 -10 -11   0    6.11    1.68
 -10 -11   0    7.17    1.59
  10  11   0    4.04    1.10
 -11 -11   0    6.08    1.43
 -11 -11   0    8.94    1.99
  11  11   0   10.69    2.02
 -12 -11   0    2.01    1.02
  12  11   0    1.73    1.89
 -10  12   0    0.62    1.00
 -10  12   0    4.27    1.29
   9 -12   0    5.34    1.46
   9 -12   0    6.78    1.51
  -9  12   0    8.76    3.15
   8 -12   0   33.82    3.07
   8 -12   0   34.28    3.04
  -8  12   0   41.78    3.04
  -8  12   0   39.71    2.80
   7 -12   0    8.86    1.83
   7 -12   0   10.61    1.97
  -7  12   0   12.18    2.01
  -7  12   0   14.04    1.68
   6 -12   0    5.61    1.56
   6 -12   0    5.15    1.58
  -6  12   0    5.22    1.19
  -6  12   0    6.20    1.20
   5 -12   0    2.21    1.19
   5 -12   0    3.88    2.38
  -5  12   0    1.80    0.90
  -5  12   0    2.25    1.08
   4 -12   0   11.72    2.17
   4 -12   0    7.87    1.99
  -4  12   0    8.72    1.55
  -4  12   0    8.21    1.47
   3 -12   0    6.32    1.55
   3 -12   0    5.99    1.53
  -3  12   0    7.22    1.42
  -3  12   0    6.75    1.33
   2 -12   0   15.33    1.80
   2 -12   0   13.84    2.18
  -2  12   0   16.36    1.55
  -2  12   0   17.06    1.64
  -2  12   0   15.79    1.72
   1 -12   0    9.93    0.61
   1 -12   0   10.69    1.76
   1 -12   0   13.62    2.12
  -1  12   0    9.45    1.20
  -1  12   0   11.06    0.67
  -1  12   0   10.55    1.29
  -1  12   0   13.29    1.50
   0 -12   0  263.57    6.06
   0 -12   0  267.94    7.95
   0  12   0  264.72    6.88
   0  12   0  275.18    7.75
   0  12   0  272.59    7.42
   0  12   0  270.34    6.15
  -1 -12   0    1.32    0.95
  -1 -12   0    0.51    0.35
  -1 -12   0   -0.43    0.72
   1  12   0    0.82    0.56
   1  12   0    0.30    0.39
   1  12   0    0.50    0.66
   1  12   0    1.36    0.75
   1  12   0    0.33    0.66
  -2 -12   0    4.87    0.85
  -2 -12   0    4.61    0.97
  -2 -12   0    5.43    1.36
  -2 -12   0    6.28    0.71
   2  12   0    5.55    1.24
   2  12   0    4.31    1.03
   2  12   0    6.26    1.01
  -3 -12   0    7.71    1.14
  -3 -12   0    7.53    0.75
  -3 -12   0   11.27    1.81
  -3 -12   0    8.50    1.52
   3  12   0    9.16    1.05
   3  12   0    6.37    1.27
  -4 -12   0    9.76    1.30
  -4 -12   0    9.32    1.09
  -4 -12   0   10.49    1.77
  -4 -12   0    8.99    0.97
   4  12   0    9.91    1.60
   4  12   0    9.14    1.36
  -5 -12   0   67.88    2.54
  -5 -12   0   64.08    2.68
  -5 -12   0   65.39    3.50
   5  12   0   69.01    3.24
   5  12   0   69.96    3.45
  -6 -12   0    6.53    1.04
  -6 -12   0    7.48    0.75
  -6 -12   0    6.03    1.46
   6  12   0    7.95    1.65
   6  12   0    5.16    1.18
  -7 -12   0    0.97    0.85
   7  12   0    1.19    0.82
  -8 -12   0   22.52    2.29
  -8 -12   0   22.16    2.18
   8  12   0   16.47    1.86
  -9 -12   0   -0.29    0.92
  -9 -12   0   -1.42    0.54
   9  12   0    0.33    0.45
 -10 -12   0    2.92    1.28
 -10 -12   0    0.97    0.84
  10  12   0    1.71    0.77
 -11 -12   0   -1.46    1.18
 -11 -12   0   -0.56    0.88
  11  12   0   -0.31    0.66
 -12 -12   0    6.55    1.72
   9 -13   0    6.01    1.87
  -9  13   0    3.43    1.40
  -9  13   0    4.68    1.18
   8 -13   0    1.80    1.10
   8 -13   0    0.71    0.84
  -8  13   0    0.29    0.84
  -8  13   0    0.62    0.81
   7 -13   0   28.79    2.70
   7 -13   0   27.69    2.66
  -7  13   0   28.32    2.58
  -7  13   0   27.63    2.30
   6 -13   0    2.02    1.28
   6 -13   0    1.63    1.15
  -6  13   0    1.82    0.99
  -6  13   0    2.02    1.12
   5 -13   0    0.37    0.96
   5 -13   0    2.14    1.39
  -5  13   0    0.95    0.79
  -5  13   0    0.44    0.88
   4 -13   0   15.89    2.72
   4 -13   0   12.97    2.32
  -4  13   0   12.77    1.59
  -4  13   0   13.49    1.64
   3 -13   0   16.61    1.99
   3 -13   0   20.02    3.95
  -3  13   0   17.83    1.90
  -3  13   0   17.67    1.78
   2 -13   0   15.73    1.86
   2 -13   0   16.20    2.71
  -2  13   0   14.46    1.56
  -2  13   0   12.63    1.61
   1 -13   0   -0.27    1.04
   1 -13   0    0.66    0.99
  -1  13   0    0.01    0.56
  -1  13   0    1.07    0.77
  -1  13   0    1.26    0.78
   0 -13   0    1.21    1.15
   0 -13   0    1.10    1.00
   0 -13   0   -0.12    0.28
   0  13   0    0.34    0.64
   0  13   0    0.17    0.66
   0  13   0    0.92    0.33
   0  13   0    0.52    0.60
  -1 -13   0    1.44    0.88
  -1 -13   0    0.23    0.94
  -1 -13   0    1.54    0.50
   1  13   0    2.17    0.54
   1  13   0    1.89    0.93
   1  13   0    1.37    0.66
   1  13   0    1.21    0.66
  -2 -13   0   38.27    1.89
  -2 -13   0   39.71    1.84
  -2 -13   0   39.70    2.05
  -2 -13   0   38.75    2.55
   2  13   0   35.29    2.48
   2  13   0   37.54    2.13
   2  13   0   42.24    2.48
  -3 -13   0   -0.32    0.41
  -3 -13   0    1.25    0.95
  -3 -13   0    1.39    0.95
   3  13   0    0.27    0.67
   3  13   0    0.60    0.52
  -4 -13   0   57.36    3.15
  -4 -13   0   61.39    2.90
  -4 -13   0   62.37    3.48
  -4 -13   0   61.05    2.62
   4  13   0   60.31    2.90
   4  13   0   62.72    3.24
  -5 -13   0   47.66    3.05
  -5 -13   0   47.55    2.20
  -5 -13   0   45.14    2.34
   5  13   0   44.60    2.63
   5  13   0   46.11    2.86
  -6 -13   0   63.36    2.66
  -6 -13   0   66.48    2.52
  -6 -13   0   77.72    4.02
   6  13   0   69.39    3.51
   6  13   0   75.01    3.80
  -7 -13   0    4.00    1.35
   7  13   0    4.35    1.13
  -8 -13   0    5.62    1.54
  -8 -13   0    2.97    1.19
   8  13   0    4.41    1.22
  -9 -13   0    5.62    1.51
  -9 -13   0    4.86    1.61
   9  13   0    3.93    1.19
 -10 -13   0    5.93    1.41
  10  13   0    4.75    1.21
 -11 -13   0    2.88    1.30
 -11 -13   0    1.40    1.16
   8 -14   0    0.90    1.10
   8 -14   0    1.22    0.66
  -8  14   0    0.95    0.83
  -8  14   0    0.23    0.88
   7 -14   0    7.55    1.79
   7 -14   0    5.73    2.02
  -7  14   0    9.32    1.67
  -7  14   0    8.36    1.70
   6 -14   0    2.45    1.14
   6 -14   0    1.52    1.10
  -6  14   0    0.87    0.79
  -6  14   0    0.83    0.79
   5 -14   0    0.96    1.13
   5 -14   0    1.78    1.13
  -5  14   0    2.16    0.99
   4 -14   0   15.69    2.06
   4 -14   0   19.12    2.32
  -4  14   0   18.28    1.85
  -4  14   0   19.11    1.98
   3 -14   0   12.77    2.25
   3 -14   0   12.42    2.20
  -3  14   0   14.83    1.74
   2 -14   0   69.84    3.75
  -2  14   0   74.40    3.50
  -2  14   0   69.64    4.21
   1 -14   0    2.86    1.49
   1 -14   0    0.66    0.97
  -1  14   0    0.82    0.67
  -1  14   0    1.46    0.83
   0 -14   0    6.09    1.45
   0 -14   0    5.71    1.76
   0 -14   0    4.66    0.56
   0  14   0    4.51    1.10
   0  14   0    4.75    1.12
   0  14   0    5.32    1.00
   0  14   0    5.35    0.58
  -1 -14   0    0.55    0.38
  -1 -14   0    0.59    0.91
  -1 -14   0    0.95    0.96
   1  14   0    0.42    0.31
   1  14   0   -0.42    0.48
   1  14   0   -0.57    0.52
   1  14   0    0.02    0.57
  -2 -14   0   -0.27    0.79
  -2 -14   0   -0.31    0.41
  -2 -14   0    0.29    0.79
  -2 -14   0   -0.01    0.37
   2  14   0   -0.20    0.61
   2  14   0    0.58    0.63
   2  14   0    0.25    0.40
  -3 -14   0    0.78    0.85
  -3 -14   0    1.26    1.00
  -3 -14   0    1.37    0.55
   3  14   0    2.47    0.91
   3  14   0    1.75    0.62
  -4 -14   0    0.32    0.77
  -4 -14   0    1.74    0.58
   4  14   0    0.85    0.72
   4  14   0    1.65    0.79
  -5 -14   0   80.80    3.11
  -5 -14   0   74.40    3.25
  -5 -14   0   79.22    4.12
   5  14   0   79.80    3.90
   5  14   0   80.48    3.67
  -6 -14   0   -0.23    0.80
  -6 -14   0    0.03    0.43
  -6 -14   0    0.40    0.64
   6  14   0    0.49    0.67
   6  14   0   -0.47    0.65
  -7 -14   0    6.48    1.67
   7  14   0    3.39    0.99
  -8 -14   0   15.47    2.60
  -8 -14   0   15.58    1.96
   8  14   0   16.65    1.87
  -9 -14   0    0.89    1.08
   9  14   0    1.11    0.61
 -10 -14   0   39.85    3.58
 -10 -14   0   27.90    2.74
  10  14   0   28.59    2.54
 -11 -14   0    4.20    1.64
  -8  15   0    2.00    1.13
  -8  15   0    2.57    1.12
   7 -15   0   -0.53    0.88
   7 -15   0    0.06    1.06
  -7  15   0   -0.29    0.87
   6 -15   0    8.25    1.83
  -6  15   0   13.89    1.76
  -6  15   0   10.69    2.08
   5 -15   0    7.31    1.74
   5 -15   0   10.09    1.95
  -5  15   0    8.72    1.64
  -5  15   0    9.14    1.59
   4 -15   0    4.68    1.56
   4 -15   0    3.73    1.25
  -4  15   0    4.58    1.20
  -4  15   0    4.58    1.28
   3 -15   0   -0.44    1.13
   3 -15   0   -1.81    0.88
  -3  15   0    1.29    0.82
  -3  15   0    1.24    0.81
   2 -15   0    5.85    1.67
   2 -15   0    3.37    1.18
  -2  15   0    8.40    1.57
  -2  15   0    6.20    1.31
   1 -15   0    2.82    1.69
   1 -15   0    2.53    1.08
  -1  15   0    3.07    1.14
  -1  15   0    1.98    1.15
   0 -15   0   26.22    1.18
   0 -15   0   24.12    2.13
   0 -15   0   24.42    2.58
   0  15   0   26.58    1.80
   0  15   0   26.38    1.26
   0  15   0   26.80    2.28
   0  15   0   29.35    2.37
  -1 -15   0    6.95    1.91
  -1 -15   0    8.13    1.45
  -1 -15   0    7.26    0.78
   1  15   0    6.67    1.40
   1  15   0    6.35    1.33
   1  15   0    9.14    2.20
   1  15   0    7.78    0.79
  -2 -15   0    2.71    0.70
  -2 -15   0    3.59    0.75
  -2 -15   0    1.81    1.35
  -2 -15   0    4.05    1.43
   2  15   0    4.18    1.71
   2  15   0    3.56    0.80
  -3 -15   0    2.80    0.85
  -3 -15   0    3.64    1.25
  -3 -15   0    2.64    1.20
   3  15   0    3.30    0.88
   3  15   0    2.86    1.01
  -4 -15   0   26.69    2.17
  -4 -15   0   30.40    2.60
   4  15   0   28.35    2.35
   4  15   0   27.24    1.93
  -5 -15   0    6.83    0.85
  -5 -15   0    3.64    1.08
  -5 -15   0    4.10    1.31
   5  15   0    3.97    1.06
   5  15   0    4.72    1.08
  -6 -15   0    0.62    0.78
  -6 -15   0    1.18    0.64
  -6 -15   0    0.67    0.78
   6  15   0    0.02    0.54
   6  15   0    1.40    0.98
  -7 -15   0    2.95    1.13
   7  15   0    1.94    0.83
  -8 -15   0    2.78    1.18
  -8 -15   0    1.80    1.13
   8  15   0    3.43    1.12
  -9 -15   0   27.86    3.38
  -9 -15   0   26.12    2.64
   9  15   0   23.20    2.30
 -10 -15   0   20.72    2.47
 -10 -15   0   15.76    2.74
   7 -16   0    4.24    1.24
  -7  16   0    4.43    1.34
  -7  16   0    4.65    1.42
   6 -16   0    2.03    1.49
   6 -16   0    3.49    1.19
  -6  16   0    0.62    1.05
  -6  16   0    1.06    0.89
   5 -16   0    1.45    0.92
   5 -16   0    0.66    1.55
  -5  16   0    0.71    0.82
  -5  16   0    0.05    0.82
   4 -16   0    7.97    1.60
   4 -16   0    7.65    1.76
  -4  16   0    6.65    1.38
  -4  16   0    8.22    1.54
   3 -16   0   -0.55    0.77
   3 -16   0    1.29    1.08
  -3  16   0    0.69    0.87
   2 -16   0    7.57    1.70
   2 -16   0    6.98    1.81
  -2  16   0    7.04    1.51
  -2  16   0    6.33    1.29
   1 -16   0    2.48    1.30
   1 -16   0    3.34    1.19
  -1  16   0    1.51    0.87
  -1  16   0    1.02    0.75
   0 -16   0    0.06    0.30
   0 -16   0    0.90    0.98
   0 -16   0   -0.98    0.85
   0  16   0    1.07    0.76
   0  16   0   -0.16    0.75
   0  16   0    0.00    0.22
  -1 -16   0   62.46    2.29
  -1 -16   0   58.43    3.75
  -1 -16   0   55.21    3.00
   1  16   0   57.99    3.48
   1  16   0   57.98    3.33
   1  16   0   58.99    2.34
  -2 -16   0    3.91    1.13
  -2 -16   0    2.42    1.21
  -2 -16   0    3.10    0.93
   2  16   0    3.98    1.18
   2  16   0    2.69    0.67
  -3 -16   0   38.75    2.99
  -3 -16   0   39.20    2.92
   3  16   0   42.28    2.79
   3  16   0   40.30    2.26
  -4 -16   0   12.31    1.68
  -4 -16   0   15.84    2.54
   4  16   0   15.78    1.52
   4  16   0   14.62    1.74
  -5 -16   0    3.37    1.16
  -5 -16   0    2.27    1.00
   5  16   0    3.61    0.92
   5  16   0    4.66    1.30
  -6 -16   0   27.79    1.71
  -6 -16   0   28.27    2.61
  -6 -16   0   24.21    1.93
   6  16   0   26.00    2.35
   6  16   0   27.91    2.27
  -7 -16   0    0.34    0.76
  -7 -16   0    2.36    1.00
   7  16   0    3.96    1.16
   7  16   0    2.30    0.84
  -8 -16   0    2.22    1.43
  -8 -16   0    3.92    1.39
   8  16   0    4.00    0.99
  -9 -16   0    1.57    0.98
  -9 -16   0    1.21    0.92
  10  16   0    5.39    1.23
  -6  17   0   17.37    2.07
  -6  17   0   16.62    2.14
   5 -17   0    5.70    1.62
   5 -17   0    1.98    1.16
  -5  17   0    2.80    1.57
  -5  17   0    3.98    1.24
   4 -17   0   17.18    2.03
  -4  17   0   11.83    2.15
  -4  17   0   18.70    1.85
   3 -17   0   22.43    2.34
   3 -17   0   25.96    2.79
  -3  17   0   21.97    2.25
  -3  17   0   24.43    2.29
   2 -17   0    5.34    1.36
   2 -17   0    6.43    1.90
  -2  17   0    5.58    1.24
  -2  17   0    2.89    1.05
   1 -17   0   10.65    1.83
   1 -17   0    6.97    1.71
  -1  17   0   10.23    1.71
  -1  17   0    8.18    1.65
   0 -17   0    4.29    1.23
   0 -17   0    2.12    1.13
   0  17   0    4.76    1.19
   0  17   0    2.52    0.85
  -1 -17   0    0.95    0.83
  -1 -17   0    2.31    1.25
  -1 -17   0   -0.02    0.41
   1  17   0    0.37    0.72
   1  17   0    0.44    0.47
   1  17   0   -0.39    0.30
  -2 -17   0    6.69    1.18
  -2 -17   0    3.37    1.01
  -2 -17   0    3.83    0.88
  -2 -17   0    3.55    1.74
   2  17   0    4.29    0.81
   2  17   0    5.18    1.28
  -3 -17   0    1.62    1.01
  -3 -17   0    2.33    1.19
   3  17   0    2.79    0.74
   3  17   0    3.28    1.05
  -4 -17   0   16.64    2.64
  -4 -17   0   18.88    2.05
   4  17   0   17.86    1.65
   4  17   0   18.09    1.96
  -5 -17   0   30.56    2.36
  -5 -17   0   31.72    2.85
   5  17   0   35.44    2.69
   5  17   0   33.58    2.78
  -6 -17   0    2.17    0.96
  -6 -17   0    2.68    1.05
   6  17   0    1.72    0.91
   6  17   0    0.53    0.55
  -7 -17   0    6.82    1.90
   7  17   0    4.23    1.37
   7  17   0    4.71    1.08
  -8 -17   0   -0.07    0.91
  -8 -17   0   -0.55    0.88
   8  17   0    0.90    0.71
  -9 -17   0   -1.96    1.02
   9  17   0    0.10    0.68
   5 -18   0    0.90    1.04
  -5  18   0    1.37    0.91
  -5  18   0    2.12    1.54
   4 -18   0    3.42    1.05
  -4  18   0    2.55    1.13
  -4  18   0    3.96    1.47
   3 -18   0    3.13    1.87
   3 -18   0    5.12    1.29
  -3  18   0    3.64    1.50
  -3  18   0    3.47    1.06
   2 -18   0   25.73    2.30
   2 -18   0   20.70    2.55
  -2  18   0   21.67    2.24
  -2  18   0   23.58    2.19
   1 -18   0    3.00    1.21
   1 -18   0    2.50    1.32
  -1  18   0    3.39    0.97
  -1  18   0    2.47    0.97
   0 -18   0    0.64    1.17
   0 -18   0   -1.12    0.78
   0  18   0    0.05    0.71
   0  18   0    0.49    0.69
  -1 -18   0   17.60    2.30
  -1 -18   0   17.81    1.78
   1  18   0   17.63    1.84
   1  18   0   18.18    2.01
   1  18   0   15.91    1.12
  -2 -18   0   12.42    1.43
  -2 -18   0    9.49    1.94
   2  18   0    8.61    1.62
   2  18   0    9.83    1.05
  -3 -18   0    1.65    0.99
  -3 -18   0   -0.73    0.98
   3  18   0    1.18    0.67
   3  18   0   -1.40    0.58
  -4 -18   0   11.42    1.95
  -4 -18   0   11.76    2.35
   4  18   0   16.45    1.91
   4  18   0   11.64    1.32
  -5 -18   0    3.31    1.22
  -5 -18   0    2.39    1.26
   5  18   0    8.38    1.63
   5  18   0    3.65    1.11
  -6 -18   0    3.30    1.22
  -6 -18   0    2.32    0.90
   6  18   0    2.13    0.71
  -7 -18   0    0.90    1.01
   7  18   0    0.18    0.63
   7  18   0    1.01    0.88
  -8 -18   0    5.29    1.53
  -8 -18   0    4.73    2.06
   9  18   0    4.00    1.34
   5 -19   0   -0.46    0.82
  -4  19   0    1.28    1.03
   3 -19   0    3.34    1.44
   3 -19   0    2.60    0.91
  -3  19   0    1.87    1.01
  -3  19   0    0.92    0.83
   2 -19   0    3.91    1.07
   2 -19   0    2.45    1.08
  -2  19   0    4.48    1.24
   1 -19   0    1.72    0.98
   1 -19   0   -0.15    1.35
  -1  19   0    1.84    0.99
  -1  19   0   -0.35    0.76
   0 -19   0    1.91    0.93
   0 -19   0    2.15    1.14
   0  19   0    3.46    1.21
   0  19   0    3.87    1.74
  -1 -19   0   10.49    1.40
   1  19   0   13.15    1.68
  -2 -19   0   10.27    2.93
  -2 -19   0    6.02    1.73
   2  19   0    6.71    1.52
   2  19   0    6.48    0.99
  -3 -19   0   14.27    3.55
  -3 -19   0   15.65    2.07
   3  19   0   17.21    1.50
   3  19   0   15.56    1.85
  -4 -19   0   11.56    1.93
  -4 -19   0    9.19    1.90
   4  19   0   13.31    1.43
   4  19   0   16.89    3.06
  -5 -19   0   10.32    2.14
  -5 -19   0    8.63    1.66
   5  19   0    7.40    1.30
   5  19   0    9.76    1.76
  -6 -19   0    2.04    1.03
  -6 -19   0    1.46    0.97
   6  19   0    0.51    0.57
   6  19   0    1.27    1.00
   7  19   0    1.23    0.78
   8  19   0   -0.18    0.92
   4 -20   0    1.27    0.98
   3 -20   0    4.81    1.39
   2 -20   0    4.88    1.14
   2 -20   0    4.23    1.30
  -2  20   0    4.82    1.37
   1 -20   0   18.22    1.80
   1 -20   0    9.23    1.95
  -1  20   0   12.19    2.33
  -1  20   0   16.72    2.07
   0 -20   0    2.47    0.87
   0  20   0    2.00    0.94
   0  20   0    1.39    1.01
  -1 -20   0    3.03    1.31
  -1 -20   0   11.75    1.34
   1  20   0    6.73    1.50
  -2 -20   0    3.56    1.65
  -2 -20   0    1.54    0.94
   2  20   0    1.98    0.94
  -3 -20   0    0.65    1.14
   3  20   0    0.53    0.93
   3  20   0    0.59    0.69
  -4 -20   0    5.13    1.61
  -4 -20   0    5.45    1.51
   4  20   0    3.90    1.27
  -5 -20   0    1.70    0.78
   5  20   0    1.43    1.00
   5  20   0   -0.31    0.82
   6  20   0   -0.75    0.78
   8  20   0   -0.20    1.08
   3 -21   0    0.96    0.91
   2 -21   0    4.66    1.34
   1 -21   0    7.86    1.63
   0 -21   0    8.66    2.00
  -1 -21   0    6.06    1.40
   1  21   0    6.99    2.10
  -2 -21   0    4.11    1.28
   2  21   0    2.61    1.37
  -4 -21   0    0.71    1.18
  -5 -21   0    4.33    1.25
   5  21   0    4.24    1.01
   6  21   0    4.98    1.38
   7  21   0    1.54    1.03
  -1 -22   0    6.76    2.18
  -2 -22   0   16.60    2.22
  -3 -22   0   -1.01    1.45
  -4 -22   0    0.73    1.33
  -3 -22   1    1.61    1.20
  -2 -22   1    3.74    1.57
   7  21  -1    8.10    1.67
   6  21  -1    0.35    1.17
  -5 -21   1    1.16    1.13
  -4 -21   1    4.81    1.63
  -3 -21   1    2.21    1.26
   2  21  -1    0.17    1.05
   1  21  -1   -0.23    0.70
  -1 -21   1   -0.14    0.96
   0 -21   1    5.64    1.42
   0 -21   1    1.25    0.96
   1 -21   1    2.31    0.97
   2 -21   1    7.11    2.25
   3 -21   1    3.72    1.23
   8  20  -1    9.20    1.77
   6  20  -1    4.20    1.20
   5  20  -1    0.73    0.91
   5  20  -1    5.62    1.52
  -5 -20   1   -0.08    1.19
   4  20  -1   -0.78    0.82
   4  20  -1    1.96    0.89
  -4 -20   1    0.31    0.86
  -4 -20   1   -0.52    1.13
   3  20  -1    0.61    0.83
  -3 -20   1   -0.59    0.74
  -3 -20   1   -0.71    1.11
   2  20  -1   -0.23    0.77
  -2 -20   1    0.37    0.81
  -2 -20   1    1.24    0.90
  -2 -20   1    1.53    1.39
   1  20  -1    9.91    1.86
  -1 -20   1    8.34    1.96
   0  20  -1    3.42    0.97
   0  20  -1    2.62    1.04
   0 -20   1    2.21    0.98
   0 -20   1    4.24    1.13
  -1  20  -1   -0.24    0.98
   1 -20   1    0.42    1.34
   1 -20   1    3.91    1.21
  -2  20  -1   -1.14    0.88
   2 -20   1    3.28    1.24
   3 -20   1    1.37    1.18
   4 -20   1    6.23    1.60
   8  19  -1    6.71    1.52
   7  19  -1    1.90    0.80
   6  19  -1    7.14    1.41
   6  19  -1    6.22    1.49
  -6 -19   1    7.11    1.56
  -6 -19   1    3.88    1.36
   5  19  -1    2.29    0.81
   5  19  -1    2.87    0.91
  -5 -19   1    1.69    1.27
   4  19  -1   35.58    2.32
   4  19  -1   33.20    3.58
  -4 -19   1   34.01    2.86
  -4 -19   1   37.40    3.24
   3  19  -1   -0.36    0.55
   3  19  -1   -0.67    0.64
  -3 -19   1    1.02    0.54
  -3 -19   1    0.64    1.11
   2  19  -1   25.67    2.36
  -2 -19   1   23.72    2.65
  -2 -19   1   27.83    2.14
   1  19  -1    8.79    1.63
   1  19  -1    8.36    1.85
  -1 -19   1    8.06    1.39
  -1 -19   1    8.58    1.99
   0  19  -1    2.64    1.02
   0  19  -1    6.59    1.49
   0 -19   1    2.57    1.25
   0 -19   1    3.83    1.42
  -1  19  -1    9.07    1.57
  -1  19  -1    6.37    1.47
   1 -19   1    8.08    1.57
   1 -19   1    8.29    1.97
  -2  19  -1    1.39    1.26
  -2  19  -1    0.66    0.80
   2 -19   1   -0.83    0.77
   2 -19   1    4.69    1.17
  -3  19  -1   13.82    2.66
  -3  19  -1    7.09    1.69
   3 -19   1    8.18    1.95
  -4  19  -1    0.77    1.14
   4 -19   1    1.07    0.95
   9  18  -1    5.19    1.27
  -8 -18   1    0.31    1.30
  -8 -18   1   -0.70    1.48
   7  18  -1   -0.50    0.52
  -7 -18   1    2.49    1.04
  -7 -18   1    0.58    0.94
   6  18  -1    5.27    1.23
  -6 -18   1    6.27    1.75
  -6 -18   1    6.20    1.40
   5  18  -1    9.86    1.68
   5  18  -1   10.44    1.63
  -5 -18   1   10.14    2.15
  -5 -18   1    7.92    1.74
   4  18  -1    7.51    1.48
   4  18  -1    4.65    0.99
  -4 -18   1    6.00    1.61
   3  18  -1   33.78    2.08
   3  18  -1   43.78    2.92
  -3 -18   1   33.97    3.00
  -3 -18   1   35.02    3.03
   2  18  -1    0.69    0.67
   2  18  -1   -0.02    0.47
  -2 -18   1    0.60    1.08
  -2 -18   1    1.79    0.95
   1  18  -1    3.25    0.99
   1  18  -1    4.67    1.28
  -1 -18   1    3.52    1.15
  -1 -18   1    2.62    1.22
   0  18  -1    1.97    0.95
   0  18  -1    0.87    0.80
   0 -18   1   -0.02    0.95
   0 -18   1    0.29    0.90
  -1  18  -1   13.25    1.65
  -1  18  -1    9.98    1.83
   1 -18   1   13.44    1.80
   1 -18   1    6.98    1.76
  -2  18  -1    9.76    1.97
   2 -18   1   15.62    2.04
   2 -18   1   10.23    1.97
  -3  18  -1    6.85    1.41
  -3  18  -1    3.05    1.20
   3 -18   1    2.32    1.27
   3 -18   1    5.43    1.28
  -4  18  -1    0.47    0.86
   4 -18   1    0.90    0.96
   4 -18   1    1.94    1.16
  -5  18  -1    7.29    1.65
   9  17  -1    0.28    0.81
  -9 -17   1    1.07    1.27
   8  17  -1    5.17    1.38
  -8 -17   1    4.36    1.34
  -8 -17   1    5.48    1.61
   7  17  -1    2.65    0.87
  -7 -17   1    4.47    1.55
  -7 -17   1    3.05    1.00
   6  17  -1    0.48    0.56
   6  17  -1    1.73    0.70
  -6 -17   1    2.05    1.18
  -6 -17   1   -1.43    0.78
   5  17  -1   11.59    1.34
   5  17  -1    8.59    1.61
  -5 -17   1    7.95    1.82
  -5 -17   1    8.41    1.56
   4  17  -1    0.10    0.68
   4  17  -1    1.20    0.57
  -4 -17   1    1.70    0.99
  -4 -17   1   -0.73    0.69
   3  17  -1    0.95    0.65
   3  17  -1    0.97    0.48
  -3 -17   1    0.38    0.96
  -3 -17   1    0.15    0.72
  -3 -17   1    1.11    0.66
  -3 -17   1   -0.61    0.81
   2  17  -1    3.22    1.05
   2  17  -1    2.58    0.71
  -2 -17   1    2.56    1.29
  -2 -17   1    2.46    1.00
  -2 -17   1    4.92    1.20
  -2 -17   1    4.76    0.87
   1  17  -1   11.65    1.97
   1  17  -1   11.55    1.92
   1  17  -1   11.98    0.88
  -1 -17   1   14.57    1.72
  -1 -17   1   10.76    0.81
  -1 -17   1    5.67    1.65
   0  17  -1    2.40    0.98
   0  17  -1    2.68    1.17
   0 -17   1    0.86    1.10
   0 -17   1    3.47    1.10
  -1  17  -1   18.35    2.00
  -1  17  -1   16.69    1.86
   1 -17   1   15.91    2.00
   1 -17   1   15.54    2.73
  -2  17  -1    0.32    0.87
  -2  17  -1    1.33    0.87
   2 -17   1   -0.15    1.01
   2 -17   1    1.06    1.05
  -3  17  -1   14.79    1.77
  -3  17  -1   15.75    1.92
   3 -17   1   10.65    1.91
   3 -17   1   19.33    2.52
  -4  17  -1    9.56    1.75
   4 -17   1    3.98    1.46
   4 -17   1    8.55    1.75
  -5  17  -1    1.34    1.16
  -5  17  -1    0.92    0.69
   5 -17   1    2.15    1.44
   5 -17   1    0.83    1.01
  -6  17  -1    0.65    0.90
   6 -17   1    3.53    1.24
  10  16  -1    0.35    0.79
   9  16  -1    2.67    1.52
  -9 -16   1    1.44    1.13
  -9 -16   1    2.60    1.23
   8  16  -1    8.59    1.45
  -8 -16   1    7.79    2.43
  -8 -16   1    6.77    1.60
   7  16  -1   16.90    1.79
  -7 -16   1   21.15    2.36
  -7 -16   1   17.82    1.65
   6  16  -1    1.18    0.65
   6  16  -1    2.09    1.00
  -6 -16   1    2.37    0.97
  -6 -16   1    1.35    0.93
  -6 -16   1    2.63    1.03
   5  16  -1    1.06    0.59
   5  16  -1    0.00    0.78
  -5 -16   1    2.11    1.05
  -5 -16   1   -0.13    0.79
   4  16  -1    2.28    0.98
   4  16  -1    2.71    0.78
  -4 -16   1    0.43    0.89
  -4 -16   1    2.22    1.09
   3  16  -1    1.81    0.86
   3  16  -1    1.76    0.60
  -3 -16   1    2.42    0.73
  -3 -16   1    3.21    1.34
  -3 -16   1    3.01    0.95
  -3 -16   1    3.94    1.33
  -3 -16   1    2.36    0.72
   2  16  -1   46.56    2.22
   2  16  -1   52.83    3.07
   2  16  -1   44.70    3.06
  -2 -16   1   43.86    2.23
  -2 -16   1   44.71    2.02
  -2 -16   1   48.62    2.61
  -2 -16   1   45.68    3.18
   1  16  -1    3.65    1.18
   1  16  -1    5.77    1.36
   1  16  -1    4.50    0.73
  -1 -16   1    4.40    1.23
  -1 -16   1    4.65    0.71
  -1 -16   1    7.50    2.83
   0  16  -1    9.55    1.58
   0  16  -1    9.89    1.79
   0 -16   1   11.23    1.84
   0 -16   1    8.25    1.90
  -1  16  -1   14.15    1.79
  -1  16  -1   13.54    1.68
   1 -16   1   14.50    1.88
  -2  16  -1   12.21    2.21
  -2  16  -1   10.65    1.71
   2 -16   1   10.83    2.27
   2 -16   1    8.68    2.15
  -3  16  -1    1.00    0.82
  -3  16  -1    1.02    0.67
   3 -16   1    0.46    1.07
   3 -16   1    2.25    1.25
  -4  16  -1   -0.48    0.49
  -4  16  -1    0.70    0.88
   4 -16   1    1.56    1.03
   4 -16   1    2.01    1.07
  -5  16  -1   12.21    1.53
  -5  16  -1    7.80    1.53
   5 -16   1    7.02    1.64
   5 -16   1    9.91    2.21
  -6  16  -1   -0.82    0.85
  -6  16  -1    4.77    1.39
   6 -16   1    0.86    1.02
   6 -16   1   -2.02    0.98
  -7  16  -1   10.01    1.87
   7 -16   1    7.13    1.76
  10  15  -1    0.90    0.85
 -10 -15   1    3.66    1.37
 -10 -15   1    4.38    1.64
   9  15  -1    5.46    1.30
  -9 -15   1    8.18    1.86
  -9 -15   1    7.24    1.75
   8  15  -1    2.24    0.86
  -8 -15   1    1.85    1.12
  -8 -15   1    3.89    1.35
   7  15  -1   29.59    2.44
  -7 -15   1   28.89    2.68
  -7 -15   1   31.21    1.75
   6  15  -1   13.67    2.11
  -6 -15   1   14.01    1.27
  -6 -15   1   13.21    2.26
  -6 -15   1   12.47    1.45
   5  15  -1    0.67    0.55
   5  15  -1    0.77    0.75
  -5 -15   1    1.91    1.00
  -5 -15   1   -0.48    0.57
  -5 -15   1    0.99    0.88
   4  15  -1    0.82    0.55
   4  15  -1    0.38    0.66
  -4 -15   1    0.68    0.96
  -4 -15   1    0.47    0.89
   3  15  -1   13.61    1.27
   3  15  -1   11.47    1.79
  -3 -15   1   12.59    2.03
  -3 -15   1   10.16    2.07
  -3 -15   1   12.80    1.16
  -3 -15   1   11.14    2.14
  -3 -15   1   11.95    1.11
   2  15  -1    7.47    1.12
   2  15  -1    8.08    1.57
   2  15  -1    7.08    1.53
  -2 -15   1    6.63    0.93
  -2 -15   1    8.87    1.51
  -2 -15   1    7.97    1.78
   1  15  -1    0.39    0.78
   1  15  -1    0.54    0.38
   1  15  -1    0.63    0.67
  -1 -15   1    2.77    1.38
  -1 -15   1    1.27    0.42
  -1 -15   1    0.66    0.93
   0  15  -1   13.47    1.59
   0  15  -1   13.19    1.68
   0 -15   1   13.66    2.40
   0 -15   1    9.69    1.68
  -1  15  -1   30.63    2.81
  -1  15  -1   30.49    2.47
   1 -15   1   22.60    2.56
   1 -15   1   25.01    2.28
  -2  15  -1    0.67    0.78
  -2  15  -1    0.39    0.70
   2 -15   1   -0.48    0.82
   2 -15   1    0.86    1.18
  -3  15  -1    3.31    1.11
  -3  15  -1    5.26    1.28
   3 -15   1    5.15    1.54
   3 -15   1    3.32    1.40
  -4  15  -1   39.31    2.93
  -4  15  -1   39.01    2.71
   4 -15   1   40.98    3.17
   4 -15   1   41.47    3.39
  -5  15  -1    3.53    1.24
  -5  15  -1    2.39    1.19
   5 -15   1    6.65    2.05
   5 -15   1    7.69    1.75
  -6  15  -1    3.10    1.07
  -6  15  -1    4.82    1.03
   6 -15   1    3.24    1.38
   6 -15   1    2.92    1.70
  -7  15  -1   -0.85    0.90
  -7  15  -1    0.26    0.92
   7 -15   1    0.45    0.99
   7 -15   1    0.40    1.03
  -8  15  -1    5.66    1.35
 -11 -14   1    0.95    1.02
  10  14  -1    0.61    0.57
 -10 -14   1    3.85    1.68
 -10 -14   1    1.60    0.89
   9  14  -1    7.52    1.54
  -9 -14   1    8.19    1.86
  -9 -14   1    9.82    2.09
   8  14  -1    0.23    0.51
  -8 -14   1    0.43    1.00
  -8 -14   1   -0.24    0.70
   7  14  -1    0.69    0.59
  -7 -14   1    0.15    0.64
  -7 -14   1    0.30    0.52
  -7 -14   1   -0.02    0.64
   6  14  -1    4.61    1.17
   6  14  -1    2.77    0.89
  -6 -14   1    4.08    0.86
  -6 -14   1    3.15    1.06
  -6 -14   1    3.14    0.98
   5  14  -1    1.15    0.77
   5  14  -1    0.53    0.59
  -5 -14   1    1.04    0.56
  -5 -14   1    0.39    0.76
  -5 -14   1    1.99    0.95
   4  14  -1    0.36    0.68
   4  14  -1    1.17    0.64
  -4 -14   1    0.56    0.86
  -4 -14   1   -0.79    0.72
  -4 -14   1    0.42    0.53
   3  14  -1   21.66    1.60
   3  14  -1   22.58    1.96
  -3 -14   1   22.34    2.07
  -3 -14   1   21.47    1.62
  -3 -14   1   19.05    1.42
  -3 -14   1   21.88    2.15
  -3 -14   1   23.34    1.44
   2  14  -1   16.56    1.60
   2  14  -1   17.34    1.83
   2  14  -1   18.63    1.79
  -2 -14   1   16.61    1.23
  -2 -14   1   17.55    1.62
  -2 -14   1   13.75    1.80
  -2 -14   1   18.81    1.34
   1  14  -1   10.50    1.65
   1  14  -1   14.91    1.56
   1  14  -1   14.68    1.74
   1  14  -1   16.12    1.09
  -1 -14   1   14.48    1.91
  -1 -14   1   14.64    1.59
  -1 -14   1   12.97    0.92
   0  14  -1   -0.27    0.66
   0  14  -1    0.61    0.31
   0  14  -1    0.75    0.68
   0  14  -1    0.46    0.69
   0 -14   1    0.11    0.87
   0 -14   1    0.23    0.94
  -1  14  -1    3.66    2.03
  -1  14  -1    8.10    1.47
   1 -14   1    5.07    1.59
   1 -14   1    6.49    1.50
  -2  14  -1    4.47    1.28
  -2  14  -1    5.84    1.33
   2 -14   1    5.42    1.51
   2 -14   1    5.36    1.41
  -3  14  -1   36.82    2.73
  -3  14  -1   36.24    2.49
   3 -14   1   33.12    3.01
   3 -14   1   36.71    2.86
  -4  14  -1    4.64    1.24
  -4  14  -1    5.70    1.32
   4 -14   1    3.52    1.58
   4 -14   1    4.44    1.64
  -5  14  -1   11.34    2.10
  -5  14  -1   13.54    1.66
   5 -14   1   10.75    2.25
   5 -14   1   10.54    1.90
  -6  14  -1   39.29    2.97
  -6  14  -1   38.78    2.72
   6 -14   1   38.06    3.43
   6 -14   1   36.74    3.03
  -7  14  -1    0.26    0.80
  -7  14  -1    0.49    0.67
   7 -14   1    1.78    1.22
   7 -14   1    0.71    0.91
  -8  14  -1    6.76    1.60
  -8  14  -1    5.10    1.82
   8 -14   1    2.95    1.12
   8 -14   1    5.12    1.48
  -9  14  -1    0.66    1.12
  11  13  -1    0.71    0.58
 -11 -13   1    1.26    0.90
 -11 -13   1    1.24    0.88
  10  13  -1   -0.38    0.65
 -10 -13   1    0.33    0.91
 -10 -13   1    1.10    1.69
   9  13  -1    1.47    0.80
  -9 -13   1    0.86    0.98
  -9 -13   1    1.57    0.83
   8  13  -1   14.19    1.70
  -8 -13   1   17.10    2.06
  -8 -13   1   15.77    2.06
   7  13  -1   14.19    1.66
  -7 -13   1   15.40    1.30
  -7 -13   1   16.62    1.10
  -7 -13   1   11.21    1.89
   6  13  -1    8.71    1.58
   6  13  -1    5.48    1.24
  -6 -13   1    7.10    1.70
  -6 -13   1    7.25    0.85
  -6 -13   1    5.90    1.14
   5  13  -1    2.35    0.80
   5  13  -1    3.10    1.08
  -5 -13   1    4.17    1.35
  -5 -13   1    1.80    0.82
  -5 -13   1    2.46    0.75
   4  13  -1   59.79    3.12
   4  13  -1   55.38    2.77
  -4 -13   1   50.40    2.53
  -4 -13   1   51.05    2.56
  -4 -13   1   58.28    3.33
  -4 -13   1   57.30    2.85
   3  13  -1   13.57    1.52
   3  13  -1   12.79    1.26
  -3 -13   1   12.93    1.32
  -3 -13   1   14.32    1.09
  -3 -13   1   13.80    1.30
  -3 -13   1   12.83    1.61
  -3 -13   1   13.44    1.67
   2  13  -1   13.92    1.15
   2  13  -1   13.04    1.34
   2  13  -1   14.58    1.55
   2  13  -1   13.10    1.53
  -2 -13   1   12.86    1.10
  -2 -13   1   12.66    1.34
  -2 -13   1   12.48    1.02
  -2 -13   1   12.98    1.92
   1  13  -1   19.70    1.86
   1  13  -1   17.04    1.63
   1  13  -1   17.26    1.14
   1  13  -1   15.53    1.34
  -1 -13   1   14.93    0.98
  -1 -13   1   15.27    1.85
  -1 -13   1   21.18    1.73
   0  13  -1   11.98    0.77
   0  13  -1   11.94    1.55
   0  13  -1   11.62    1.23
   0  13  -1   13.37    1.49
   0 -13   1   14.00    2.40
   0 -13   1   11.37    0.70
   0 -13   1   12.11    1.58
  -1  13  -1   12.38    1.92
  -1  13  -1   13.32    1.45
   1 -13   1    9.99    1.74
   1 -13   1   13.70    2.36
  -2  13  -1    0.42    0.65
  -2  13  -1    0.91    0.75
   2 -13   1    1.46    1.24
   2 -13   1    1.32    1.10
  -3  13  -1   -0.02    0.77
  -3  13  -1   -0.20    0.65
   3 -13   1   -0.07    1.07
   3 -13   1    0.01    0.87
  -4  13  -1    9.17    1.56
  -4  13  -1    7.28    1.60
   4 -13   1    6.03    1.61
   4 -13   1    5.83    1.63
  -5  13  -1    3.30    0.97
  -5  13  -1    2.76    0.97
   5 -13   1    1.66    0.90
   5 -13   1    4.80    1.64
  -6  13  -1   12.45    2.07
  -6  13  -1   11.05    1.76
   6 -13   1   10.05    1.99
   6 -13   1   12.03    2.34
  -7  13  -1    0.25    0.85
  -7  13  -1   -0.53    0.72
   7 -13   1    0.75    1.01
   7 -13   1    2.42    1.23
  -8  13  -1   10.87    3.57
  -8  13  -1    6.93    1.41
   8 -13   1    5.75    1.48
   8 -13   1    6.57    1.76
  -9  13  -1    0.33    0.84
  -9  13  -1    1.20    1.16
 -12 -12   1    5.12    1.54
  11  12  -1    0.48    0.85
 -11 -12   1    0.32    0.95
  10  12  -1    7.84    1.50
 -10 -12   1   12.45    2.16
 -10 -12   1   11.59    2.20
   9  12  -1   13.47    1.69
  -9 -12   1   14.82    1.88
  -9 -12   1   13.92    2.27
   8  12  -1    4.41    1.11
  -8 -12   1    6.28    1.46
  -8 -12   1    3.06    1.11
   7  12  -1   90.48    4.69
  -7 -12   1   90.02    4.28
  -7 -12   1   88.28    4.32
  -7 -12   1   91.03    2.87
  -7 -12   1   82.64    2.93
   6  12  -1    2.04    0.84
   6  12  -1    2.77    1.09
  -6 -12   1    2.59    0.56
  -6 -12   1    2.44    0.90
  -6 -12   1    1.85    1.00
   5  12  -1   12.90    1.52
   5  12  -1   10.71    1.30
  -5 -12   1    9.28    0.96
  -5 -12   1    9.21    1.21
  -5 -12   1   10.96    1.93
  -5 -12   1   10.17    1.04
   4  12  -1   11.74    1.71
   4  12  -1    9.03    1.36
  -4 -12   1   10.40    1.62
  -4 -12   1   12.47    1.13
  -4 -12   1    9.98    1.08
  -4 -12   1   10.57    1.08
  -4 -12   1   11.50    1.94
   3  12  -1   30.83    1.82
   3  12  -1   28.75    2.04
  -3 -12   1   30.04    1.55
  -3 -12   1   26.62    1.67
  -3 -12   1   29.51    2.26
  -3 -12   1   26.06    2.01
  -3 -12   1   34.28    2.83
  -3 -12   1   29.15    1.72
   2  12  -1    1.21    0.71
   2  12  -1    1.13    0.56
   2  12  -1    2.28    0.84
   2  12  -1    1.43    0.53
  -2 -12   1    1.56    0.48
  -2 -12   1    1.99    0.92
  -2 -12   1    0.89    0.43
  -2 -12   1    1.85    1.07
   1  12  -1   14.85    1.02
   1  12  -1   14.55    1.50
   1  12  -1   13.19    1.20
   1  12  -1   13.09    1.44
   1  12  -1   12.14    1.50
  -1 -12   1   16.43    1.52
  -1 -12   1   14.60    0.96
  -1 -12   1   15.42    1.77
   0  12  -1   43.98    2.39
   0  12  -1   39.25    2.49
   0  12  -1   42.29    1.54
   0  12  -1   38.91    2.08
   0 -12   1   38.32    2.67
   0 -12   1   40.18    2.33
   0 -12   1   38.96    1.43
  -1  12  -1    0.47    0.70
  -1  12  -1    0.34    0.65
  -1  12  -1   -0.39    0.26
   1 -12   1    0.09    0.90
   1 -12   1    0.26    0.98
  -2  12  -1   44.38    2.45
  -2  12  -1   42.52    2.69
   2 -12   1   42.14    2.74
   2 -12   1   39.76    2.96
  -3  12  -1    2.31    0.95
  -3  12  -1    3.04    0.96
   3 -12   1    3.60    1.32
   3 -12   1    2.30    1.35
  -4  12  -1   27.05    1.99
  -4  12  -1   24.83    2.21
   4 -12   1   24.82    2.45
  -5  12  -1    2.71    0.84
  -5  12  -1    2.29    0.95
   5 -12   1    3.65    1.55
   5 -12   1    2.78    1.24
  -6  12  -1   -0.09    0.63
  -6  12  -1    2.67    1.04
   6 -12   1    0.75    0.91
   6 -12   1    2.27    1.30
  -7  12  -1    7.14    1.58
  -7  12  -1    7.08    1.39
   7 -12   1    5.30    1.55
   7 -12   1    6.33    1.68
  -8  12  -1    4.90    1.22
  -8  12  -1    6.86    1.53
   8 -12   1    4.25    1.26
   8 -12   1    4.61    1.37
  -9  12  -1   16.81    2.60
  -9  12  -1   11.22    2.05
   9 -12   1    9.80    1.98
   9 -12   1    6.61    1.39
 -10  12  -1   -1.35    0.90
  12  11  -1    2.96    1.26
 -12 -11   1    3.26    1.27
  11  11  -1    1.04    0.90
  11  11  -1    0.98    0.74
 -11 -11   1   -0.62    0.90
 -11 -11   1    0.14    1.08
  10  11  -1    1.39    0.78
  10  11  -1   -1.04    0.40
 -10 -11   1   -0.26    0.83
 -10 -11   1    0.97    0.71
   9  11  -1    0.56    0.52
   9  11  -1    0.48    0.58
  -9 -11   1    0.98    0.78
  -9 -11   1   -1.43    0.63
  -9 -11   1    2.40    1.15
   8  11  -1   92.38    4.48
  -8 -11   1   97.65    4.64
  -8 -11   1   99.78    4.58
   7  11  -1    5.52    1.19
  -7 -11   1    7.02    2.20
  -7 -11   1    6.45    0.88
  -7 -11   1    8.66    0.70
  -7 -11   1    5.61    1.41
   6  11  -1    1.33    0.77
  -6 -11   1    2.20    0.60
  -6 -11   1    1.16    0.65
  -6 -11   1    2.00    0.84
  -6 -11   1    1.82    0.68
   5  11  -1   18.78    1.81
   5  11  -1   18.32    1.62
  -5 -11   1   19.71    1.50
  -5 -11   1   18.30    1.88
  -5 -11   1   17.77    1.23
  -5 -11   1   16.74    1.25
   4  11  -1   36.27    2.13
   4  11  -1   35.57    2.29
  -4 -11   1   40.39    2.54
  -4 -11   1   38.49    2.11
  -4 -11   1   35.66    1.89
  -4 -11   1   37.88    1.66
  -4 -11   1   35.64    2.00
  -4 -11   1   37.82    1.78
   3  11  -1    2.66    0.76
   3  11  -1    4.02    0.97
  -3 -11   1    4.40    0.87
  -3 -11   1    3.24    0.63
  -3 -11   1    3.33    1.04
  -3 -11   1    1.70    1.05
  -3 -11   1    3.23    0.72
  -3 -11   1    3.70    0.84
   2  11  -1   67.57    2.97
   2  11  -1   66.63    2.55
   2  11  -1   69.99    3.17
  -2 -11   1   67.55    2.86
  -2 -11   1   64.69    2.58
  -2 -11   1   69.49    3.11
  -2 -11   1   66.99    2.51
  -2 -11   1   68.55    2.46
   1  11  -1    0.16    0.55
   1  11  -1    0.46    0.56
   1  11  -1    0.58    0.35
   1  11  -1   -0.49    0.43
   1  11  -1    0.13    0.63
  -1 -11   1   -0.28    0.38
  -1 -11   1    0.66    0.37
  -1 -11   1   -0.59    0.71
  -1 -11   1    0.21    0.67
   0  11  -1    4.92    1.13
   0  11  -1    5.30    1.04
   0  11  -1    6.33    1.26
   0  11  -1    5.75    1.02
   0  11  -1    5.34    0.53
   0 -11   1    5.73    1.50
   0 -11   1    7.12    0.85
   0 -11   1    5.21    1.42
   0 -11   1    5.24    0.50
  -1  11  -1    9.98    1.20
  -1  11  -1    9.84    1.27
   1 -11   1   11.38    1.90
   1 -11   1   10.35    1.07
   1 -11   1   11.79    1.72
  -2  11  -1    7.96    1.45
  -2  11  -1    4.51    1.08
  -2  11  -1    7.69    1.22
   2 -11   1    9.97    2.03
   2 -11   1    6.25    1.42
   2 -11   1    7.27    1.16
  -3  11  -1   15.03    1.73
  -3  11  -1   14.43    1.50
   3 -11   1   14.93    2.02
   3 -11   1   15.46    1.91
  -4  11  -1   42.43    2.72
  -4  11  -1   41.31    2.49
   4 -11   1   42.98    3.17
   4 -11   1   36.82    2.83
  -5  11  -1   55.08    2.88
  -5  11  -1   48.33    3.03
   5 -11   1   50.96    4.41
   5 -11   1   48.12    3.29
  -6  11  -1   13.92    1.60
  -6  11  -1   15.57    1.84
   6 -11   1   15.50    2.69
   6 -11   1   14.73    2.55
  -7  11  -1    3.43    1.03
  -7  11  -1    2.52    1.05
   7 -11   1    5.08    1.60
   7 -11   1    4.96    1.69
  -8  11  -1    6.25    1.45
  -8  11  -1    8.87    1.75
   8 -11   1    8.50    1.88
   8 -11   1    6.58    1.68
  -9  11  -1    2.42    0.91
  -9  11  -1    1.35    0.98
   9 -11   1    0.24    0.96
   9 -11   1    0.30    0.87
 -10  11  -1   14.86    1.89
 -10  11  -1   14.18    1.81
  10 -11   1   10.39    1.94
  12  10  -1    0.13    0.61
 -12 -10   1   -1.32    0.94
 -12 -10   1    0.14    1.05
  11  10  -1    1.12    0.82
  11  10  -1    2.10    0.99
 -11 -10   1   -1.06    0.69
 -11 -10   1    0.27    1.15
  10  10  -1    4.21    1.31
  10  10  -1    3.96    0.95
 -10 -10   1    3.30    1.23
 -10 -10   1    3.19    1.27
   9  10  -1   10.38    1.92
   9  10  -1   14.87    1.33
  -9 -10   1   14.88    2.37
  -9 -10   1   14.90    1.90
  -9 -10   1   15.87    1.41
   8  10  -1    1.95    0.75
   8  10  -1    2.31    0.90
  -8 -10   1    1.34    0.94
  -8 -10   1    1.06    0.87
  -8 -10   1    3.29    0.75
   7  10  -1   31.33    1.68
   7  10  -1   31.28    2.33
  -7 -10   1   33.35    1.75
  -7 -10   1   27.54    2.23
  -7 -10   1   31.82    2.43
   6  10  -1   34.03    2.34
  -6 -10   1   33.07    1.55
  -6 -10   1   33.73    1.65
  -6 -10   1   34.43    1.73
  -6 -10   1   37.65    2.57
   5  10  -1   30.77    2.04
   5  10  -1   28.47    2.10
  -5 -10   1   31.89    1.58
  -5 -10   1   31.62    1.93
  -5 -10   1   29.34    1.57
  -5 -10   1   32.07    2.30
  -5 -10   1   28.88    1.68
  -5 -10   1   28.95    1.43
   4  10  -1   28.74    1.83
   4  10  -1   27.48    1.93
  -4 -10   1   25.29    1.41
  -4 -10   1   26.82    1.67
  -4 -10   1   25.53    1.30
  -4 -10   1   23.42    1.41
  -4 -10   1   27.28    1.94
  -4 -10   1   26.99    2.03
   3  10  -1   17.29    1.32
   3  10  -1   17.47    1.48
  -3 -10   1   16.57    1.25
  -3 -10   1   17.09    1.42
  -3 -10   1   17.40    1.39
  -3 -10   1   16.64    1.42
  -3 -10   1   18.94    1.28
  -3 -10   1   18.57    1.25
  -3 -10   1   21.68    1.76
  -3 -10   1   15.75    1.04
   2  10  -1  132.65    4.48
   2  10  -1  131.44    3.86
   2  10  -1  130.01    4.27
  -2 -10   1  126.90    4.11
  -2 -10   1  137.97    3.81
  -2 -10   1  127.84    4.27
  -2 -10   1  127.72    3.77
  -2 -10   1  130.66    3.77
  -2 -10   1  134.43    4.46
   1  10  -1   63.92    2.19
   1  10  -1   65.53    2.91
   1  10  -1   59.88    2.37
   1  10  -1   62.92    2.74
   1  10  -1   59.25    2.62
  -1 -10   1   63.77    2.81
  -1 -10   1   64.67    3.04
  -1 -10   1   62.67    2.51
  -1 -10   1   61.08    2.87
  -1 -10   1   61.65    2.08
   0  10  -1    0.54    0.49
   0  10  -1    0.34    0.55
   0  10  -1    0.49    0.47
   0  10  -1    0.57    0.26
   0 -10   1    0.07    0.69
   0 -10   1    0.46    0.66
   0 -10   1    0.58    0.26
   0 -10   1    0.67    0.49
   0 -10   1    1.04    0.55
  -1  10  -1   -0.23    0.46
  -1  10  -1    0.32    0.38
  -1  10  -1    0.26    0.49
  -1  10  -1    0.10    0.48
   1 -10   1    0.44    0.44
   1 -10   1   -0.59    0.59
   1 -10   1   -0.43    0.77
  -2  10  -1   17.31    1.56
  -2  10  -1   16.78    1.43
  -2  10  -1   14.32    1.42
   2 -10   1   15.06    1.27
   2 -10   1   16.05    1.78
   2 -10   1   16.30    1.72
   2 -10   1   12.81    2.22
  -3  10  -1    0.34    0.71
  -3  10  -1    0.32    0.59
  -3  10  -1    0.98    0.57
   3 -10   1    0.74    0.60
   3 -10   1    1.20    1.04
   3 -10   1    1.15    0.95
  -4  10  -1   57.84    2.83
  -4  10  -1   57.34    3.09
   4 -10   1   55.65    3.46
   4 -10   1   56.32    3.35
  -5  10  -1   38.95    2.39
  -5  10  -1   39.03    2.62
   5 -10   1   37.28    2.85
   5 -10   1   36.59    2.93
  -6  10  -1   26.87    2.33
  -6  10  -1   30.62    2.20
   6 -10   1   30.08    2.75
   6 -10   1   25.57    2.73
  -7  10  -1    0.30    0.72
  -7  10  -1    2.05    0.95
   7 -10   1    1.17    1.02
   7 -10   1    2.14    1.09
  -8  10  -1   14.37    1.72
  -8  10  -1    9.97    1.93
   8 -10   1   14.15    2.36
   8 -10   1    8.28    1.76
  -9  10  -1   16.75    2.05
  -9  10  -1   20.41    2.07
  -9  10  -1   17.91    1.19
   9 -10   1   19.98    2.24
   9 -10   1   17.66    2.20
 -10  10  -1   -1.44    0.91
 -10  10  -1   -0.46    0.77
  10 -10   1    1.65    1.02
  10 -10   1    2.72    1.21
 -11  10  -1    1.90    1.11
  11 -10   1    0.48    1.04
  13   9  -1    8.42    1.60
 -13  -9   1    7.60    1.81
  12   9  -1    8.04    1.41
  12   9  -1    3.91    1.24
 -12  -9   1    6.84    1.68
 -12  -9   1    6.53    1.54
  11   9  -1    0.77    0.68
  11   9  -1    1.55    0.74
 -11  -9   1    0.34    0.76
 -11  -9   1    1.79    0.95
  10   9  -1    8.07    1.60
  10   9  -1   15.19    1.40
 -10  -9   1   10.86    1.92
 -10  -9   1   12.78    2.25
   9   9  -1   -0.10    0.46
   9   9  -1   -0.02    0.53
  -9  -9   1   -0.11    0.67
  -9  -9   1    2.93    0.91
  -9  -9   1    0.54    0.90
   8   9  -1   15.76    1.33
   8   9  -1   14.92    1.83
  -8  -9   1   13.94    1.79
  -8  -9   1   13.94    1.37
   7   9  -1   61.84    3.33
   7   9  -1   63.53    2.59
  -7  -9   1   65.43    2.63
  -7  -9   1   66.36    3.37
  -7  -9   1   72.20    3.58
   6   9  -1    0.67    0.48
   6   9  -1    0.51    0.66
  -6  -9   1   -0.10    0.57
  -6  -9   1    1.00    0.55
  -6  -9   1    0.60    0.78
  -6  -9   1    0.62    0.36
  -6  -9   1   -0.51    0.45
   5   9  -1    9.92    1.22
   5   9  -1    9.97    1.21
  -5  -9   1    9.05    0.82
  -5  -9   1    8.49    0.97
  -5  -9   1    9.89    0.84
  -5  -9   1   10.43    1.10
  -5  -9   1    7.81    1.32
  -5  -9   1   12.04    1.22
   4   9  -1    1.71    0.69
   4   9  -1    1.71    0.61
  -4  -9   1    2.12    0.53
  -4  -9   1    2.01    0.65
  -4  -9   1    1.63    0.82
  -4  -9   1    0.75    0.44
  -4  -9   1    1.81    0.63
  -4  -9   1    1.36    0.55
  -4  -9   1    1.66    0.61
  -4  -9   1    1.63    0.61
   3   9  -1   72.23    2.76
   3   9  -1   69.03    2.90
  -3  -9   1   72.76    3.13
  -3  -9   1   71.49    2.97
  -3  -9   1   69.75    2.58
  -3  -9   1   73.25    2.43
  -3  -9   1   69.54    2.36
  -3  -9   1   69.66    3.39
  -3  -9   1   76.03    2.72
  -3  -9   1   75.25    2.78
   2   9  -1    0.22    0.35
   2   9  -1    1.55    0.65
   2   9  -1    1.18    0.62
   2   9  -1    1.61    0.51
  -2  -9   1    1.39    0.42
  -2  -9   1    0.99    0.41
  -2  -9   1    1.67    0.52
  -2  -9   1    1.10    0.51
  -2  -9   1    1.90    0.72
  -2  -9   1    1.28    0.49
   1   9  -1    0.71    0.53
   1   9  -1    0.70    0.50
   1   9  -1    0.89    0.58
   1   9  -1    0.80    0.40
  -1  -9   1    1.40    0.49
  -1  -9   1    0.75    0.37
  -1  -9   1    0.53    0.43
  -1  -9   1    0.02    0.49
  -1  -9   1    0.69    0.56
   0   9  -1    0.46    0.42
   0   9  -1   -0.09    0.49
   0   9  -1   -0.24    0.45
   0   9  -1   -0.04    0.52
   0   9  -1    0.53    0.27
   0  -9   1    0.17    0.23
   0  -9   1    0.09    0.37
   0  -9   1    0.93    0.45
   0  -9   1   -0.29    0.58
   0  -9   1    0.53    0.82
  -1   9  -1   52.24    2.34
  -1   9  -1   51.92    2.54
  -1   9  -1   53.59    2.48
  -1   9  -1   52.48    2.67
   1  -9   1   54.94    2.52
   1  -9   1   59.95    3.01
   1  -9   1   52.19    2.69
   1  -9   1   54.33    2.25
  -2   9  -1   28.46    1.95
  -2   9  -1   28.26    1.91
  -2   9  -1   28.68    1.72
  -2   9  -1   27.39    1.81
   2  -9   1   26.62    2.08
   2  -9   1   28.53    1.62
   2  -9   1   28.58    1.98
   2  -9   1   28.37    1.78
  -3   9  -1   34.14    2.19
  -3   9  -1   33.81    2.17
  -3   9  -1   38.68    2.83
  -3   9  -1   34.74    1.97
   3  -9   1   34.55    2.49
   3  -9   1   31.85    1.82
   3  -9   1   34.66    2.33
   3  -9   1   32.75    2.04
  -4   9  -1   13.91    1.38
  -4   9  -1   15.84    1.61
   4  -9   1   15.51    1.96
   4  -9   1   15.91    1.91
   4  -9   1   14.05    1.33
  -5   9  -1   16.30    1.74
  -5   9  -1   16.38    1.57
   5  -9   1   16.50    2.05
   5  -9   1   15.88    2.00
  -6   9  -1    1.71    0.38
  -6   9  -1    1.23    0.76
  -6   9  -1    0.39    0.69
   6  -9   1    1.12    1.02
   6  -9   1    0.41    0.93
  -7   9  -1    0.25    0.34
  -7   9  -1    0.14    0.60
  -7   9  -1   -0.51    0.61
  -7   9  -1   -0.08    0.35
   7  -9   1    0.05    0.77
   7  -9   1   -0.37    0.91
  -8   9  -1   20.06    1.22
  -8   9  -1   19.93    1.22
  -8   9  -1   22.66    2.08
  -8   9  -1   18.70    2.00
   8  -9   1   20.56    2.25
   8  -9   1   16.96    2.16
  -9   9  -1    0.45    0.54
  -9   9  -1    0.34    0.74
  -9   9  -1    1.11    0.96
   9  -9   1    0.46    0.81
   9  -9   1    2.14    1.10
 -10   9  -1   30.13    2.70
 -10   9  -1   37.19    2.77
 -10   9  -1   36.49    1.97
  10  -9   1   33.69    2.97
  10  -9   1   32.72    2.87
 -11   9  -1    8.47    1.65
 -11   9  -1    8.30    1.87
  11  -9   1    6.05    1.35
  13   8  -1    1.78    1.13
 -13  -8   1   -1.67    1.01
  12   8  -1   17.65    2.07
  12   8  -1   18.26    1.81
 -12  -8   1   18.22    2.28
 -12  -8   1   16.30    2.90
  11   8  -1    1.62    0.77
  11   8  -1    3.21    1.02
 -11  -8   1    2.23    1.24
 -11  -8   1    0.74    1.02
  10   8  -1    3.71    1.32
  10   8  -1    1.57    0.68
 -10  -8   1    0.50    0.91
 -10  -8   1    0.67    1.02
   9   8  -1   20.20    2.05
   9   8  -1   20.86    1.64
  -9  -8   1   21.23    1.70
  -9  -8   1   21.03    2.07
  -9  -8   1   19.08    2.00
   8   8  -1   23.48    1.62
   8   8  -1   25.43    2.19
  -8  -8   1   25.31    1.74
  -8  -8   1   24.45    2.18
  -8  -8   1   23.86    2.15
   7   8  -1   47.39    2.22
   7   8  -1   53.42    2.96
  -7  -8   1   50.73    2.94
  -7  -8   1   47.65    2.81
  -7  -8   1   47.36    1.72
  -7  -8   1   48.69    2.27
   6   8  -1   12.64    1.41
   6   8  -1   14.08    1.14
  -6  -8   1   12.19    1.47
  -6  -8   1   12.92    1.07
  -6  -8   1   13.28    1.00
  -6  -8   1   15.56    1.60
   5   8  -1   14.85    1.06
   5   8  -1   13.49    1.32
  -5  -8   1   13.53    1.05
  -5  -8   1   13.79    1.24
  -5  -8   1   15.33    1.52
  -5  -8   1   14.10    0.92
  -5  -8   1   15.41    1.03
  -5  -8   1   14.17    1.29
  -5  -8   1   16.12    1.34
   4   8  -1   41.78    2.19
   4   8  -1   38.87    2.13
  -4  -8   1   38.39    1.66
  -4  -8   1   41.83    1.82
  -4  -8   1   39.35    2.02
  -4  -8   1   39.87    2.17
  -4  -8   1   43.37    1.75
  -4  -8   1   40.38    1.62
  -4  -8   1   41.62    2.28
   3   8  -1  168.71    4.71
   3   8  -1  157.38    4.82
  -3  -8   1  168.64    4.79
  -3  -8   1  167.09    4.43
  -3  -8   1  163.34    4.19
  -3  -8   1  170.39    4.52
  -3  -8   1  167.91    4.59
  -3  -8   1  167.64    5.03
  -3  -8   1  165.38    4.86
   2   8  -1    1.04    0.53
   2   8  -1    1.36    0.58
   2   8  -1    1.94    0.79
   2   8  -1    2.08    0.58
  -2  -8   1    1.00    0.47
  -2  -8   1    1.24    0.46
  -2  -8   1    1.41    0.56
  -2  -8   1    1.83    0.55
  -2  -8   1    1.50    0.72
  -2  -8   1    1.90    0.56
   1   8  -1   67.02    2.35
   1   8  -1   70.29    2.69
   1   8  -1   68.45    2.75
   1   8  -1   74.94    2.28
   1   8  -1   73.84    2.68
  -1  -8   1   72.35    2.18
  -1  -8   1   73.30    2.79
  -1  -8   1   71.56    2.58
  -1  -8   1   71.23    2.80
  -1  -8   1   71.18    2.48
   0   8  -1    4.92    0.94
   0   8  -1    4.72    1.02
   0   8  -1    4.59    0.47
   0   8  -1    4.00    0.78
   0   8  -1    4.84    0.95
   0  -8   1    3.72    0.42
   0  -8   1    6.48    0.98
   0  -8   1    4.87    1.05
   0  -8   1    4.63    0.85
   0  -8   1    5.28    1.01
  -1   8  -1    6.60    1.02
  -1   8  -1    7.31    1.13
  -1   8  -1    6.53    1.27
  -1   8  -1    4.14    0.86
   1  -8   1    5.45    0.84
   1  -8   1    5.61    1.00
   1  -8   1    7.26    1.18
  -2   8  -1   10.04    1.13
  -2   8  -1    8.97    1.15
  -2   8  -1   10.42    1.05
  -2   8  -1    9.95    1.14
   2  -8   1    8.99    1.00
   2  -8   1   10.30    1.37
   2  -8   1   10.29    0.96
   2  -8   1   13.29    1.93
  -3   8  -1   96.91    3.39
  -3   8  -1   93.89    3.75
  -3   8  -1   93.18    3.60
   3  -8   1   95.79    3.85
   3  -8   1   94.67    3.28
   3  -8   1   92.70    3.53
   3  -8   1  100.89    4.03
  -4   8  -1   93.09    3.77
  -4   8  -1   86.29    3.66
  -4   8  -1   91.44    3.39
  -4   8  -1   96.57    4.63
   4  -8   1   93.46    4.14
   4  -8   1   91.68    3.35
   4  -8   1   91.47    3.68
   4  -8   1   89.82    4.00
  -5   8  -1    7.71    0.60
  -5   8  -1    7.62    0.58
  -5   8  -1    9.46    1.20
  -5   8  -1    5.42    1.18
   5  -8   1    9.52    1.90
   5  -8   1    8.34    1.03
   5  -8   1   10.54    2.07
  -6   8  -1    1.25    0.80
  -6   8  -1    2.07    0.50
  -6   8  -1    1.23    0.75
   6  -8   1    1.14    1.08
   6  -8   1    1.42    1.06
  -7   8  -1    9.28    1.57
  -7   8  -1    9.25    0.83
  -7   8  -1    9.29    0.83
  -7   8  -1    7.77    1.43
   7  -8   1    9.66    1.89
   7  -8   1    9.70    1.93
  -8   8  -1   10.39    1.79
  -8   8  -1   11.42    1.69
  -8   8  -1   10.33    1.03
  -8   8  -1   11.41    1.31
   8  -8   1   13.36    2.18
   8  -8   1   13.20    2.36
  -9   8  -1    1.87    0.67
  -9   8  -1    1.80    0.76
  -9   8  -1    0.89    0.71
   9  -8   1    1.01    0.88
   9  -8   1    2.52    1.10
 -10   8  -1   -0.14    0.66
 -10   8  -1   -0.43    0.71
 -10   8  -1    1.22    0.71
  10  -8   1    2.78    1.21
  10  -8   1    2.17    1.00
 -11   8  -1    6.76    1.46
 -11   8  -1    6.47    1.37
 -11   8  -1    6.53    1.49
  11  -8   1    6.38    1.50
  11  -8   1    4.17    1.27
  12  -8   1    3.75    1.08
  14   7  -1   -0.45    1.44
  13   7  -1    0.73    1.18
 -13  -7   1   -1.44    0.87
  12   7  -1    1.01    0.90
  12   7  -1    0.19    0.44
 -12  -7   1    0.81    0.93
 -12  -7   1   -0.59    0.88
  11   7  -1    1.89    0.88
  11   7  -1    0.96    0.70
 -11  -7   1    0.86    0.97
 -11  -7   1    1.59    0.84
  10   7  -1    4.75    1.05
  10   7  -1    4.46    1.32
 -10  -7   1    5.85    1.61
 -10  -7   1    4.27    1.39
   9   7  -1   27.17    1.90
   9   7  -1   25.59    2.27
  -9  -7   1   26.14    1.96
  -9  -7   1   28.52    2.37
  -9  -7   1   32.95    2.58
   8   7  -1   20.42    1.54
   8   7  -1   19.43    1.88
  -8  -7   1   20.04    1.99
  -8  -7   1   21.00    2.07
   7   7  -1   82.64    3.83
   7   7  -1   89.67    3.24
  -7  -7   1   96.26    3.98
  -7  -7   1   90.48    3.31
  -7  -7   1   93.39    3.95
   6   7  -1   -0.25    0.37
   6   7  -1    0.37    0.45
  -6  -7   1    0.06    0.33
  -6  -7   1   -0.09    0.63
  -6  -7   1    0.43    0.43
  -6  -7   1    0.00    0.31
  -6  -7   1   -0.12    0.45
  -6  -7   1   -0.39    0.27
   5   7  -1   19.33    1.19
   5   7  -1   19.31    1.54
  -5  -7   1   18.60    1.61
  -5  -7   1   19.11    1.12
  -5  -7   1   18.56    1.04
  -5  -7   1   21.63    2.03
  -5  -7   1   18.84    1.17
  -5  -7   1   18.99    1.46
  -5  -7   1   20.41    1.73
   4   7  -1   73.25    2.38
   4   7  -1   69.75    2.89
   4   7  -1   75.53    2.92
  -4  -7   1   70.70    2.36
  -4  -7   1   72.05    2.78
  -4  -7   1   74.49    2.82
  -4  -7   1   74.92    4.29
  -4  -7   1   73.38    2.84
  -4  -7   1   74.74    2.52
  -4  -7   1   66.13    2.50
   3   7  -1  107.42    3.40
   3   7  -1  100.95    3.43
  -3  -7   1  107.59    3.46
  -3  -7   1  104.74    2.95
  -3  -7   1  102.80    3.38
  -3  -7   1  104.79    3.07
  -3  -7   1  106.54    3.59
  -3  -7   1  103.24    2.89
  -3  -7   1  106.90    3.15
  -3  -7   1  110.40    3.36
   2   7  -1  323.09    7.82
   2   7  -1  325.59    7.70
   2   7  -1  340.36    7.51
  -2  -7   1  344.95    7.63
  -2  -7   1  325.51    7.20
  -2  -7   1  335.31    7.85
  -2  -7   1  335.58    7.69
  -2  -7   1  329.37    7.37
  -2  -7   1  323.56    7.22
   1   7  -1    5.13    0.61
   1   7  -1    5.69    0.89
   1   7  -1    5.39    1.01
   1   7  -1    8.21    1.14
   1   7  -1    6.06    0.97
  -1  -7   1    6.64    0.97
  -1  -7   1    5.49    0.58
  -1  -7   1    6.11    0.89
  -1  -7   1    4.96    0.85
  -1  -7   1    6.77    1.13
   0   7  -1    4.34    0.96
   0   7  -1    1.50    0.66
   0   7  -1    1.71    0.57
   0   7  -1    1.80    0.63
   0   7  -1    3.78    0.52
   0  -7   1    1.59    0.80
   0  -7   1    2.66    0.90
   0  -7   1    2.77    0.42
   0  -7   1    2.49    0.61
   0  -7   1    3.01    0.75
  -1   7  -1    2.24    0.76
  -1   7  -1    4.50    0.96
  -1   7  -1    2.65    0.68
  -1   7  -1    3.25    0.88
   1  -7   1    3.96    0.74
   1  -7   1    2.69    0.96
   1  -7   1    2.74    0.96
   1  -7   1    2.66    0.73
  -2   7  -1    9.29    1.13
  -2   7  -1    6.59    0.96
  -2   7  -1    8.55    1.25
  -2   7  -1    8.58    1.07
   2  -7   1    6.55    0.77
   2  -7   1    7.42    0.94
   2  -7   1    7.83    1.56
   2  -7   1    9.01    1.34
  -3   7  -1   61.80    2.74
  -3   7  -1   61.43    2.82
  -3   7  -1   60.78    2.72
  -3   7  -1   63.61    2.49
   3  -7   1   66.50    3.06
   3  -7   1   65.32    2.75
   3  -7   1   60.42    2.41
   3  -7   1   61.99    2.92
  -4   7  -1    0.50    0.53
  -4   7  -1    0.99    0.25
  -4   7  -1    1.24    0.65
  -4   7  -1    0.34    0.51
  -4   7  -1   -0.24    0.56
  -4   7  -1    0.38    0.26
   4  -7   1    0.47    0.84
   4  -7   1    0.21    0.73
   4  -7   1    1.20    0.53
   4  -7   1    1.93    0.67
  -5   7  -1   51.75    2.73
  -5   7  -1   51.68    1.70
  -5   7  -1   48.89    1.70
  -5   7  -1   49.98    2.48
   5  -7   1   47.71    2.35
   5  -7   1   52.54    3.04
   5  -7   1   51.43    2.76
   5  -7   1   48.03    2.94
  -6   7  -1    4.19    1.19
  -6   7  -1    3.35    0.60
  -6   7  -1    3.47    0.96
  -6   7  -1    3.76    0.65
   6  -7   1    3.95    1.48
   6  -7   1    3.36    1.29
  -7   7  -1   24.86    2.09
  -7   7  -1   25.51    1.42
  -7   7  -1   25.22    1.41
  -7   7  -1   28.31    2.11
   7  -7   1   22.70    2.29
   7  -7   1   23.45    2.28
  -8   7  -1   20.80    3.73
  -8   7  -1   22.11    1.91
  -8   7  -1   21.79    1.40
  -8   7  -1   20.74    1.42
   8  -7   1   19.41    2.24
   8  -7   1   21.37    2.16
  -9   7  -1    3.22    1.00
  -9   7  -1    3.90    0.86
  -9   7  -1    3.38    1.15
  -9   7  -1    4.56    1.01
   9  -7   1    2.86    1.04
   9  -7   1    3.05    1.17
 -10   7  -1    1.15    0.83
 -10   7  -1    1.76    0.98
 -10   7  -1    2.38    0.75
  10  -7   1    4.01    1.17
  10  -7   1    2.08    0.79
 -11   7  -1    0.09    0.70
 -11   7  -1   -0.72    0.68
 -11   7  -1   -0.98    0.71
  11  -7   1    0.12    0.77
  11  -7   1    1.09    1.02
 -12   7  -1    3.22    1.02
 -12   7  -1    0.91    0.85
 -12   7  -1    4.90    1.77
  12  -7   1    3.57    1.22
  14   6  -1    0.28    1.31
  13   6  -1    6.85    1.76
  13   6  -1    9.44    1.77
 -13  -6   1    8.10    1.70
  12   6  -1    8.51    2.58
  12   6  -1    7.84    1.52
 -12  -6   1    7.30    1.55
 -12  -6   1    5.83    2.22
  11   6  -1    0.05    0.68
  11   6  -1    0.50    0.65
 -11  -6   1   -0.98    0.76
 -11  -6   1   -0.57    0.89
  10   6  -1    2.42    0.90
  10   6  -1    3.33    1.05
 -10  -6   1    2.29    1.02
 -10  -6   1    1.89    1.03
   9   6  -1   12.36    2.11
   9   6  -1   14.75    1.49
  -9  -6   1   14.75    1.86
  -9  -6   1   17.07    1.89
   8   6  -1    2.54    0.54
   8   6  -1    2.94    0.87
   8   6  -1    1.59    0.76
  -8  -6   1    2.97    1.03
  -8  -6   1    2.15    0.87
  -8  -6   1    3.57    1.01
   7   6  -1   60.37    3.00
   7   6  -1   65.30    2.11
   7   6  -1   64.25    3.04
   7   6  -1   63.84    3.21
  -7  -6   1   65.88    2.73
  -7  -6   1   69.73    3.27
  -7  -6   1   65.24    3.18
  -7  -6   1   62.28    2.13
   6   6  -1   30.88    1.31
   6   6  -1   30.49    2.03
   6   6  -1   30.19    1.64
   6   6  -1   28.57    1.86
  -6  -6   1   29.15    1.86
  -6  -6   1   29.68    1.27
  -6  -6   1   31.27    2.02
  -6  -6   1   29.35    2.00
  -6  -6   1   28.18    1.62
  -6  -6   1   29.84    1.91
   5   6  -1   -0.04    0.29
   5   6  -1    0.44    0.44
  -5  -6   1   -0.37    0.45
  -5  -6   1   -0.08    0.37
  -5  -6   1   -0.06    0.35
  -5  -6   1    0.59    0.42
  -5  -6   1    0.18    0.31
  -5  -6   1    0.64    0.59
   4   6  -1   11.89    0.89
   4   6  -1   13.18    1.19
   4   6  -1   12.75    1.20
  -4  -6   1   13.08    1.25
  -4  -6   1   11.49    0.79
  -4  -6   1   12.12    1.07
  -4  -6   1   12.33    0.89
  -4  -6   1   12.64    1.13
  -4  -6   1   12.03    1.10
   3   6  -1  306.95    7.34
   3   6  -1  313.92    7.33
  -3  -6   1  303.16    6.82
  -3  -6   1  325.58    7.28
  -3  -6   1  318.00    7.31
  -3  -6   1  294.84    6.75
  -3  -6   1  309.88    7.45
  -3  -6   1  295.24    6.66
  -3  -6   1  318.12    7.36
   2   6  -1   15.15    1.13
   2   6  -1   12.80    1.12
   2   6  -1   13.58    0.99
  -2  -6   1   14.57    0.98
  -2  -6   1   14.13    1.12
  -2  -6   1   13.37    1.02
  -2  -6   1   13.44    0.97
  -2  -6   1   14.88    1.10
  -2  -6   1   13.52    0.89
  -2  -6   1   13.32    0.97
   1   6  -1    4.34    0.55
   1   6  -1    5.18    0.88
   1   6  -1    4.78    0.74
   1   6  -1    6.53    0.95
   1   6  -1    4.58    0.76
  -1  -6   1    4.82    0.73
  -1  -6   1    5.54    0.79
  -1  -6   1    6.45    1.07
  -1  -6   1    5.48    0.87
  -1  -6   1    5.06    0.55
   0   6  -1    2.57    0.68
   0   6  -1    3.03    0.44
   0   6  -1    2.97    0.67
   0   6  -1    2.67    0.78
   0  -6   1    2.36    0.37
   0  -6   1    2.35    0.59
   0  -6   1    2.90    0.78
   0  -6   1    2.15    0.82
   0  -6   1    1.80    0.57
  -1   6  -1   25.15    1.60
  -1   6  -1   24.56    1.35
  -1   6  -1   27.97    1.54
  -1   6  -1   24.65    1.52
   1  -6   1   25.93    1.50
   1  -6   1   26.99    1.62
   1  -6   1   25.41    1.30
   1  -6   1   28.09    1.77
  -2   6  -1  330.17    7.81
  -2   6  -1  331.25    7.77
  -2   6  -1  322.60    7.39
  -2   6  -1  325.06    7.92
   2  -6   1  322.09    7.80
   2  -6   1  309.44    7.28
   2  -6   1  338.96    8.05
   2  -6   1  326.84    7.76
  -3   6  -1   68.12    2.85
  -3   6  -1   70.60    2.86
  -3   6  -1   69.47    2.56
  -3   6  -1   70.88    2.95
   3  -6   1   77.27    3.32
   3  -6   1   69.84    2.51
   3  -6   1   70.87    2.80
   3  -6   1   69.77    3.00
  -4   6  -1   90.94    3.79
  -4   6  -1   98.11    2.52
  -4   6  -1   99.48    2.49
  -4   6  -1   98.00    3.71
  -4   6  -1   95.28    3.59
   4  -6   1   97.88    3.89
   4  -6   1   95.65    3.87
   4  -6   1  101.43    3.63
   4  -6   1   96.68    3.27
  -5   6  -1   17.44    1.65
  -5   6  -1   18.84    1.65
  -5   6  -1   18.71    1.50
  -5   6  -1   16.13    1.54
  -5   6  -1   17.15    1.12
  -5   6  -1   19.29    1.03
   5  -6   1   18.63    1.85
   5  -6   1   22.76    1.70
   5  -6   1   18.50    1.64
   5  -6   1   18.21    1.85
  -6   6  -1   10.43    0.88
  -6   6  -1   10.86    0.90
  -6   6  -1    8.60    1.41
  -6   6  -1    9.87    1.26
   6  -6   1   13.18    2.20
   6  -6   1   10.38    1.09
   6  -6   1   11.28    2.13
  -7   6  -1   22.38    1.85
  -7   6  -1   23.77    1.44
  -7   6  -1   21.94    1.91
  -7   6  -1   22.98    1.42
   7  -6   1   24.57    2.22
   7  -6   1   19.09    2.10
  -8   6  -1    0.52    0.80
  -8   6  -1    0.38    0.56
  -8   6  -1   -0.17    0.43
  -8   6  -1    0.17    0.50
   8  -6   1   -0.10    0.77
   8  -6   1    0.25    0.94
  -9   6  -1   49.20    3.21
  -9   6  -1   54.37    3.10
  -9   6  -1   48.86    2.42
   9  -6   1   48.46    3.46
 -10   6  -1   11.46    1.29
 -10   6  -1    8.51    1.58
 -10   6  -1    8.56    1.61
  10  -6   1   11.29    1.91
  10  -6   1    7.66    1.61
 -11   6  -1    6.08    1.43
 -11   6  -1    6.12    1.40
 -11   6  -1    4.47    1.07
  11  -6   1    3.61    1.34
  11  -6   1    4.98    1.34
 -12   6  -1    0.26    0.87
 -12   6  -1    0.61    0.83
 -12   6  -1   -0.40    0.80
  12  -6   1    2.05    0.96
  13  -6   1    1.49    1.27
  14   5  -1    5.66    1.38
  13   5  -1    6.86    1.66
 -13  -5   1    6.42    2.01
 -13  -5   1    8.15    2.37
  12   5  -1   21.59    1.94
  12   5  -1   18.12    2.08
 -12  -5   1   15.77    3.30
 -12  -5   1   22.16    2.21
  11   5  -1    3.97    1.11
  11   5  -1    4.99    1.61
 -11  -5   1    4.70    1.48
 -11  -5   1    4.79    1.52
  10   5  -1    1.02    0.73
  10   5  -1    1.08    0.76
 -10  -5   1    0.21    0.71
   9   5  -1   20.26    1.74
   9   5  -1   18.25    1.97
   9   5  -1   20.35    1.17
  -9  -5   1   17.61    1.97
  -9  -5   1   17.74    1.26
  -9  -5   1   15.20    2.57
   8   5  -1   23.91    2.04
   8   5  -1   28.27    1.87
   8   5  -1   27.36    1.33
  -8  -5   1   25.64    2.17
  -8  -5   1   25.16    2.09
  -8  -5   1   26.13    1.43
  -8  -5   1   29.38    2.04
   7   5  -1    0.94    0.41
   7   5  -1    0.82    0.66
   7   5  -1    1.24    0.58
   7   5  -1    1.52    0.65
  -7  -5   1    0.45    0.61
  -7  -5   1    0.39    0.79
  -7  -5   1    1.43    0.76
   6   5  -1   10.33    1.55
   6   5  -1    8.83    1.32
   6   5  -1    7.94    0.68
   6   5  -1    7.12    0.89
  -6  -5   1    8.06    1.00
  -6  -5   1    6.98    0.69
  -6  -5   1    8.47    1.33
  -6  -5   1    7.88    0.98
  -6  -5   1    7.01    1.20
  -6  -5   1    7.23    1.13
   5   5  -1    0.62    0.43
   5   5  -1    1.06    0.62
   5   5  -1    1.11    0.56
   5   5  -1    0.84    0.34
  -5  -5   1    0.75    0.48
  -5  -5   1    1.44    0.43
  -5  -5   1    0.21    0.58
  -5  -5   1    0.50    0.42
  -5  -5   1    0.38    0.34
  -5  -5   1    0.97    0.57
   4   5  -1   39.73    1.92
   4   5  -1   38.69    1.45
   4   5  -1   36.48    1.59
   4   5  -1   40.84    2.00
  -4  -5   1   40.58    1.98
  -4  -5   1   40.23    1.94
  -4  -5   1   44.40    2.11
  -4  -5   1   36.47    1.42
  -4  -5   1   41.62    1.96
   3   5  -1  138.07    3.82
   3   5  -1  127.90    3.32
   3   5  -1  129.42    3.78
  -3  -5   1  128.66    3.69
  -3  -5   1  131.74    3.32
  -3  -5   1  131.14    3.81
  -3  -5   1  130.42    3.69
  -3  -5   1  122.77    3.23
  -3  -5   1  136.07    3.76
  -3  -5   1  118.53    3.19
   2   5  -1   62.31    2.15
   2   5  -1   63.21    2.08
  -2  -5   1   55.55    2.06
  -2  -5   1   61.33    1.97
  -2  -5   1   62.10    2.07
  -2  -5   1   60.31    2.07
  -2  -5   1   53.68    1.78
  -2  -5   1   55.31    1.87
  -2  -5   1   59.22    1.84
   1   5  -1   94.22    2.69
   1   5  -1   97.67    2.50
   1   5  -1   91.37    2.50
   1   5  -1   93.17    2.79
  -1  -5   1   89.85    2.74
  -1  -5   1   95.08    2.53
  -1  -5   1   91.02    2.71
  -1  -5   1   94.96    2.45
   0   5  -1    0.67    0.23
   0   5  -1    0.11    0.30
   0   5  -1    0.31    0.43
   0   5  -1    0.22    0.31
   0  -5   1    0.59    0.21
   0  -5   1    0.68    0.49
   0  -5   1    0.37    0.36
   0  -5   1    1.12    0.47
   0  -5   1    0.29    0.29
  -1   5  -1   57.29    2.06
  -1   5  -1   54.02    1.87
  -1   5  -1   52.13    2.10
  -1   5  -1   52.53    2.05
   1  -5   1   54.06    2.04
   1  -5   1   54.59    2.21
   1  -5   1   55.92    2.09
  -2   5  -1    0.65    0.49
  -2   5  -1    0.03    0.68
  -2   5  -1    0.41    0.53
  -2   5  -1    0.30    0.64
   2  -5   1   -0.04    0.38
   2  -5   1    0.03    0.68
   2  -5   1    0.13    0.46
   2  -5   1    0.09    0.82
  -3   5  -1  564.50   10.92
  -3   5  -1  559.30   12.28
  -3   5  -1  558.56   11.84
  -3   5  -1  559.47   12.38
  -3   5  -1  565.63   10.96
  -3   5  -1  554.75   12.36
   3  -5   1  560.62   12.27
   3  -5   1  558.81   11.84
   3  -5   1  558.61   12.49
   3  -5   1  577.76   12.57
  -4   5  -1   21.41    1.59
  -4   5  -1   20.73    0.98
  -4   5  -1   22.14    1.43
  -4   5  -1   21.95    1.01
  -4   5  -1   19.36    1.56
   4  -5   1   22.42    1.53
   4  -5   1   20.93    1.75
   4  -5   1   16.76    1.91
   4  -5   1   21.61    1.36
  -5   5  -1   35.70    2.50
  -5   5  -1   34.46    1.49
  -5   5  -1   35.25    2.18
  -5   5  -1   33.11    1.46
  -5   5  -1   35.04    1.91
  -5   5  -1   32.86    2.05
   5  -5   1   39.01    2.47
   5  -5   1   32.87    2.28
   5  -5   1   32.71    2.21
   5  -5   1   33.98    1.85
  -6   5  -1    6.89    1.21
  -6   5  -1    8.51    1.29
  -6   5  -1    7.26    1.30
  -6   5  -1    7.59    0.78
  -6   5  -1    6.74    0.82
   6  -5   1    7.65    1.30
   6  -5   1    7.84    1.61
   6  -5   1    7.39    1.19
   6  -5   1    7.65    1.54
  -7   5  -1   35.83    2.30
  -7   5  -1   35.53    1.92
  -7   5  -1   36.52    1.86
  -7   5  -1   39.36    2.53
   7  -5   1   37.46    2.57
   7  -5   1   35.99    2.71
  -8   5  -1    0.57    0.60
  -8   5  -1    0.10    0.67
  -8   5  -1   -0.76    0.39
  -8   5  -1    0.87    0.69
   8  -5   1    1.69    1.10
   8  -5   1    0.15    0.78
  -9   5  -1    0.38    0.65
  -9   5  -1    1.14    0.76
  -9   5  -1   -0.07    0.73
   9  -5   1    0.48    0.83
   9  -5   1    0.17    0.93
 -10   5  -1   -0.24    0.66
 -10   5  -1    0.63    0.91
 -10   5  -1    0.34    0.51
  10  -5   1    2.01    1.13
  10  -5   1    0.14    0.81
 -11   5  -1    2.23    1.14
 -11   5  -1    4.79    1.25
 -11   5  -1    6.40    1.43
  11  -5   1    6.14    1.33
  11  -5   1    3.75    1.22
 -12   5  -1    1.59    0.96
 -12   5  -1    3.34    1.31
 -12   5  -1    1.33    0.84
  12  -5   1    2.41    1.14
  12  -5   1    4.40    1.13
 -13   5  -1    1.37    1.32
  14   4  -1    2.45    1.40
  13   4  -1    5.30    1.38
 -13  -4   1    1.16    1.09
 -13  -4   1    1.18    1.02
  12   4  -1    5.96    1.21
  12   4  -1    3.42    1.10
 -12  -4   1    5.58    1.42
 -12  -4   1    2.43    1.06
  11   4  -1    1.03    0.70
  11   4  -1    2.37    1.12
  11   4  -1    0.75    0.70
 -11  -4   1    1.84    1.02
 -11  -4   1   -0.61    0.67
 -11  -4   1    2.44    0.99
  10   4  -1    9.76    1.55
  10   4  -1    9.67    1.84
  10   4  -1    9.29    0.97
 -10  -4   1   11.14    2.06
 -10  -4   1    6.23    1.04
 -10  -4   1    9.41    1.88
   9   4  -1    6.14    0.77
   9   4  -1    6.13    1.21
   9   4  -1    5.81    1.35
  -9  -4   1    4.81    0.83
  -9  -4   1    4.72    1.34
  -9  -4   1    5.94    1.45
   8   4  -1  132.79    3.73
   8   4  -1  131.22    5.03
   8   4  -1  131.39    4.49
  -8  -4   1  124.56    3.80
  -8  -4   1  133.07    4.91
  -8  -4   1  122.38    4.57
  -8  -4   1  130.35    4.90
   7   4  -1   52.95    2.47
   7   4  -1   53.96    2.63
   7   4  -1   53.76    2.01
  -7  -4   1   51.73    2.06
  -7  -4   1   57.20    2.85
  -7  -4   1   53.39    2.62
  -7  -4   1   54.13    2.79
   6   4  -1    3.55    0.82
   6   4  -1    5.19    0.94
   6   4  -1    3.67    0.63
   6   4  -1    4.09    0.82
  -6  -4   1    5.69    1.00
  -6  -4   1    5.61    1.11
  -6  -4   1    5.30    1.08
  -6  -4   1    5.47    0.66
  -6  -4   1    4.68    0.95
  -6  -4   1    5.36    0.95
   5   4  -1   18.76    1.23
   5   4  -1   20.28    1.41
   5   4  -1   18.66    0.99
  -5  -4   1   18.72    1.01
  -5  -4   1   20.33    1.42
  -5  -4   1   19.75    1.31
  -5  -4   1   21.10    1.46
  -5  -4   1   19.58    1.49
   4   4  -1    2.66    0.69
   4   4  -1    4.10    0.88
   4   4  -1    2.74    0.52
   4   4  -1    2.94    0.82
  -4  -4   1    2.56    0.51
  -4  -4   1    1.64    0.53
  -4  -4   1    1.57    0.67
  -4  -4   1    3.34    0.86
  -4  -4   1    2.41    0.66
   3   4  -1    7.40    0.80
   3   4  -1    6.89    0.67
   3   4  -1    6.21    0.88
   3   4  -1    6.40    0.56
  -3  -4   1    5.68    0.70
  -3  -4   1    6.55    0.78
  -3  -4   1    6.38    0.67
  -3  -4   1    7.15    0.85
  -3  -4   1    6.04    0.57
   2   4  -1   32.77    1.35
   2   4  -1   30.34    1.35
   2   4  -1   29.34    1.14
  -2  -4   1   27.81    1.11
  -2  -4   1   29.47    1.15
  -2  -4   1   27.75    1.33
  -2  -4   1   28.89    1.17
  -2  -4   1   29.72    1.35
  -2  -4   1   29.88    1.51
  -2  -4   1   28.60    1.26
   1   4  -1   25.50    1.17
   1   4  -1   22.57    1.06
   1   4  -1   25.66    1.01
  -1  -4   1   25.71    1.14
  -1  -4   1   22.33    0.98
  -1  -4   1   23.22    1.05
  -1  -4   1   23.89    1.12
  -1  -4   1   24.12    0.96
   0   4  -1   18.30    0.90
   0   4  -1   20.64    1.06
   0   4  -1   22.43    1.12
   0  -4   1   19.48    0.98
   0  -4   1   19.97    1.09
   0  -4   1   18.64    0.89
   0  -4   1   19.73    1.03
   0  -4   1   19.29    0.65
  -1   4  -1    4.34    0.52
  -1   4  -1    3.91    0.66
  -1   4  -1    5.80    0.82
   1  -4   1    4.49    0.75
   1  -4   1    3.92    0.75
   1  -4   1    3.81    0.55
   1  -4   1    5.40    0.86
  -2   4  -1   74.41    2.59
  -2   4  -1   75.19    2.54
  -2   4  -1   76.12    2.53
  -2   4  -1   75.26    2.27
   2  -4   1   73.17    2.46
   2  -4   1   65.85    2.21
   2  -4   1   73.51    2.61
   2  -4   1   72.66    2.55
  -3   4  -1    2.35    0.99
  -3   4  -1    3.15    0.95
  -3   4  -1    1.73    0.39
  -3   4  -1    2.38    0.43
  -3   4  -1    1.84    0.60
  -3   4  -1    2.38    0.74
   3  -4   1    1.51    0.55
   3  -4   1    1.17    0.93
   3  -4   1    2.07    0.71
   3  -4   1    2.90    0.95
  -4   4  -1   37.43    1.44
  -4   4  -1   37.69    1.98
  -4   4  -1   34.80    2.01
  -4   4  -1   36.55    1.98
  -4   4  -1   38.75    1.83
   4  -4   1   35.07    2.10
   4  -4   1   34.67    2.19
   4  -4   1   37.78    2.01
   4  -4   1   36.30    1.75
  -5   4  -1   55.15    2.55
  -5   4  -1   55.37    2.03
  -5   4  -1   49.77    2.97
  -5   4  -1   54.49    2.57
   5  -4   1   54.21    2.81
   5  -4   1   51.10    2.28
   5  -4   1   56.28    2.60
  -6   4  -1    2.48    0.99
  -6   4  -1    1.80    0.79
  -6   4  -1    1.98    0.82
  -6   4  -1    1.91    0.49
   6  -4   1    3.16    1.08
   6  -4   1    3.22    0.87
   6  -4   1    2.57    0.67
   6  -4   1    1.98    1.01
  -7   4  -1  175.40    5.81
  -7   4  -1  174.62    4.98
  -7   4  -1  181.50    5.58
  -7   4  -1  159.51    5.48
   7  -4   1  176.56    6.15
   7  -4   1  180.94    5.76
  -8   4  -1   14.99    1.34
  -8   4  -1   12.39    1.22
  -8   4  -1   12.52    1.60
  -8   4  -1   14.16    1.60
   8  -4   1   12.61    2.19
   8  -4   1   11.64    1.90
  -9   4  -1    2.11    1.23
  -9   4  -1    2.09    1.37
  -9   4  -1    1.57    0.70
   9  -4   1    0.76    0.82
   9  -4   1    1.75    1.13
 -10   4  -1   12.98    2.00
 -10   4  -1   14.79    1.82
 -10   4  -1    9.25    1.43
  10  -4   1   14.10    1.62
  10  -4   1   12.69    2.20
 -11   4  -1    6.17    1.32
 -11   4  -1    6.70    1.22
 -11   4  -1    7.33    1.69
  11  -4   1    8.82    1.54
  11  -4   1    8.65    1.90
 -12   4  -1    5.66    2.07
 -12   4  -1    1.22    0.93
 -12   4  -1    5.91    1.40
  12  -4   1    4.90    1.20
  12  -4   1    4.20    1.24
  13  -4   1   15.50    2.01
  14   3  -1   27.45    2.75
  13   3  -1    2.28    1.24
 -13  -3   1    0.51    0.89
 -13  -3   1    0.06    0.97
 -13  -3   1    0.22    0.71
  12   3  -1    2.43    0.75
  12   3  -1    2.58    1.10
 -12  -3   1    3.83    1.37
 -12  -3   1    1.55    1.25
  11   3  -1    0.10    0.77
  11   3  -1    1.19    0.76
  11   3  -1    1.25    0.61
 -11  -3   1    0.14    0.82
 -11  -3   1    0.56    0.75
  10   3  -1    1.28    0.80
  10   3  -1    2.54    1.01
 -10  -3   1    1.43    0.80
 -10  -3   1    1.93    1.04
 -10  -3   1    2.59    1.15
   9   3  -1   12.69    1.50
   9   3  -1    9.27    1.57
   9   3  -1   11.30    1.08
  -9  -3   1   12.89    1.99
  -9  -3   1   10.57    1.20
  -9  -3   1   11.34    1.88
   8   3  -1    6.01    0.92
   8   3  -1    4.78    1.17
   8   3  -1    2.54    0.90
  -8  -3   1    3.93    0.95
  -8  -3   1    4.73    1.19
  -8  -3   1    3.82    1.22
  -8  -3   1    4.89    1.28
   7   3  -1  100.60    3.13
   7   3  -1  107.98    4.16
   7   3  -1   96.71    3.71
   7   3  -1  102.50    3.71
  -7  -3   1  103.37    3.97
  -7  -3   1  101.51    3.21
  -7  -3   1   98.46    4.01
  -7  -3   1  109.71    3.94
  -7  -3   1  104.37    4.00
   6   3  -1    2.22    0.79
   6   3  -1    0.58    0.52
   6   3  -1    0.57    0.37
   6   3  -1    1.37    0.58
  -6  -3   1    0.94    0.61
  -6  -3   1    1.55    0.68
  -6  -3   1    0.30    0.46
  -6  -3   1    0.47    0.50
   5   3  -1   17.31    1.36
   5   3  -1   15.62    0.95
   5   3  -1   16.73    1.22
   5   3  -1   17.24    1.24
  -5  -3   1   16.59    0.99
  -5  -3   1   16.31    1.27
  -5  -3   1   17.83    1.43
  -5  -3   1   16.74    1.30
  -5  -3   1   14.95    1.30
  -5  -3   1   16.31    1.30
   4   3  -1    9.75    0.94
   4   3  -1    9.50    0.96
   4   3  -1    8.71    0.96
   4   3  -1    8.32    0.72
  -4  -3   1    7.85    0.89
  -4  -3   1   10.48    1.11
  -4  -3   1    8.98    0.97
  -4  -3   1    9.06    0.95
  -4  -3   1    8.37    1.03
  -4  -3   1    8.21    0.72
   3   3  -1   86.64    2.28
   3   3  -1   87.22    2.96
   3   3  -1   93.08    2.51
   3   3  -1   92.08    2.82
  -3  -3   1   86.66    2.46
  -3  -3   1   82.66    2.26
  -3  -3   1   86.42    2.71
  -3  -3   1   95.40    2.78
  -3  -3   1   90.01    2.75
  -3  -3   1   87.73    2.70
   2   3  -1   41.83    1.31
   2   3  -1   43.20    1.57
   2   3  -1   43.41    1.56
   2   3  -1   41.17    1.36
  -2  -3   1   38.25    1.48
  -2  -3   1   40.42    1.49
  -2  -3   1   36.54    1.25
  -2  -3   1   42.09    1.50
  -2  -3   1   37.40    1.28
   1   3  -1   13.54    0.70
   1   3  -1   12.90    0.78
   1   3  -1   12.51    0.74
  -1  -3   1   11.52    0.69
  -1  -3   1   12.70    0.71
  -1  -3   1   13.54    0.68
  -1  -3   1   11.68    0.73
  -1  -3   1   11.55    0.64
  -1  -3   1   12.25    0.74
  -1  -3   1   12.69    0.70
   0   3  -1    0.26    0.28
   0   3  -1    0.34    0.17
   0   3  -1    0.18    0.30
   0   3  -1    0.04    0.14
   0   3  -1    0.21    0.35
   0  -3   1    0.23    0.36
   0  -3   1    0.24    0.16
   0  -3   1    0.16    0.38
   0  -3   1    0.00    0.23
   0  -3   1    0.18    0.30
  -1   3  -1    1.95    0.40
  -1   3  -1    1.63    0.43
  -1   3  -1    0.87    0.44
  -1   3  -1    1.61    0.46
   1  -3   1    1.61    0.35
   1  -3   1    0.90    0.47
   1  -3   1    1.54    0.42
   1  -3   1    2.54    0.61
  -2   3  -1   42.32    1.49
  -2   3  -1   42.44    1.13
  -2   3  -1   40.83    1.95
  -2   3  -1   39.43    1.64
   2  -3   1   41.96    1.27
   2  -3   1   39.56    1.69
   2  -3   1   37.99    1.43
   2  -3   1   40.14    1.71
  -3   3  -1    5.07    0.79
  -3   3  -1    5.73    0.53
  -3   3  -1    4.91    0.96
  -3   3  -1    3.59    0.88
  -3   3  -1    5.08    0.90
   3  -3   1    3.46    0.70
   3  -3   1    4.75    0.51
   3  -3   1    5.49    1.02
   3  -3   1    6.79    1.17
   3  -3   1    5.92    0.82
  -4   3  -1   20.19    1.36
  -4   3  -1   24.50    1.70
  -4   3  -1   22.03    1.53
  -4   3  -1   21.97    1.52
  -4   3  -1   22.75    1.14
   4  -3   1   22.25    1.76
   4  -3   1   21.58    1.16
   4  -3   1   23.53    1.70
   4  -3   1   21.06    1.48
   4  -3   1   22.16    1.34
  -5   3  -1   -0.08    0.26
  -5   3  -1    0.10    0.48
  -5   3  -1    0.54    0.53
  -5   3  -1    0.08    0.60
   5  -3   1    0.24    0.65
   5  -3   1   -0.26    0.43
   5  -3   1   -0.08    0.28
   5  -3   1    0.93    0.86
   5  -3   1    0.51    0.43
  -6   3  -1   23.17    1.69
  -6   3  -1   22.48    1.68
  -6   3  -1   22.08    1.38
  -6   3  -1   22.01    1.78
  -6   3  -1   22.94    1.84
   6  -3   1   22.58    1.73
   6  -3   1   23.00    1.48
   6  -3   1   26.23    1.84
   6  -3   1   24.47    1.92
   6  -3   1   23.80    1.92
  -7   3  -1   17.40    1.62
  -7   3  -1   17.79    1.60
  -7   3  -1   20.78    1.41
  -7   3  -1   20.07    1.81
   7  -3   1   19.99    1.77
   7  -3   1   18.14    1.96
   7  -3   1   17.17    1.38
  -8   3  -1   15.81    1.72
  -8   3  -1   19.33    1.89
  -8   3  -1   17.20    1.41
  -8   3  -1   16.25    1.65
   8  -3   1   15.29    1.92
   8  -3   1   18.60    1.81
   8  -3   1   17.28    1.52
  -9   3  -1   31.44    2.46
  -9   3  -1   37.20    2.57
   9  -3   1   33.70    4.17
   9  -3   1   32.53    2.32
 -10   3  -1   -0.12    0.78
 -10   3  -1   -0.13    0.54
 -10   3  -1   -0.10    0.52
  10  -3   1    0.20    0.84
  10  -3   1   -0.14    0.69
 -11   3  -1    1.92    1.00
 -11   3  -1    0.72    0.79
 -11   3  -1   -1.16    0.53
  11  -3   1    0.80    0.94
  11  -3   1    3.01    1.08
 -12   3  -1    8.24    1.48
 -12   3  -1   11.63    1.96
  12  -3   1    9.78    1.80
 -13   3  -1    1.67    0.91
 -13   3  -1   -0.34    0.90
  13  -3   1    2.86    1.07
  13   2  -1    2.01    1.96
 -13  -2   1    0.18    0.98
 -13  -2   1   -1.43    0.66
 -13  -2   1    0.30    0.97
  12   2  -1    3.79    1.17
  12   2  -1    0.67    0.86
 -12  -2   1   -0.03    1.01
 -12  -2   1    2.00    0.73
  11   2  -1    1.40    0.67
  11   2  -1    0.11    0.72
  11   2  -1    0.90    0.67
 -11  -2   1   -0.78    0.75
 -11  -2   1   -0.23    0.76
 -11  -2   1    0.66    0.87
  10   2  -1   18.14    1.90
  10   2  -1   18.83    1.40
  10   2  -1   15.84    1.82
 -10  -2   1   17.18    1.94
 -10  -2   1   18.68    2.11
   9   2  -1    4.63    1.20
   9   2  -1    5.54    1.24
  -9  -2   1    3.53    0.88
  -9  -2   1    6.10    1.26
  -9  -2   1    3.92    1.15
   8   2  -1    4.22    1.19
   8   2  -1    1.73    0.74
   8   2  -1    3.57    0.76
  -8  -2   1    3.04    1.07
  -8  -2   1    2.85    0.84
  -8  -2   1    2.85    1.02
   7   2  -1    8.71    1.38
   7   2  -1    8.53    0.91
   7   2  -1    9.78    1.56
   7   2  -1    8.93    1.12
   7   2  -1    8.16    1.31
  -7  -2   1    8.31    1.31
  -7  -2   1   10.67    1.14
  -7  -2   1    8.99    1.02
  -7  -2   1    9.03    1.58
  -7  -2   1    8.95    1.65
   6   2  -1   28.72    1.42
   6   2  -1   26.59    1.66
   6   2  -1   28.64    1.77
   6   2  -1   27.28    1.83
  -6  -2   1   31.41    1.90
  -6  -2   1   28.99    1.86
  -6  -2   1   29.84    1.87
  -6  -2   1   27.46    1.76
  -6  -2   1   33.21    1.58
   5   2  -1  114.70    3.65
   5   2  -1  120.43    3.76
   5   2  -1  121.98    3.71
   5   2  -1  115.45    3.24
   5   2  -1  123.33    3.96
  -5  -2   1  122.43    3.86
  -5  -2   1  118.32    3.81
  -5  -2   1  128.05    3.88
  -5  -2   1  122.68    3.78
  -5  -2   1  119.13    3.29
   4   2  -1   43.14    1.85
   4   2  -1   49.53    2.08
   4   2  -1   44.81    1.90
   4   2  -1   43.04    1.58
   4   2  -1   45.55    1.87
  -4  -2   1   41.03    1.59
  -4  -2   1   47.71    2.00
  -4  -2   1   41.89    1.89
  -4  -2   1   47.57    1.99
   3   2  -1  215.81    4.95
   3   2  -1  215.76    4.87
   3   2  -1  205.27    4.60
   3   2  -1  220.14    5.19
  -3  -2   1  194.65    4.55
  -3  -2   1  215.68    5.05
  -3  -2   1  215.87    5.12
  -3  -2   1  206.32    4.85
   2   2  -1   97.60    2.36
   2   2  -1   99.44    2.53
   2   2  -1   96.74    2.45
   2   2  -1  106.28    2.73
  -2  -2   1   93.75    2.53
  -2  -2   1   96.91    2.59
  -2  -2   1  102.89    2.65
  -2  -2   1   95.77    2.44
  -2  -2   1   99.12    2.63
  -2  -2   1   92.31    2.33
   1   2  -1   19.11    0.77
   1   2  -1   21.03    0.82
   1   2  -1   19.45    0.78
   1   2  -1   19.37    0.81
   1   2  -1   20.46    0.84
  -1  -2   1   19.00    0.76
  -1  -2   1   19.25    0.80
  -1  -2   1   20.21    0.80
  -1  -2   1   18.30    0.75
  -1  -2   1   20.12    0.81
   0   2  -1    2.15    0.41
   0   2  -1    1.38    0.30
   0   2  -1    1.50    0.27
   0   2  -1    1.04    0.30
   0   2  -1    1.66    0.20
   0  -2   1    1.79    0.40
   0  -2   1    1.43    0.26
   0  -2   1    1.38    0.18
   0  -2   1    1.48    0.32
   0  -2   1    1.40    0.35
  -1   2  -1    2.17    0.52
  -1   2  -1    2.00    0.36
  -1   2  -1    2.60    0.53
  -1   2  -1    2.02    0.43
   1  -2   1    2.06    0.43
   1  -2   1    2.23    0.53
   1  -2   1    1.67    0.47
   1  -2   1    1.49    0.31
  -2   2  -1   97.00    2.50
  -2   2  -1   98.23    2.77
  -2   2  -1   96.31    2.68
  -2   2  -1   97.93    2.25
   2  -2   1   94.50    2.69
   2  -2   1   94.84    2.77
   2  -2   1   90.08    2.46
   2  -2   1   97.24    2.73
   2  -2   1   99.30    2.28
  -3   2  -1  202.82    4.50
  -3   2  -1  191.83    5.00
  -3   2  -1  197.84    5.35
  -3   2  -1  199.99    4.74
   3  -2   1  205.01    4.99
   3  -2   1  198.17    5.17
   3  -2   1  193.08    4.97
   3  -2   1  199.42    4.53
  -4   2  -1    1.02    0.82
  -4   2  -1    0.96    0.60
  -4   2  -1    0.40    0.56
  -4   2  -1    1.99    0.73
   4  -2   1    2.16    0.62
   4  -2   1    1.33    0.86
   4  -2   1    0.71    0.62
   4  -2   1    1.72    0.53
   4  -2   1    0.96    0.99
  -5   2  -1   50.67    2.04
  -5   2  -1   49.14    2.37
  -5   2  -1   53.41    2.28
  -5   2  -1   50.48    2.46
  -5   2  -1   52.67    2.28
   5  -2   1   50.01    2.36
   5  -2   1   52.52    2.66
   5  -2   1   51.98    2.37
   5  -2   1   52.64    2.22
   5  -2   1   54.33    2.17
  -6   2  -1   30.87    1.82
  -6   2  -1   29.68    2.02
  -6   2  -1   29.08    1.95
  -6   2  -1   31.73    1.68
  -6   2  -1   31.55    1.89
   6  -2   1   30.22    1.76
   6  -2   1   30.92    2.14
   6  -2   1   35.09    1.85
   6  -2   1   29.73    1.85
  -7   2  -1    0.74    0.64
  -7   2  -1    1.67    0.72
  -7   2  -1    0.93    0.47
  -7   2  -1    1.64    0.81
   7  -2   1    1.52    0.73
   7  -2   1    1.39    0.77
   7  -2   1    2.28    0.81
   7  -2   1    1.98    0.68
   7  -2   1    3.41    1.14
  -8   2  -1    2.09    0.91
  -8   2  -1    3.11    1.01
  -8   2  -1    3.25    1.02
   8  -2   1    3.83    1.07
   8  -2   1    3.94    1.00
   8  -2   1    2.97    1.25
  -9   2  -1   -0.51    0.79
  -9   2  -1    0.63    0.76
   9  -2   1    0.37    0.60
   9  -2   1    0.59    0.72
   9  -2   1    0.18    0.76
 -10   2  -1   22.02    2.10
 -10   2  -1   17.84    2.03
  10  -2   1   22.86    2.28
  10  -2   1   19.53    1.75
 -11   2  -1    5.02    1.27
 -11   2  -1    5.20    1.17
 -11   2  -1    7.15    1.64
  11  -2   1    4.79    1.35
  11  -2   1    6.81    1.30
 -12   2  -1    4.34    1.25
 -12   2  -1    4.08    1.16
 -12   2  -1    4.63    1.33
  12  -2   1    6.84    1.45
  12  -2   1    5.66    1.36
 -13   2  -1    0.52    0.84
 -13   2  -1    0.77    1.02
 -13   2  -1    1.16    1.25
  13  -2   1    2.55    1.13
  13  -2   1    1.21    1.10
  13   1  -1    8.25    1.65
  13   1  -1    8.79    1.43
 -13  -1   1    7.80    1.96
 -13  -1   1    9.77    2.02
 -13  -1   1    6.61    1.52
  12   1  -1    2.33    0.96
  12   1  -1    1.29    0.71
 -12  -1   1    1.32    0.98
 -12  -1   1    4.32    1.06
 -12  -1   1    1.46    0.79
  11   1  -1    3.13    1.12
  11   1  -1    1.31    0.65
 -11  -1   1    0.99    0.91
 -11  -1   1    0.49    0.68
  10   1  -1   -0.17    0.50
  10   1  -1    0.20    1.16
  10   1  -1    0.38    0.55
 -10  -1   1   -0.26    0.84
 -10  -1   1   -0.37    0.67
 -10  -1   1   -0.51    0.56
   9   1  -1   36.81    2.53
   9   1  -1   39.92    2.65
   9   1  -1   35.45    2.01
  -9  -1   1   34.05    2.07
  -9  -1   1   39.53    2.65
  -9  -1   1   39.93    2.69
   8   1  -1    0.90    0.66
   8   1  -1    1.09    0.91
   8   1  -1    1.85    0.78
   8   1  -1    1.92    1.25
  -8  -1   1    0.94    0.86
  -8  -1   1    1.04    0.72
  -8  -1   1    1.04    0.84
   7   1  -1    8.41    1.39
   7   1  -1    7.37    1.32
   7   1  -1    9.49    1.59
   7   1  -1    6.38    1.08
   7   1  -1    6.94    0.93
  -7  -1   1    6.07    1.20
  -7  -1   1    6.93    1.26
  -7  -1   1    8.14    1.39
  -7  -1   1    9.16    1.07
  -7  -1   1    8.81    1.06
   6   1  -1   44.01    2.77
   6   1  -1   39.50    1.79
   6   1  -1   38.85    2.00
   6   1  -1   36.64    2.11
  -6  -1   1   43.40    1.96
  -6  -1   1   37.84    2.14
  -6  -1   1   40.63    2.18
  -6  -1   1   43.96    2.28
  -6  -1   1   37.74    2.02
   5   1  -1   47.12    2.13
   5   1  -1   50.49    2.30
   5   1  -1   49.96    2.26
   5   1  -1   46.22    1.87
   5   1  -1   45.85    2.08
  -5  -1   1   51.21    2.31
  -5  -1   1   51.44    2.33
  -5  -1   1   47.46    2.21
  -5  -1   1   49.76    2.19
  -5  -1   1   48.62    1.98
   4   1  -1   61.72    2.32
   4   1  -1   54.70    1.89
   4   1  -1   56.32    2.11
   4   1  -1   56.77    2.16
   4   1  -1   57.82    2.22
  -4  -1   1   56.34    2.18
  -4  -1   1   53.98    1.93
  -4  -1   1   52.49    2.19
  -4  -1   1   54.35    2.21
  -4  -1   1   57.81    2.21
   3   1  -1   29.59    1.34
   3   1  -1   24.79    1.04
   3   1  -1   26.77    1.24
  -3  -1   1   23.44    1.19
  -3  -1   1   24.47    1.05
  -3  -1   1   25.15    1.24
  -3  -1   1   23.66    1.18
   2   1  -1   17.14    0.87
   2   1  -1   19.76    0.95
   2   1  -1   17.50    0.77
   2   1  -1   17.35    0.87
  -2  -1   1   17.88    0.89
  -2  -1   1   15.80    0.83
  -2  -1   1   18.75    0.88
  -2  -1   1   17.06    0.77
  -2  -1   1   17.46    0.91
   1   1  -1  410.98    8.10
   1   1  -1  388.43    8.21
  -1  -1   1  443.61    8.20
  -1  -1   1  402.70    8.08
  -1  -1   1  417.82    8.07
  -1  -1   1  421.51    8.09
   0   1  -1    0.18    0.09
   0   1  -1   -0.01    0.07
   0   1  -1    0.07    0.12
   0   1  -1    0.12    0.07
   0  -1   1   -0.09    0.05
   0  -1   1   -0.01    0.04
   0  -1   1   -0.02    0.04
  -1   1  -1  120.97    2.75
  -1   1  -1  118.74    2.46
  -1   1  -1  118.51    2.69
  -1   1  -1  122.18    2.82
  -1   1  -1  119.98    2.78
   1  -1   1  114.04    2.55
   1  -1   1  125.24    2.48
   1  -1   1  120.47    2.75
   1  -1   1  119.01    2.78
   1  -1   1  119.20    2.79
  -2   1  -1  119.55    2.75
  -2   1  -1  117.23    3.06
  -2   1  -1  120.03    2.85
  -2   1  -1  113.58    3.05
  -2   1  -1  119.86    2.94
   2  -1   1  119.24    3.09
   2  -1   1  121.84    2.78
   2  -1   1  118.65    3.08
   2  -1   1  113.38    2.83
   2  -1   1  117.96    2.93
  -3   1  -1   23.91    1.12
  -3   1  -1   29.37    1.63
  -3   1  -1   30.41    1.32
  -3   1  -1   31.56    1.35
  -3   1  -1   28.40    1.43
   3  -1   1   31.12    1.56
   3  -1   1   32.67    1.27
   3  -1   1   30.91    1.39
   3  -1   1   32.76    1.53
   3  -1   1   27.47    1.26
  -4   1  -1    6.60    0.93
  -4   1  -1    7.84    1.28
  -4   1  -1    4.76    0.84
   4  -1   1    8.04    1.07
   4  -1   1    6.54    1.21
   4  -1   1    7.49    0.92
   4  -1   1    7.63    0.79
   4  -1   1    7.02    0.85
  -5   1  -1    0.34    0.22
  -5   1  -1   -0.24    0.49
  -5   1  -1    0.28    0.55
  -5   1  -1    1.24    0.62
  -5   1  -1    1.20    0.81
   5  -1   1    0.80    0.64
   5  -1   1    0.70    0.52
   5  -1   1   -0.57    0.36
   5  -1   1   -0.44    0.61
   5  -1   1    0.47    0.38
  -6   1  -1    4.34    0.89
  -6   1  -1    4.94    0.87
  -6   1  -1    5.66    1.18
  -6   1  -1    2.79    0.85
  -6   1  -1    4.88    0.98
   6  -1   1    6.00    1.07
   6  -1   1    5.65    1.03
   6  -1   1    4.92    1.01
   6  -1   1    4.08    0.95
   6  -1   1    4.47    1.10
  -7   1  -1   31.94    2.23
  -7   1  -1   38.69    2.10
  -7   1  -1   38.99    2.28
  -7   1  -1   33.51    2.25
   7  -1   1   37.43    2.15
   7  -1   1   34.60    2.37
   7  -1   1   38.59    2.06
   7  -1   1   36.44    2.19
   7  -1   1   37.29    2.11
  -8   1  -1   41.19    2.62
  -8   1  -1   39.81    2.32
  -8   1  -1   39.55    2.25
  -8   1  -1   42.29    2.57
   8  -1   1   40.83    2.42
   8  -1   1   38.95    2.63
   8  -1   1   39.17    2.23
  -9   1  -1   20.98    1.98
  -9   1  -1   23.44    2.14
  -9   1  -1   22.21    1.73
   9  -1   1   20.76    1.69
   9  -1   1   21.15    2.09
   9  -1   1   19.70    1.77
 -10   1  -1    8.64    1.71
 -10   1  -1    7.60    1.55
  10  -1   1   12.06    1.85
  10  -1   1   10.95    2.05
  10  -1   1   11.00    1.34
 -11   1  -1    2.57    1.09
 -11   1  -1    2.81    0.94
  11  -1   1    5.22    1.03
  11  -1   1    2.46    1.08
 -12   1  -1    0.47    0.66
 -12   1  -1    3.65    1.12
 -12   1  -1    1.87    0.80
  12  -1   1    4.54    1.19
  12  -1   1    2.99    0.93
 -13   1  -1    3.15    1.12
 -13   1  -1    3.85    1.54
  13  -1   1    1.68    1.23
  13  -1   1    2.89    0.95
  13   0  -1    6.73    1.54
  13   0  -1   11.41    2.69
 -13   0   1    7.77    1.55
 -13   0   1    7.07    1.87
 -13   0   1    9.71    2.76
  12   0  -1    5.32    1.10
  12   0  -1    3.59    1.06
 -12   0   1    4.55    1.06
 -12   0   1    4.67    1.18
 -12   0   1    3.39    1.20
  11   0  -1    9.24    1.21
  11   0  -1    7.07    1.50
 -11   0   1    6.06    1.47
 -11   0   1    5.42    1.22
 -11   0   1    4.72    1.37
  10   0  -1   14.61    1.83
  10   0  -1   17.49    1.53
 -10   0   1   16.54    1.93
 -10   0   1   15.15    1.80
   9   0  -1    0.41    0.53
   9   0  -1    0.79    0.59
   9   0  -1    0.12    0.76
  -9   0   1   -0.09    0.79
  -9   0   1   -0.21    0.53
  -9   0   1    0.15    0.75
   8   0  -1   23.69    1.69
   8   0  -1   21.97    1.84
   8   0  -1   23.74    2.04
  -8   0   1   25.30    1.79
  -8   0   1   23.91    1.98
  -8   0   1   24.95    2.07
   7   0  -1  100.62    4.00
   7   0  -1  104.24    3.97
   7   0  -1  109.41    4.28
   7   0  -1  113.42    4.31
   7   0  -1  102.50    3.52
  -7   0   1   97.41    4.03
  -7   0   1  102.31    3.62
  -7   0   1  100.33    3.89
  -7   0   1  101.33    3.80
  -7   0   1  101.08    3.91
   6   0  -1   19.40    1.41
   6   0  -1   20.98    1.55
   6   0  -1   19.84    1.59
   6   0  -1   19.82    1.35
  -6   0   1   19.22    1.45
  -6   0   1   18.12    1.53
  -6   0   1   18.17    1.35
  -6   0   1   20.06    1.61
  -6   0   1   19.93    1.55
   5   0  -1   18.43    1.31
   5   0  -1   19.60    1.27
   5   0  -1   19.62    1.40
   5   0  -1   18.36    1.32
   5   0  -1   19.77    1.51
  -5   0   1   17.79    1.27
  -5   0   1   17.43    1.39
  -5   0   1   21.08    1.36
  -5   0   1   18.94    1.56
  -5   0   1   18.18    1.44
   4   0  -1   36.57    1.71
   4   0  -1   35.87    1.80
   4   0  -1   32.22    1.53
   4   0  -1   34.97    1.70
   4   0  -1   34.33    1.61
  -4   0   1   33.67    1.82
  -4   0   1   32.57    1.58
  -4   0   1   35.44    1.71
  -4   0   1   34.73    1.73
  -4   0   1   33.86    1.64
   3   0  -1  173.01    4.16
   3   0  -1  161.69    3.88
   3   0  -1  165.53    4.13
  -3   0   1  157.78    3.95
  -3   0   1  163.24    4.07
  -3   0   1  166.19    4.06
  -3   0   1  152.74    4.08
  -3   0   1  153.89    3.85
   2   0  -1    1.75    0.42
   2   0  -1    0.41    0.25
   2   0  -1    1.00    0.45
   2   0  -1    1.42    0.37
   2   0  -1    0.95    0.36
  -2   0   1    1.55    0.46
  -2   0   1    1.36    0.35
  -2   0   1    0.97    0.35
  -2   0   1    1.18    0.40
  -2   0   1    1.01    0.40
   1   0  -1  154.93    3.24
   1   0  -1  162.36    3.44
   1   0  -1  160.56    3.41
   1   0  -1  160.23    3.42
  -1   0   1  172.77    3.45
  -1   0   1  170.01    3.44
  -1   0   1  160.71    3.25
  -1   0   1  157.30    3.39
  -1   0   1  169.55    3.47
  -1   0   1  151.06    3.42
  -1   0  -1  372.69    7.04
  -1   0  -1  367.98    7.12
  -1   0  -1  358.24    7.22
   1   0   1  372.09    7.15
   1   0   1  359.33    7.01
   1   0   1  347.61    7.20
  -2   0  -1   28.21    1.17
  -2   0  -1   29.15    1.09
  -2   0  -1   27.85    1.22
  -2   0  -1   28.89    1.01
   2   0   1   30.90    1.10
   2   0   1   27.76    1.21
   2   0   1   27.23    1.06
   2   0   1   26.52    1.16
   2   0   1   28.78    1.03
  -3   0  -1    8.27    0.66
  -3   0  -1    7.95    0.65
  -3   0  -1    6.64    0.69
  -3   0  -1    5.88    0.73
  -3   0  -1    5.96    0.73
   3   0   1    5.56    0.59
   3   0   1    6.29    0.61
   3   0   1    6.51    0.77
   3   0   1    7.09    0.74
   3   0   1    7.08    0.66
  -4   0  -1   53.90    2.29
  -4   0  -1   53.31    2.01
  -4   0  -1   52.70    2.09
  -4   0  -1   51.93    2.22
  -4   0  -1   52.26    1.91
   4   0   1   51.85    2.02
   4   0   1   51.94    1.91
   4   0   1   50.18    2.13
   4   0   1   54.02    2.27
   4   0   1   56.86    2.08
  -5   0  -1   33.11    1.62
  -5   0  -1   30.85    1.64
  -5   0  -1   34.97    1.83
  -5   0  -1   32.39    1.95
  -5   0  -1   35.11    1.94
   5   0   1   34.32    1.75
   5   0   1   35.80    2.00
   5   0   1   33.14    1.72
   5   0   1   31.99    1.60
   5   0   1   31.83    1.80
  -6   0  -1    1.00    0.77
  -6   0  -1    0.82    0.59
  -6   0  -1    0.97    0.56
  -6   0  -1    1.18    0.54
  -6   0  -1    0.68    0.67
   6   0   1    0.54    0.53
   6   0   1    0.81    0.59
   6   0   1    0.70    0.53
   6   0   1    0.11    0.59
   6   0   1    1.02    0.57
  -7   0  -1   29.79    1.82
  -7   0  -1   27.29    1.96
  -7   0  -1   29.40    2.00
  -7   0  -1   31.03    2.15
  -7   0  -1   28.91    1.68
   7   0   1   26.16    1.82
   7   0   1   27.93    1.89
   7   0   1   27.61    1.66
   7   0   1   28.81    1.86
   7   0   1   25.92    1.98
  -8   0  -1  156.74    5.65
  -8   0  -1  154.91    4.80
  -8   0  -1  169.63    5.49
   8   0   1  163.55    4.82
   8   0   1  165.16    5.47
   8   0   1  158.24    5.52
  -9   0  -1    2.03    0.80
  -9   0  -1    3.60    1.14
  -9   0  -1    4.24    1.17
   9   0   1    2.12    1.22
   9   0   1    4.25    1.16
   9   0   1    2.79    0.90
 -10   0  -1    2.39    1.09
 -10   0  -1    0.66    0.93
 -10   0  -1    1.47    0.78
  10   0   1    2.81    0.94
  10   0   1    1.30    0.70
  10   0   1    0.95    1.02
 -11   0  -1    8.51    1.72
 -11   0  -1    8.70    1.58
  11   0   1    7.83    1.55
  11   0   1    7.72    1.47
  11   0   1    9.87    1.15
 -12   0  -1    7.85    1.64
 -12   0  -1   14.07    1.78
  12   0   1    9.04    1.68
  12   0   1   12.32    1.41
 -13   0  -1    3.87    1.35
 -13   0  -1    1.53    1.11
  13   0   1    4.05    1.17
  13   0   1    4.45    1.27
  13  -1  -1    1.39    1.20
  13  -1  -1    2.76    1.08
 -13   1   1   -0.69    0.87
 -13   1   1    0.16    1.01
  12  -1  -1    2.45    1.03
  12  -1  -1    4.24    1.22
 -12   1   1    3.92    1.39
 -12   1   1    2.02    1.04
 -12   1   1    2.57    0.96
  11  -1  -1    8.30    1.75
  11  -1  -1   10.58    1.39
 -11   1   1    8.66    1.59
 -11   1   1    6.07    1.25
 -11   1   1    8.05    1.54
  10  -1  -1    1.26    0.73
  10  -1  -1   -0.09    0.76
 -10   1   1    1.71    0.78
 -10   1   1    1.49    0.86
 -10   1   1    0.35    0.66
   9  -1  -1    2.94    0.90
   9  -1  -1    4.34    1.24
  -9   1   1    2.98    1.06
  -9   1   1    3.91    1.12
  -9   1   1    4.06    1.24
   8  -1  -1   53.32    2.83
   8  -1  -1   49.35    2.54
   8  -1  -1   49.02    2.93
  -8   1   1   45.73    2.83
  -8   1   1   54.41    2.95
  -8   1   1   50.01    2.82
   7  -1  -1    5.57    1.33
   7  -1  -1    7.74    1.28
   7  -1  -1    6.66    1.22
   7  -1  -1    3.81    1.13
  -7   1   1    6.31    1.11
  -7   1   1    5.33    1.16
  -7   1   1    4.36    1.17
  -7   1   1    5.70    1.05
  -7   1   1    6.41    1.10
   6  -1  -1    1.09    0.62
   6  -1  -1    1.19    0.58
   6  -1  -1    0.67    0.56
   6  -1  -1    0.46    0.66
  -6   1   1    1.90    0.76
  -6   1   1    1.02    0.83
  -6   1   1    0.58    0.60
  -6   1   1    0.85    0.37
  -6   1   1    1.70    0.72
   5  -1  -1   11.00    1.23
   5  -1  -1    9.02    0.98
   5  -1  -1    9.41    1.01
   5  -1  -1   10.05    1.08
   5  -1  -1   11.02    1.04
  -5   1   1    8.70    1.05
  -5   1   1   11.84    1.18
  -5   1   1    9.79    0.94
  -5   1   1   10.19    1.15
  -5   1   1   10.67    1.30
   4  -1  -1   47.91    2.20
   4  -1  -1   46.10    1.97
   4  -1  -1   46.87    1.98
   4  -1  -1   50.14    2.00
   4  -1  -1   46.07    1.93
  -4   1   1   46.39    2.03
  -4   1   1   44.71    2.18
  -4   1   1   46.73    2.05
  -4   1   1   44.93    1.97
  -4   1   1   46.86    1.88
   3  -1  -1  144.13    3.77
   3  -1  -1  146.49    3.73
   3  -1  -1  148.41    3.96
   3  -1  -1  146.73    3.76
  -3   1   1  139.24    3.74
  -3   1   1  146.14    3.78
  -3   1   1  150.29    3.71
  -3   1   1  146.75    3.97
   2  -1  -1   27.49    1.24
   2  -1  -1   26.89    1.17
   2  -1  -1   27.04    1.13
  -2   1   1   26.29    1.13
  -2   1   1   25.87    1.05
  -2   1   1   25.73    1.21
  -2   1   1   26.76    1.18
  -2   1   1   22.64    0.97
   1  -1  -1   18.94    0.80
   1  -1  -1   19.05    0.67
   1  -1  -1   18.56    0.74
   1  -1  -1   18.89    0.80
   1  -1  -1   17.82    0.64
  -1   1   1   18.31    0.71
  -1   1   1   18.47    0.81
  -1   1   1   18.82    0.69
  -1   1   1   18.04    0.75
  -1   1   1   18.36    0.80
   0  -1  -1    0.79    0.15
   0   1   1    0.80    0.13
  -1  -1  -1    7.13    0.42
  -1  -1  -1    7.28    0.33
  -1  -1  -1    7.75    0.49
   1   1   1    7.11    0.46
   1   1   1    7.43    0.42
   1   1   1    7.87    0.36
   1   1   1    7.74    0.44
  -2  -1  -1   21.81    1.07
  -2  -1  -1   22.11    0.96
  -2  -1  -1   21.61    0.96
  -2  -1  -1   22.37    0.70
  -2  -1  -1   23.78    1.01
   2   1   1   21.41    1.03
   2   1   1   22.65    0.97
   2   1   1   21.73    0.72
   2   1   1   22.26    0.98
  -3  -1  -1   15.61    0.73
  -3  -1  -1   15.20    0.94
  -3  -1  -1   15.68    0.98
  -3  -1  -1   15.71    0.92
  -3  -1  -1   15.32    1.02
   3   1   1   14.79    0.72
   3   1   1   14.51    0.94
   3   1   1   15.12    0.92
   3   1   1   14.91    1.00
   3   1   1   14.73    0.89
  -4  -1  -1   81.55    2.76
  -4  -1  -1   80.59    2.85
  -4  -1  -1   80.54    2.66
  -4  -1  -1   83.37    2.70
  -4  -1  -1   79.66    2.30
   4   1   1   83.81    2.73
   4   1   1   81.33    2.74
   4   1   1   79.53    2.25
   4   1   1   78.77    2.74
   4   1   1   79.28    2.60
  -5  -1  -1   89.97    3.16
  -5  -1  -1   87.55    3.02
  -5  -1  -1   87.75    3.07
  -5  -1  -1   89.35    2.66
  -5  -1  -1   86.67    3.26
   5   1   1   90.86    3.05
   5   1   1   88.38    3.08
   5   1   1   89.48    3.14
   5   1   1   86.86    3.13
   5   1   1   85.22    2.59
  -6  -1  -1   31.41    1.77
  -6  -1  -1   30.68    1.52
  -6  -1  -1   30.33    1.99
  -6  -1  -1   32.41    1.91
  -6  -1  -1   31.98    1.92
   6   1   1   30.38    1.86
   6   1   1   31.80    1.80
   6   1   1   30.06    1.87
   6   1   1   28.98    1.44
   6   1   1   33.00    1.90
  -7  -1  -1   18.95    1.87
  -7  -1  -1   17.96    1.74
  -7  -1  -1   18.68    1.61
  -7  -1  -1   18.82    1.49
  -7  -1  -1   19.03    1.31
   7   1   1   18.78    1.56
   7   1   1   20.27    1.70
   7   1   1   20.68    1.32
   7   1   1   16.62    1.42
   7   1   1   19.79    1.61
  -8  -1  -1    5.37    0.98
  -8  -1  -1    5.33    1.27
  -8  -1  -1    5.18    1.38
   8   1   1    4.89    1.29
   8   1   1    4.22    1.04
   8   1   1    6.44    1.06
  -9  -1  -1    2.48    0.86
  -9  -1  -1    2.87    1.08
  -9  -1  -1    3.57    1.27
   9   1   1    2.91    1.10
   9   1   1    4.28    0.94
   9   1   1    4.19    1.17
 -10  -1  -1   14.29    2.19
 -10  -1  -1    7.99    1.63
 -10  -1  -1    7.96    1.30
  10   1   1    9.26    1.77
  10   1   1   12.10    1.12
  10   1   1   10.28    1.71
 -11  -1  -1   -0.48    0.71
 -11  -1  -1    1.17    0.99
 -11  -1  -1   -0.82    0.65
  11   1   1    0.00    0.57
  11   1   1   -0.55    0.52
  11   1   1    0.27    0.53
 -12  -1  -1   12.09    1.96
 -12  -1  -1   19.47    2.19
  12   1   1   19.32    1.60
  12   1   1   18.29    2.00
  12   1   1   17.87    1.95
 -13  -1  -1    0.39    1.10
 -13  -1  -1    2.79    1.00
  13  -2  -1    0.29    1.10
  13  -2  -1    2.27    1.22
 -13   2   1    4.78    1.38
 -13   2   1    2.07    1.06
  12  -2  -1    1.20    0.96
  12  -2  -1    1.36    0.81
 -12   2   1    1.99    0.90
 -12   2   1    0.62    0.83
 -12   2   1   -1.37    1.47
  11  -2  -1    1.11    0.72
  11  -2  -1    1.58    0.81
 -11   2   1   -0.72    0.82
 -11   2   1    1.18    0.93
 -11   2   1    1.01    0.73
  10  -2  -1   33.60    2.29
  10  -2  -1   30.92    2.61
 -10   2   1   31.33    2.33
 -10   2   1   21.70    2.78
 -10   2   1   31.55    2.48
   9  -2  -1   24.20    1.97
   9  -2  -1   21.42    2.15
  -9   2   1   27.03    2.28
  -9   2   1   21.54    2.00
  -9   2   1   23.17    1.89
   8  -2  -1    9.32    1.89
   8  -2  -1    9.10    1.51
  -8   2   1    8.99    1.42
  -8   2   1    5.22    1.10
  -8   2   1    7.37    1.52
  -8   2   1    4.59    1.13
   7  -2  -1    5.06    1.29
   7  -2  -1    4.97    1.03
   7  -2  -1    4.93    1.06
  -7   2   1    4.45    1.15
  -7   2   1    5.58    1.16
  -7   2   1    4.81    0.88
  -7   2   1    5.88    1.29
   6  -2  -1    0.80    0.66
   6  -2  -1    0.73    0.53
   6  -2  -1    1.08    0.55
   6  -2  -1    1.92    0.92
  -6   2   1    1.60    0.81
  -6   2   1    1.17    0.71
  -6   2   1    1.30    0.50
  -6   2   1    1.39    0.63
  -6   2   1    0.71    0.64
   5  -2  -1    1.13    0.68
   5  -2  -1    0.33    0.97
   5  -2  -1    0.88    0.49
   5  -2  -1    0.37    0.46
  -5   2   1   -0.19    0.42
  -5   2   1    0.72    0.62
  -5   2   1    0.74    0.67
  -5   2   1    0.79    0.70
  -5   2   1    0.03    0.20
   4  -2  -1  136.63    3.93
   4  -2  -1  131.61    4.23
   4  -2  -1  141.32    4.10
   4  -2  -1  139.41    3.99
  -4   2   1  141.12    4.34
  -4   2   1  138.59    4.13
  -4   2   1  144.00    4.08
  -4   2   1  141.09    3.99
   3  -2  -1  191.09    4.85
   3  -2  -1  173.14    4.48
   3  -2  -1  191.06    4.72
  -3   2   1  164.56    4.91
  -3   2   1  188.89    4.33
  -3   2   1  182.22    4.82
  -3   2   1  185.20    4.58
  -3   2   1  185.29    4.51
   2  -2  -1    0.20    0.09
   1  -2  -1    3.95    0.59
   1  -2  -1    4.09    0.67
   1  -2  -1    3.41    0.33
   1  -2  -1    4.15    0.51
  -1   2   1    3.08    0.35
  -1   2   1    4.35    0.61
  -1   2   1    3.72    0.54
  -1   2   1    3.61    0.46
  -1   2   1    3.84    0.48
   0  -2  -1    3.48    0.33
   0  -2  -1    3.68    0.35
   0  -2  -1    3.57    0.30
   0  -2  -1    3.93    0.44
   0   2   1    3.50    0.36
   0   2   1    3.36    0.35
   0   2   1    3.48    0.30
   0   2   1    3.53    0.35
  -1  -2  -1    0.47    0.26
  -1  -2  -1    1.38    0.26
  -1  -2  -1    0.98    0.28
  -1  -2  -1    0.91    0.35
   1   2   1    1.39    0.33
   1   2   1    1.35    0.37
   1   2   1    1.19    0.34
   1   2   1    1.78    0.27
  -2  -2  -1  120.99    2.72
  -2  -2  -1  117.88    2.96
  -2  -2  -1  113.55    3.05
  -2  -2  -1  121.94    3.01
   2   2   1  123.96    3.02
   2   2   1  117.13    3.05
   2   2   1  115.66    2.97
   2   2   1  119.76    2.66
  -3  -2  -1   33.02    1.63
  -3  -2  -1   30.66    1.64
  -3  -2  -1   31.04    1.29
  -3  -2  -1   28.80    1.43
  -3  -2  -1   29.93    1.35
   3   2   1   31.01    1.23
   3   2   1   30.92    1.39
  -4  -2  -1   27.11    1.59
  -4  -2  -1   25.22    1.50
  -4  -2  -1   25.69    1.07
  -4  -2  -1   26.65    1.47
  -4  -2  -1   24.70    1.40
   4   2   1   26.36    1.39
   4   2   1   26.53    1.51
   4   2   1   27.25    1.49
   4   2   1   23.01    0.95
  -5  -2  -1    5.10    0.87
  -5  -2  -1    6.02    1.01
  -5  -2  -1    5.86    0.69
  -5  -2  -1    6.68    1.18
  -5  -2  -1    3.79    1.00
   5   2   1    6.31    1.05
   5   2   1    6.24    1.05
   5   2   1    4.38    0.57
   5   2   1    4.86    0.99
  -6  -2  -1   20.55    1.68
  -6  -2  -1   21.77    1.49
  -6  -2  -1   21.07    1.59
  -6  -2  -1   19.65    1.13
  -6  -2  -1   22.86    1.60
   6   2   1   21.31    1.10
   6   2   1   19.39    1.48
   6   2   1   20.06    1.45
  -7  -2  -1    1.70    0.81
  -7  -2  -1    1.25    0.68
  -7  -2  -1    0.98    0.55
  -7  -2  -1    2.11    0.94
  -7  -2  -1    1.03    0.51
   7   2   1    1.68    0.56
   7   2   1    1.41    0.71
   7   2   1    0.86    0.69
   7   2   1    0.94    0.65
  -8  -2  -1    1.45    0.90
  -8  -2  -1    2.62    1.04
  -8  -2  -1    1.13    0.60
  -8  -2  -1    2.87    1.02
   8   2   1    3.03    0.70
   8   2   1    0.99    0.72
   8   2   1    2.10    0.82
  -9  -2  -1   21.73    1.50
  -9  -2  -1   24.92    2.25
  -9  -2  -1   28.63    2.32
   9   2   1   24.12    2.04
   9   2   1   24.74    2.02
   9   2   1   26.96    1.51
 -10  -2  -1    0.17    0.60
 -10  -2  -1    0.15    0.61
 -10  -2  -1    1.60    0.95
  10   2   1    0.45    0.48
  10   2   1   -0.38    0.37
  10   2   1    0.83    0.79
 -11  -2  -1    5.30    1.44
 -11  -2  -1    2.32    0.94
 -11  -2  -1    3.54    1.18
  11   2   1    3.65    1.18
  11   2   1    6.10    0.99
  11   2   1    4.05    1.17
 -12  -2  -1   20.54    2.18
 -12  -2  -1   21.82    2.30
  12   2   1   23.41    1.60
  12   2   1   22.79    2.25
  12   2   1   20.16    2.10
 -13  -2  -1    3.08    1.32
 -13  -2  -1    4.77    1.21
  13   2   1    4.42    1.43
  14   2   1   11.10    2.14
  13  -3  -1   10.16    1.65
 -13   3   1    7.02    1.58
  12  -3  -1    2.56    1.11
  12  -3  -1    3.16    1.09
 -12   3   1    1.55    1.09
 -12   3   1    1.51    0.99
 -12   3   1    2.25    0.84
  11  -3  -1    1.91    0.96
  11  -3  -1    3.15    0.90
 -11   3   1    1.75    0.87
 -11   3   1    1.61    0.93
 -11   3   1    2.37    1.00
  10  -3  -1    7.28    1.61
  10  -3  -1    6.09    1.43
 -10   3   1    8.77    1.61
 -10   3   1    7.81    1.49
 -10   3   1    5.14    1.20
   9  -3  -1    3.20    1.11
   9  -3  -1    4.04    1.42
  -9   3   1    2.87    1.66
  -9   3   1    3.60    1.04
  -9   3   1    3.64    1.01
   8  -3  -1   10.08    2.04
   8  -3  -1    7.30    1.45
  -8   3   1    7.25    1.26
  -8   3   1    7.23    1.39
  -8   3   1    6.15    1.26
   7  -3  -1   36.71    2.24
   7  -3  -1   38.11    2.36
   7  -3  -1   38.53    2.59
  -7   3   1   39.63    2.41
  -7   3   1   39.46    2.14
  -7   3   1   39.92    2.35
  -7   3   1   39.74    2.36
   6  -3  -1    5.72    1.16
   6  -3  -1    3.91    0.79
   6  -3  -1    1.89    0.56
   6  -3  -1    3.63    1.20
  -6   3   1    4.09    1.19
  -6   3   1    1.69    0.53
  -6   3   1    2.74    0.80
  -6   3   1    3.50    0.92
  -6   3   1    2.08    0.78
  -6   3   1    3.18    0.75
   5  -3  -1    3.43    0.99
   5  -3  -1    2.81    0.89
   5  -3  -1    3.51    0.80
   5  -3  -1    2.48    0.71
  -5   3   1    2.09    0.70
  -5   3   1    3.18    0.89
  -5   3   1    3.78    0.92
  -5   3   1    2.47    0.65
  -5   3   1    3.35    0.68
  -5   3   1    3.03    0.92
   4  -3  -1  177.18    4.97
   4  -3  -1  173.01    5.12
   4  -3  -1  171.27    4.70
   4  -3  -1  170.59    4.70
  -4   3   1  173.81    4.92
  -4   3   1  171.31    5.04
  -4   3   1  175.14    4.42
  -4   3   1  174.86    4.72
  -4   3   1  178.99    4.41
  -4   3   1  169.93    4.73
   3  -3  -1  435.28    9.69
   3  -3  -1  456.92   10.14
   3  -3  -1  438.97    9.99
   3  -3  -1  469.71    9.80
  -3   3   1  460.89   10.11
  -3   3   1  466.48    9.45
  -3   3   1  450.13    9.69
  -3   3   1  453.15   10.01
  -3   3   1  457.32    9.37
  -3   3   1  461.10    9.81
   2  -3  -1   66.32    2.08
   2  -3  -1   68.03    2.36
   2  -3  -1   64.62    2.02
   2  -3  -1   66.08    2.29
   2  -3  -1   64.23    1.78
  -2   3   1   66.42    2.07
  -2   3   1   66.68    1.80
  -2   3   1   64.70    2.31
  -2   3   1   70.33    2.32
  -2   3   1   65.22    2.09
   1  -3  -1   75.58    2.24
   1  -3  -1   75.08    2.07
   1  -3  -1   70.40    1.80
   1  -3  -1   77.43    2.38
   1  -3  -1   76.48    2.10
  -1   3   1   77.72    2.13
  -1   3   1   77.54    2.20
  -1   3   1   74.60    1.82
  -1   3   1   81.99    2.36
  -1   3   1   72.28    2.06
   0  -3  -1    1.12    0.52
   0  -3  -1    1.14    0.39
   0  -3  -1    0.95    0.33
   0  -3  -1    0.71    0.30
   0  -3  -1    0.62    0.23
   0   3   1    0.56    0.33
   0   3   1    0.92    0.43
   0   3   1    0.62    0.31
   0   3   1    0.87    0.37
   0   3   1    0.64    0.26
  -1  -3  -1   81.59    2.27
  -1  -3  -1   86.31    2.27
  -1  -3  -1   91.48    2.24
  -1  -3  -1   87.04    2.11
  -1  -3  -1   84.81    2.34
   1   3   1   91.34    2.25
   1   3   1   83.52    2.27
   1   3   1   88.71    2.05
  -3  -3  -1   48.26    1.57
  -3  -3  -1   50.38    1.96
  -3  -3  -1   50.71    1.88
  -3  -3  -1   48.55    1.83
   3   3   1   47.70    1.87
   3   3   1   47.39    1.87
   3   3   1   46.99    1.48
  -4  -3  -1   -0.13    0.51
  -4  -3  -1    0.29    0.42
  -4  -3  -1   -0.34    0.60
  -4  -3  -1    0.53    0.68
  -4  -3  -1   -0.17    0.44
   4   3   1    0.40    0.51
   4   3   1    0.12    0.45
   4   3   1   -0.36    0.34
  -5  -3  -1    0.71    0.59
  -5  -3  -1    0.27    0.60
  -5  -3  -1    0.05    0.39
  -5  -3  -1    0.37    0.59
  -5  -3  -1    0.08    0.40
   5   3   1   -0.62    0.38
   5   3   1    0.32    0.41
   5   3   1   -0.18    0.47
  -6  -3  -1   13.47    1.41
  -6  -3  -1   14.73    1.35
  -6  -3  -1   14.98    1.34
  -6  -3  -1   16.18    1.33
  -6  -3  -1   13.91    1.30
   6   3   1   13.11    0.77
   6   3   1   15.21    1.33
   6   3   1   16.34    1.25
   6   3   1   15.94    1.33
  -7  -3  -1   16.74    1.67
  -7  -3  -1   17.26    1.08
  -7  -3  -1   19.36    1.55
  -7  -3  -1   18.76    1.69
  -7  -3  -1   19.40    1.55
  -7  -3  -1   18.98    1.60
   7   3   1   16.43    1.45
   7   3   1   16.47    0.96
   7   3   1   19.52    1.64
   7   3   1   16.87    1.47
  -8  -3  -1   13.70    1.52
  -8  -3  -1   15.39    1.68
  -8  -3  -1   11.01    1.01
  -8  -3  -1   13.80    1.68
   8   3   1   12.76    0.92
   8   3   1   12.63    1.44
   8   3   1   12.44    1.40
  -9  -3  -1    5.36    1.33
  -9  -3  -1    8.50    1.64
  -9  -3  -1    5.00    0.87
   9   3   1    5.39    1.22
   9   3   1    7.31    1.39
   9   3   1    7.31    0.75
 -10  -3  -1    7.20    0.92
 -10  -3  -1    8.29    1.74
 -10  -3  -1   10.62    1.88
  10   3   1    9.41    1.74
  10   3   1   11.03    1.72
  10   3   1    9.89    0.91
 -11  -3  -1    1.01    1.05
 -11  -3  -1    1.79    1.04
  11   3   1    1.48    0.94
  11   3   1    2.14    0.90
 -12  -3  -1    0.21    0.78
 -12  -3  -1   -0.10    0.84
  12   3   1    1.33    0.62
  12   3   1    2.15    0.91
 -13  -3  -1    1.96    1.00
 -13  -3  -1    1.23    1.08
  13   3   1    4.47    1.23
  13   3   1    1.05    0.59
  14   3   1    0.52    1.28
  13  -4  -1    2.89    1.12
 -13   4   1   -0.81    0.88
  12  -4  -1    1.39    0.80
  12  -4  -1    2.09    1.04
 -12   4   1   -0.07    0.73
 -12   4   1    2.00    1.00
 -12   4   1    0.18    0.74
  11  -4  -1    3.41    1.23
  11  -4  -1    3.93    1.13
 -11   4   1    2.86    0.98
 -11   4   1    2.36    0.85
 -11   4   1    3.10    0.96
  10  -4  -1    1.56    1.10
  10  -4  -1    0.64    0.87
 -10   4   1    0.10    0.63
 -10   4   1    0.53    0.84
 -10   4   1    1.63    0.97
   9  -4  -1   20.27    2.20
   9  -4  -1   19.94    1.97
  -9   4   1   22.46    2.09
  -9   4   1   17.21    1.80
  -9   4   1   17.14    1.57
   8  -4  -1   18.69    1.88
   8  -4  -1   22.69    2.22
  -8   4   1   20.54    1.86
  -8   4   1   21.14    1.95
  -8   4   1   20.28    1.55
  -8   4   1   21.25    1.65
   7  -4  -1    0.30    0.49
   7  -4  -1   -0.07    0.80
   7  -4  -1    0.05    0.71
  -7   4   1   -0.24    0.49
  -7   4   1    0.20    0.67
  -7   4   1    0.66    0.75
  -7   4   1   -0.04    0.39
  -7   4   1    0.76    0.56
   6  -4  -1   59.01    2.91
   6  -4  -1   55.09    3.02
   6  -4  -1   53.22    2.61
   6  -4  -1   53.40    3.01
  -6   4   1   56.01    2.36
  -6   4   1   56.44    2.75
  -6   4   1   55.66    2.65
  -6   4   1   63.18    2.84
  -6   4   1   54.91    2.32
  -6   4   1   52.81    2.83
   5  -4  -1    1.54    0.80
   5  -4  -1    2.03    0.90
   5  -4  -1    1.61    0.52
   5  -4  -1    2.72    0.68
  -5   4   1    2.94    1.08
  -5   4   1    1.70    0.68
  -5   4   1    2.38    0.76
  -5   4   1    2.01    0.76
  -5   4   1    1.75    0.48
  -5   4   1    2.12    0.57
   4  -4  -1  437.85    9.81
   4  -4  -1  433.05    9.88
   4  -4  -1  443.38   10.22
   4  -4  -1  432.80   10.33
  -4   4   1  443.80    9.30
  -4   4   1  435.59    9.33
  -4   4   1  428.00   10.14
  -4   4   1  431.78   10.07
  -4   4   1  434.37    9.83
  -4   4   1  446.96    9.88
   3  -4  -1  167.62    4.43
   3  -4  -1  162.15    4.40
   3  -4  -1  166.79    4.84
   3  -4  -1  167.88    4.82
  -3   4   1  171.40    4.74
  -3   4   1  165.21    4.43
  -3   4   1  165.61    4.69
  -3   4   1  166.13    3.95
  -3   4   1  169.45    4.01
  -3   4   1  165.32    4.44
   2  -4  -1    0.18    0.64
   2  -4  -1    0.33    0.58
   2  -4  -1    0.25    0.35
   2  -4  -1    0.18    0.21
   2  -4  -1    0.02    0.38
  -2   4   1    0.02    0.24
  -2   4   1    0.01    0.30
  -2   4   1    0.06    0.49
  -2   4   1    0.53    0.51
  -2   4   1    0.10    0.36
   1  -4  -1   58.23    2.12
   1  -4  -1   52.97    1.75
   1  -4  -1   54.57    1.91
   1  -4  -1   53.22    1.77
   1  -4  -1   50.03    1.41
  -1   4   1   51.03    1.77
  -1   4   1   53.22    1.78
  -1   4   1   52.83    1.44
  -1   4   1   54.18    1.94
  -1   4   1   53.93    1.78
   0  -4  -1    4.42    0.53
   0  -4  -1    5.17    0.83
   0  -4  -1    4.25    0.55
   0  -4  -1    4.59    0.39
   0  -4  -1    4.12    0.52
   0   4   1    4.09    0.48
   0   4   1    4.92    0.65
   0   4   1    5.19    0.73
   0   4   1    5.23    0.65
   0   4   1    4.29    0.41
  -1  -4  -1   27.88    1.20
  -1  -4  -1   27.30    1.11
  -1  -4  -1   27.82    1.18
  -1  -4  -1   27.45    1.08
   1   4   1   27.19    1.19
   1   4   1   27.64    1.09
   1   4   1   27.80    1.06
  -2  -4  -1    5.26    0.73
  -2  -4  -1    5.75    0.45
  -2  -4  -1    4.28    0.54
   2   4   1    5.08    0.58
   2   4   1    4.62    0.68
   2   4   1    5.37    0.41
  -3  -4  -1  654.23   13.45
  -3  -4  -1  648.51   13.40
  -3  -4  -1  646.35   12.71
  -3  -4  -1  655.44   13.60
   3   4   1  666.92   13.51
   3   4   1  637.41   12.62
   3   4   1  647.15   13.51
   3   4   1  667.41   13.51
  -4  -4  -1   14.77    1.33
  -4  -4  -1   14.70    1.08
  -4  -4  -1   15.25    1.17
  -4  -4  -1   15.91    1.27
  -4  -4  -1   15.07    1.19
   4   4   1   15.23    1.23
   4   4   1   16.48    1.25
   4   4   1   15.50    0.96
  -5  -4  -1   38.36    1.97
  -5  -4  -1   38.54    1.77
  -5  -4  -1   36.75    1.93
  -5  -4  -1   35.84    2.02
  -5  -4  -1   36.95    1.95
   5   4   1   34.23    2.20
   5   4   1   34.10    1.91
   5   4   1   33.87    1.56
  -6  -4  -1    0.71    0.51
  -6  -4  -1    0.33    0.56
  -6  -4  -1    0.88    0.72
  -6  -4  -1    0.01    0.48
  -6  -4  -1    0.60    0.52
   6   4   1    0.43    0.49
   6   4   1    0.29    0.46
   6   4   1    0.58    0.45
  -7  -4  -1  107.90    4.02
  -7  -4  -1  109.83    4.23
  -7  -4  -1  103.38    3.71
  -7  -4  -1   95.90    4.62
   7   4   1  103.29    4.02
   7   4   1   98.62    3.49
   7   4   1   99.89    3.89
  -8  -4  -1   52.33    2.77
  -8  -4  -1   51.27    2.92
  -8  -4  -1   51.37    3.02
   8   4   1   49.85    2.88
   8   4   1   49.70    2.51
  -9  -4  -1    4.31    1.30
  -9  -4  -1    3.31    1.10
   9   4   1    1.91    0.83
   9   4   1    4.78    1.18
 -10  -4  -1    0.77    0.80
 -10  -4  -1    1.07    0.84
  10   4   1    2.68    0.96
  10   4   1    1.06    0.80
 -11  -4  -1    2.83    1.22
 -11  -4  -1    1.48    1.00
  11   4   1    1.62    0.89
  11   4   1    2.74    1.38
 -12  -4  -1    2.93    1.14
 -12  -4  -1    3.53    1.13
  12   4   1    1.15    0.72
  12   4   1    2.52    0.93
 -13  -4  -1   15.96    2.02
 -13  -4  -1   13.03    2.28
  13   4   1   15.38    1.93
  13   4   1   20.65    2.17
  14   4   1   21.86    2.28
  13  -5  -1    2.70    1.19
 -13   5   1    1.21    1.18
 -13   5   1    3.21    0.99
  12  -5  -1    5.27    1.17
 -12   5   1    6.38    1.40
 -12   5   1    6.54    1.52
 -12   5   1    7.03    1.65
  11  -5  -1    4.24    1.28
  11  -5  -1    6.93    1.36
 -11   5   1    6.64    1.30
 -11   5   1    6.61    1.43
 -11   5   1    7.67    1.65
  10  -5  -1    7.98    1.86
  10  -5  -1    9.10    1.70
 -10   5   1    7.29    1.25
 -10   5   1    8.00    1.58
 -10   5   1    8.36    1.60
   9  -5  -1    5.07    1.24
   9  -5  -1    5.15    1.57
  -9   5   1    7.03    1.54
  -9   5   1    5.16    1.29
  -9   5   1    4.88    1.06
   8  -5  -1   21.06    2.02
   8  -5  -1   16.25    1.95
  -8   5   1   19.92    1.52
  -8   5   1   18.16    1.52
  -8   5   1   20.71    1.89
  -8   5   1   19.28    1.89
   7  -5  -1   87.16    4.15
   7  -5  -1   86.85    3.92
  -7   5   1   88.13    3.75
  -7   5   1   86.22    3.21
  -7   5   1   85.63    3.21
  -7   5   1   88.07    3.75
   6  -5  -1   28.81    2.31
   6  -5  -1   31.97    1.99
   6  -5  -1   32.31    2.29
   6  -5  -1   29.04    1.89
  -6   5   1   27.49    2.01
  -6   5   1   30.90    1.64
  -6   5   1   31.38    2.06
  -6   5   1   31.77    1.69
  -6   5   1   27.58    1.94
   5  -5  -1   30.55    2.16
   5  -5  -1   29.88    1.82
   5  -5  -1   29.56    2.05
   5  -5  -1   27.47    2.02
  -5   5   1   28.61    1.82
  -5   5   1   29.22    1.45
  -5   5   1   26.28    1.90
  -5   5   1   27.06    1.78
  -5   5   1   27.98    1.42
   4  -5  -1   15.39    2.37
   4  -5  -1   14.38    1.74
   4  -5  -1   14.62    1.18
   4  -5  -1   16.05    1.25
  -4   5   1   15.72    1.42
  -4   5   1   15.52    0.96
  -4   5   1   12.55    1.15
  -4   5   1   15.67    1.37
  -4   5   1   13.52    1.12
  -4   5   1   13.34    1.34
   3  -5  -1   41.84    1.88
   3  -5  -1   39.80    2.25
   3  -5  -1   39.88    2.26
   3  -5  -1   41.60    1.91
  -3   5   1   42.00    1.94
  -3   5   1   40.29    2.08
  -3   5   1   41.59    1.49
  -3   5   1   40.07    1.92
  -3   5   1   41.98    2.14
  -3   5   1   39.03    1.45
   2  -5  -1  127.46    3.61
   2  -5  -1  135.26    4.00
   2  -5  -1  138.38    3.73
   2  -5  -1  136.70    4.17
   2  -5  -1  130.61    3.08
  -2   5   1  130.51    3.67
  -2   5   1  134.62    3.84
  -2   5   1  131.74    3.97
  -2   5   1  126.84    3.05
  -2   5   1  135.49    3.74
   1  -5  -1   55.22    2.23
   1  -5  -1   52.48    1.89
   1  -5  -1   48.77    1.82
   1  -5  -1   54.34    2.04
   1  -5  -1   49.38    1.44
  -1   5   1   50.79    1.46
  -1   5   1   53.39    1.94
  -1   5   1   57.07    2.13
  -1   5   1   49.98    1.87
   0  -5  -1   28.10    1.20
   0  -5  -1   27.24    1.42
   0  -5  -1   26.75    1.00
   0  -5  -1   27.38    1.26
   0   5   1   31.14    1.08
   0   5   1   27.39    1.13
   0   5   1   29.52    1.36
   0   5   1   29.47    1.32
   0   5   1   28.38    1.34
  -1  -5  -1    4.74    0.59
  -1  -5  -1    4.50    0.50
  -1  -5  -1    5.45    0.64
  -1  -5  -1    5.70    0.69
   1   5   1    5.48    0.65
   1   5   1    4.98    0.64
   1   5   1    4.93    0.53
   1   5   1    5.58    0.60
  -2  -5  -1   11.22    0.95
  -2  -5  -1   11.76    0.98
  -2  -5  -1   10.53    0.85
  -2  -5  -1   11.86    0.75
  -2  -5  -1   11.24    0.89
   2   5   1   12.51    0.94
   2   5   1   13.28    0.73
   2   5   1   12.73    0.87
  -3  -5  -1  312.32    7.09
  -3  -5  -1  300.01    7.04
  -3  -5  -1  303.28    7.24
   3   5   1  299.00    7.09
   3   5   1  301.34    7.17
   3   5   1  314.68    7.13
  -4  -5  -1   92.93    3.29
  -4  -5  -1   89.50    2.54
  -4  -5  -1   92.87    3.11
  -4  -5  -1   96.83    3.18
   4   5   1   89.57    3.16
   4   5   1   91.37    3.17
   4   5   1   90.91    3.16
  -5  -5  -1   17.79    1.97
  -5  -5  -1   16.06    1.37
  -5  -5  -1   16.27    1.31
  -5  -5  -1   17.38    1.34
   5   5   1   18.21    1.41
   5   5   1   15.99    1.33
   5   5   1   16.94    1.03
  -6  -5  -1   23.29    1.50
  -6  -5  -1   19.69    1.70
  -6  -5  -1   20.02    1.53
  -6  -5  -1   21.71    1.57
  -6  -5  -1   21.10    1.62
   6   5   1   21.44    1.30
   6   5   1   21.57    1.58
   6   5   1   19.54    1.57
  -7  -5  -1   41.05    2.17
  -7  -5  -1   39.65    2.39
  -7  -5  -1   41.10    2.55
   7   5   1   38.52    1.97
   7   5   1   41.02    2.42
   7   5   1   35.32    2.59
  -8  -5  -1   67.17    3.50
  -8  -5  -1   65.36    2.97
  -8  -5  -1   64.90    3.25
   8   5   1   60.10    2.71
   8   5   1   60.29    3.22
  -9  -5  -1    1.24    0.94
  -9  -5  -1    3.98    1.31
  -9  -5  -1    2.57    1.01
   9   5   1    3.34    1.14
   9   5   1    4.02    1.01
 -10  -5  -1   10.52    1.88
 -10  -5  -1    8.46    1.85
  10   5   1   10.35    1.34
  10   5   1   12.62    1.61
 -11  -5  -1    2.32    1.09
 -11  -5  -1    4.67    1.43
  11   5   1    5.40    1.25
  11   5   1    4.25    1.05
 -12  -5  -1    4.81    1.42
 -12  -5  -1    3.32    1.26
  12   5   1    4.72    1.23
  12   5   1    4.44    1.14
 -13  -5  -1   10.91    2.06
  13   5   1    9.07    1.62
  13   5   1    8.13    1.43
  14   5   1    2.00    1.42
  13  -6  -1    3.93    1.32
 -13   6   1    1.00    1.31
  12  -6  -1   15.67    1.97
 -12   6   1    8.76    2.27
 -12   6   1    9.77    1.87
 -12   6   1   15.58    1.80
  11  -6  -1    1.42    0.97
  11  -6  -1   -0.07    1.09
 -11   6   1    1.83    0.85
 -11   6   1    1.08    0.76
 -11   6   1    1.56    0.76
  10  -6  -1    1.54    0.88
  10  -6  -1    1.19    0.83
 -10   6   1    1.13    0.83
 -10   6   1    1.36    0.76
 -10   6   1    1.50    0.73
   9  -6  -1    2.65    1.31
   9  -6  -1    4.20    1.35
  -9   6   1    4.20    0.97
  -9   6   1    4.74    1.23
   8  -6  -1    2.05    1.02
   8  -6  -1    2.25    1.06
  -8   6   1    3.21    1.04
  -8   6   1    2.34    0.60
  -8   6   1    2.60    0.74
  -8   6   1    3.28    1.10
   7  -6  -1    1.24    1.01
   7  -6  -1    0.70    0.95
  -7   6   1    1.11    0.42
  -7   6   1    1.32    0.81
  -7   6   1    2.01    0.63
  -7   6   1    1.36    0.82
   6  -6  -1    2.70    0.72
   6  -6  -1    2.03    1.02
   6  -6  -1    2.95    1.13
  -6   6   1    2.79    0.60
  -6   6   1    1.81    0.58
  -6   6   1    1.26    0.83
  -6   6   1    1.94    0.86
   5  -6  -1   39.84    2.50
   5  -6  -1   38.14    2.03
   5  -6  -1   37.04    2.43
   5  -6  -1   38.60    2.48
  -5   6   1   34.15    2.25
  -5   6   1   38.29    2.14
  -5   6   1   35.53    1.60
  -5   6   1   38.74    2.16
  -5   6   1   38.28    1.67
  -5   6   1   34.74    2.24
   4  -6  -1   80.05    3.42
   4  -6  -1   74.26    2.88
   4  -6  -1   71.63    3.23
   4  -6  -1   78.32    2.98
  -4   6   1   72.92    2.99
  -4   6   1   70.87    2.63
  -4   6   1   74.03    2.28
  -4   6   1   71.74    3.11
  -4   6   1   75.55    2.93
  -4   6   1   76.67    3.15
   3  -6  -1  362.56    8.84
   3  -6  -1  347.22    8.65
   3  -6  -1  343.60    8.17
   3  -6  -1  343.31    8.05
  -3   6   1  342.93    8.20
  -3   6   1  345.99    7.32
  -3   6   1  352.53    8.39
  -3   6   1  345.98    7.26
  -3   6   1  338.78    8.48
   2  -6  -1    6.03    0.53
   2  -6  -1    7.31    1.00
   2  -6  -1    8.78    1.54
   2  -6  -1    7.10    0.86
   2  -6  -1    6.17    1.33
  -2   6   1    5.31    0.54
  -2   6   1    6.56    1.00
  -2   6   1    6.87    0.97
  -2   6   1    6.76    1.26
  -2   6   1    8.87    1.20
   1  -6  -1    0.25    0.42
   1  -6  -1   -0.45    0.70
   1  -6  -1    0.72    0.46
   1  -6  -1   -0.02    0.70
   1  -6  -1    0.30    0.30
  -1   6   1    1.20    0.68
  -1   6   1    0.36    0.49
  -1   6   1    0.63    0.33
  -1   6   1    0.81    0.52
   0  -6  -1    0.12    0.54
   0  -6  -1    0.49    0.41
   0  -6  -1    0.31    0.28
   0  -6  -1    0.85    0.73
   0  -6  -1    0.26    0.35
   0   6   1    0.72    0.56
   0   6   1    0.76    0.51
   0   6   1   -0.10    0.41
   0   6   1   -0.12    0.27
   0   6   1    0.18    0.40
  -1  -6  -1  179.84    4.58
  -1  -6  -1  172.45    3.95
  -1  -6  -1  173.05    4.45
  -1  -6  -1  170.16    4.16
  -1  -6  -1  183.15    4.51
   1   6   1  176.51    4.62
   1   6   1  185.92    4.26
   1   6   1  176.03    4.52
   1   6   1  177.14    4.35
  -2  -6  -1  363.88    8.26
  -2  -6  -1  378.81    8.12
  -2  -6  -1  376.64    8.48
  -2  -6  -1  361.82    8.32
  -2  -6  -1  369.51    7.87
   2   6   1  365.09    8.28
   2   6   1  382.14    8.16
   2   6   1  371.86    7.76
  -3  -6  -1   52.06    2.09
  -3  -6  -1   49.69    2.07
  -3  -6  -1   48.54    1.60
  -3  -6  -1   49.44    2.12
  -3  -6  -1   45.47    1.48
  -3  -6  -1   48.09    2.22
   3   6   1   51.08    2.10
   3   6   1   47.83    2.11
  -4  -6  -1   46.11    2.09
  -4  -6  -1   45.36    2.09
  -4  -6  -1   42.73    2.19
   4   6   1   45.26    2.17
   4   6   1   39.84    2.06
   4   6   1   44.26    2.13
  -5  -6  -1    7.03    1.11
  -5  -6  -1    7.15    0.96
  -5  -6  -1    6.78    1.07
  -5  -6  -1    6.64    1.24
   5   6   1    5.82    0.65
   5   6   1    5.36    0.97
   5   6   1    7.27    1.18
  -6  -6  -1    9.34    1.01
  -6  -6  -1    5.99    1.11
  -6  -6  -1    9.19    1.61
  -6  -6  -1    8.06    1.35
  -6  -6  -1    8.28    1.02
   6   6   1    7.90    1.35
   6   6   1    8.31    1.32
   6   6   1    6.19    0.79
  -7  -6  -1    8.27    1.27
  -7  -6  -1    8.16    1.38
  -7  -6  -1    9.01    1.43
   7   6   1    8.10    1.32
   7   6   1   10.19    1.05
  -8  -6  -1    3.95    1.03
  -8  -6  -1    1.97    1.03
  -8  -6  -1    3.77    1.16
   8   6   1    2.33    0.88
   8   6   1    4.41    0.96
  -9  -6  -1    7.56    1.31
  -9  -6  -1    8.35    1.87
  -9  -6  -1    7.07    2.29
   9   6   1    8.56    1.14
 -10  -6  -1    4.25    1.21
 -10  -6  -1    2.28    1.00
  10   6   1    3.66    1.22
  10   6   1    3.97    1.05
 -11  -6  -1    2.10    1.11
 -11  -6  -1    0.51    1.03
  11   6   1    1.03    0.72
  11   6   1    0.15    0.46
 -12  -6  -1    5.66    1.75
 -12  -6  -1    7.38    1.67
  12   6   1    8.85    1.83
  12   6   1    9.34    1.59
 -13  -6  -1    3.40    1.61
 -13  -6  -1    3.38    1.38
  13   6   1    1.39    0.91
  13   6   1    1.84    0.76
  14   6   1    3.56    1.82
  12  -7  -1    1.53    1.08
 -12   7   1    1.73    1.06
 -12   7   1    1.67    0.82
  11  -7  -1    2.12    0.90
  11  -7  -1    1.00    0.95
 -11   7   1    0.05    1.10
 -11   7   1   -0.65    0.68
 -11   7   1    0.55    0.83
  10  -7  -1    0.27    0.80
  10  -7  -1   -0.13    1.09
 -10   7   1   -0.71    0.78
 -10   7   1    0.74    0.72
 -10   7   1    0.74    0.72
   9  -7  -1   21.63    2.21
   9  -7  -1   20.19    2.29
  -9   7   1   22.97    2.12
  -9   7   1   19.88    1.62
  -9   7   1   23.05    2.15
   8  -7  -1   21.36    2.23
   8  -7  -1   19.11    2.19
  -8   7   1   22.46    2.05
  -8   7   1   19.74    1.89
  -8   7   1   20.02    1.50
  -8   7   1   20.87    1.52
   7  -7  -1   -0.13    0.78
   7  -7  -1   -0.28    0.79
  -7   7   1   -0.09    0.61
  -7   7   1   -0.25    0.44
  -7   7   1    0.57    0.40
  -7   7   1    0.80    0.71
   6  -7  -1    0.05    0.93
   6  -7  -1    0.24    0.83
  -6   7   1    1.18    0.82
  -6   7   1   -0.28    0.36
  -6   7   1    0.86    0.44
  -6   7   1   -0.02    0.68
   5  -7  -1   46.13    2.83
   5  -7  -1   58.34    3.13
   5  -7  -1   47.41    2.41
   5  -7  -1   52.51    2.60
  -5   7   1   49.60    2.53
  -5   7   1   45.76    1.83
  -5   7   1   47.28    2.55
  -5   7   1   50.28    1.91
   4  -7  -1   67.47    3.26
   4  -7  -1   61.87    2.67
   4  -7  -1   62.40    3.07
   4  -7  -1   65.19    2.77
  -4   7   1   60.41    2.72
  -4   7   1   64.57    3.01
  -4   7   1   61.99    2.77
  -4   7   1   61.70    2.90
  -4   7   1   61.82    2.02
  -4   7   1   64.20    2.06
   3  -7  -1   39.28    1.93
   3  -7  -1   35.84    1.84
   3  -7  -1   37.70    2.33
  -3   7   1   39.25    2.03
  -3   7   1   36.22    1.31
  -3   7   1   35.31    2.11
  -3   7   1   36.31    1.33
  -3   7   1   34.87    1.91
  -3   7   1   37.81    2.08
   2  -7  -1   51.46    2.49
   2  -7  -1   53.20    1.57
   2  -7  -1   53.28    2.19
   2  -7  -1   53.38    2.26
   2  -7  -1   55.07    2.73
  -2   7   1   50.12    2.42
  -2   7   1   51.82    2.24
  -2   7   1   55.23    2.34
  -2   7   1   51.74    2.30
  -2   7   1   51.72    1.57
   1  -7  -1   22.69    0.98
   1  -7  -1   24.10    1.85
   1  -7  -1   24.64    1.66
   1  -7  -1   25.21    1.48
   1  -7  -1   24.05    1.39
  -1   7   1   26.48    1.66
  -1   7   1   27.02    1.52
  -1   7   1   24.80    1.02
  -1   7   1   25.43    1.54
   0  -7  -1   -0.49    0.63
   0  -7  -1   -0.28    0.76
   0  -7  -1    0.53    0.34
   0  -7  -1    0.06    0.41
   0  -7  -1    0.15    0.42
   0   7   1    0.89    0.66
   0   7   1    0.27    0.31
   0   7   1    1.14    0.57
   0   7   1   -0.41    0.47
   0   7   1    0.02    0.52
  -1  -7  -1    6.68    0.94
  -1  -7  -1    6.82    0.89
  -1  -7  -1    7.38    1.19
  -1  -7  -1    5.24    0.89
  -1  -7  -1    6.31    0.92
   1   7   1    4.79    0.87
   1   7   1    6.32    1.04
   1   7   1    5.80    0.70
   1   7   1    5.46    0.72
  -2  -7  -1   10.66    0.90
  -2  -7  -1    9.59    1.13
  -2  -7  -1    9.09    1.04
  -2  -7  -1   10.52    0.97
  -2  -7  -1   10.17    0.99
   2   7   1    8.33    0.98
   2   7   1    9.81    0.92
   2   7   1   11.60    0.95
  -3  -7  -1  573.49   11.89
  -3  -7  -1  541.08   12.04
  -3  -7  -1  556.74   11.99
  -3  -7  -1  557.96   12.23
  -3  -7  -1  531.12   11.18
   3   7   1  564.32   11.95
   3   7   1  528.34   11.96
  -4  -7  -1   -0.29    0.27
  -4  -7  -1    0.07    0.52
  -4  -7  -1    0.39    0.40
   4   7   1    0.27    0.45
   4   7   1    0.24    0.41
  -5  -7  -1   41.26    2.14
  -5  -7  -1   46.68    2.59
  -5  -7  -1   42.48    2.36
   5   7   1   37.81    2.18
   5   7   1   37.30    2.15
   5   7   1   39.72    2.20
  -6  -7  -1   61.32    3.04
  -6  -7  -1   57.38    2.80
  -6  -7  -1   54.16    2.12
  -6  -7  -1   59.61    2.84
  -6  -7  -1   54.66    2.70
   6   7   1   50.78    2.65
   6   7   1   52.94    2.72
   6   7   1   55.94    2.05
  -7  -7  -1   91.87    3.26
  -7  -7  -1  103.72    4.25
  -7  -7  -1   94.04    3.95
   7   7   1   96.13    3.11
   7   7   1   90.87    3.91
  -8  -7  -1   12.96    1.62
  -8  -7  -1   10.99    1.78
  -8  -7  -1   11.68    1.28
   8   7   1   12.85    1.95
   8   7   1   12.16    1.21
  -9  -7  -1    0.35    0.80
  -9  -7  -1    1.58    1.07
  -9  -7  -1    0.41    0.90
   9   7   1    0.19    0.59
   9   7   1    1.54    0.58
 -10  -7  -1   -0.12    0.72
 -10  -7  -1    0.33    0.88
  10   7   1    0.78    0.51
  10   7   1    1.61    0.72
 -11  -7  -1    1.95    1.01
 -11  -7  -1    3.20    1.24
  11   7   1    2.65    0.90
  11   7   1    3.12    1.04
 -12  -7  -1    0.88    1.23
 -12  -7  -1   -0.52    0.87
  12   7   1    3.68    1.12
  12   7   1    1.04    1.02
 -13  -7  -1    3.37    1.25
  13   7   1    3.77    1.20
  14   7   1    8.28    1.93
  12  -8  -1    3.43    1.28
 -12   8   1    1.14    1.13
  11  -8  -1    3.59    1.30
  11  -8  -1    8.71    2.03
 -11   8   1    0.68    1.05
 -11   8   1    4.65    1.36
  10  -8  -1    0.52    0.87
  10  -8  -1    2.76    1.14
 -10   8   1    1.17    1.03
 -10   8   1    0.78    0.65
 -10   8   1   -0.48    0.85
   9  -8  -1   16.94    2.04
   9  -8  -1    7.14    1.44
  -9   8   1   10.79    1.76
  -9   8   1   11.48    1.90
  -9   8   1   13.13    1.28
  -9   8   1   13.90    1.71
   8  -8  -1   77.26    4.14
   8  -8  -1   68.37    4.04
  -8   8   1   73.55    2.86
  -8   8   1   67.61    4.31
  -8   8   1   73.73    3.77
   7  -8  -1   28.22    2.51
  -7   8   1   24.89    2.11
  -7   8   1   24.63    1.48
  -7   8   1   24.07    1.60
  -7   8   1   25.98    2.13
   6  -8  -1    0.67    1.03
   6  -8  -1    0.16    0.85
  -6   8   1    0.39    0.40
  -6   8   1   -0.45    0.66
  -6   8   1   -0.40    0.67
  -6   8   1    0.39    0.33
   5  -8  -1    8.52    1.70
   5  -8  -1   10.76    1.27
   5  -8  -1   10.78    1.79
  -5   8   1    8.25    0.78
  -5   8   1    8.78    1.36
  -5   8   1   10.24    1.52
  -5   8   1    9.65    0.77
   4  -8  -1    0.74    0.84
   4  -8  -1    3.25    0.76
   4  -8  -1    3.01    0.85
   4  -8  -1    3.02    1.26
  -4   8   1    1.67    0.76
  -4   8   1    2.86    0.50
  -4   8   1    2.31    0.87
  -4   8   1    2.32    0.81
  -4   8   1    1.69    0.77
  -4   8   1    2.40    0.49
   3  -8  -1   61.46    3.69
   3  -8  -1   62.45    2.66
   3  -8  -1   61.18    3.12
   3  -8  -1   60.68    2.95
  -3   8   1   63.80    2.76
  -3   8   1   61.04    2.72
  -3   8   1   57.95    2.83
  -3   8   1   56.66    2.56
  -3   8   1   60.35    1.80
  -3   8   1   62.00    1.85
   2  -8  -1   37.41    1.95
   2  -8  -1   37.31    1.84
   2  -8  -1   35.11    1.23
   2  -8  -1   37.79    2.16
   2  -8  -1   38.36    2.37
  -2   8   1   36.59    1.26
  -2   8   1   35.21    1.90
  -2   8   1   34.34    1.89
  -2   8   1   36.32    2.10
   1  -8  -1   34.16    1.74
   1  -8  -1   34.80    1.96
   1  -8  -1   36.64    1.85
   1  -8  -1   34.27    1.24
   1  -8  -1   36.71    2.25
  -1   8   1   33.65    1.78
  -1   8   1   35.13    1.97
  -1   8   1   36.98    1.95
  -1   8   1   36.28    1.30
   0  -8  -1   55.08    2.59
   0  -8  -1   55.50    2.34
   0  -8  -1   54.06    1.77
   0  -8  -1   57.92    2.30
   0  -8  -1   58.73    2.25
   0   8   1   54.87    2.28
   0   8   1   58.68    1.87
   0   8   1   55.88    2.06
   0   8   1   55.05    2.40
   0   8   1   55.88    2.41
  -1  -8  -1   25.25    1.47
  -1  -8  -1   24.01    1.64
  -1  -8  -1   22.40    1.17
  -1  -8  -1   23.59    1.49
  -1  -8  -1   23.99    1.26
   1   8   1   23.23    1.54
   1   8   1   23.83    1.51
   1   8   1   24.71    1.17
   1   8   1   24.08    1.25
  -2  -8  -1  164.79    4.79
  -2  -8  -1  176.57    4.61
  -2  -8  -1  169.37    4.45
  -2  -8  -1  167.76    4.68
   2   8   1  163.60    4.74
   2   8   1  171.47    4.40
   2   8   1  173.57    4.54
  -3  -8  -1    1.07    0.50
  -3  -8  -1    0.35    0.67
  -3  -8  -1    1.65    0.55
  -3  -8  -1    0.74    0.56
  -3  -8  -1    0.86    0.43
   3   8   1    0.59    0.52
   3   8   1    0.80    0.55
   3   8   1    1.47    0.46
  -4  -8  -1    5.20    0.67
  -4  -8  -1    6.85    1.07
  -4  -8  -1    5.73    0.54
  -4  -8  -1    3.32    0.89
   4   8   1    6.92    1.15
   4   8   1    4.67    0.91
  -5  -8  -1    4.73    1.00
  -5  -8  -1    4.88    1.06
  -5  -8  -1    7.03    1.14
  -5  -8  -1    6.35    1.10
   5   8   1    4.68    1.02
   5   8   1    7.85    1.34
  -6  -8  -1    0.24    0.83
   6   8   1    0.38    0.51
  -7  -8  -1  222.91    7.06
  -7  -8  -1  232.33    6.95
   7   8   1  221.82    6.94
  -8  -8  -1   23.46    1.65
  -8  -8  -1   25.47    2.24
  -8  -8  -1   27.72    2.26
   8   8   1   23.95    2.08
   8   8   1   26.65    1.58
  -9  -8  -1   24.20    2.21
  -9  -8  -1   20.49    1.73
  -9  -8  -1   22.63    2.25
   9   8   1   24.25    1.61
   9   8   1   22.74    2.13
 -10  -8  -1    5.58    1.42
 -10  -8  -1    7.70    1.74
 -10  -8  -1    1.83    1.03
  10   8   1    3.35    1.00
  10   8   1    5.37    0.98
 -11  -8  -1   -0.56    0.73
 -11  -8  -1    1.00    0.88
  11   8   1    0.92    0.73
  11   8   1   -0.48    0.67
 -12  -8  -1   -1.14    0.89
 -12  -8  -1   -1.16    0.86
  12   8   1   -0.23    0.57
  12   8   1    0.59    0.72
 -13  -8  -1    5.18    1.42
  13   8   1    3.14    1.27
  11  -9  -1    7.79    1.57
 -11   9   1    7.99    1.76
 -11   9   1    5.91    1.58
 -11   9   1    7.85    1.32
  10  -9  -1    0.63    0.76
  10  -9  -1    1.76    1.11
 -10   9   1   -1.14    0.68
 -10   9   1    0.36    0.86
 -10   9   1    0.34    0.70
   9  -9  -1    8.01    1.68
   9  -9  -1    9.65    1.71
  -9   9   1    9.10    1.68
  -9   9   1   11.27    1.82
  -9   9   1   14.11    1.27
   8  -9  -1   -0.79    0.71
   8  -9  -1   -0.21    0.70
  -8   9   1    1.07    0.79
  -8   9   1   -1.62    0.57
  -8   9   1    0.31    0.71
  -8   9   1    1.44    0.60
   7  -9  -1    2.04    1.16
   7  -9  -1    4.22    1.41
  -7   9   1    3.33    0.61
  -7   9   1    5.14    1.22
  -7   9   1    2.76    0.65
   6  -9  -1   35.71    2.84
   6  -9  -1   38.74    2.93
  -6   9   1   38.16    1.64
  -6   9   1   36.52    1.64
  -6   9   1   38.36    2.56
  -6   9   1   41.87    2.60
   5  -9  -1    0.11    0.99
   5  -9  -1   -0.02    0.96
  -5   9   1   -0.15    0.23
  -5   9   1   -0.06    0.32
  -5   9   1   -0.26    0.62
  -5   9   1    0.64    0.64
   4  -9  -1   38.02    2.25
   4  -9  -1   39.21    2.61
   4  -9  -1   36.92    2.70
  -4   9   1   38.06    1.43
  -4   9   1   37.54    2.20
  -4   9   1   38.28    1.42
  -4   9   1   36.18    2.29
   3  -9  -1   58.25    2.67
   3  -9  -1   55.83    3.14
   3  -9  -1   56.04    2.49
   3  -9  -1   57.74    2.98
  -3   9   1   55.76    2.63
  -3   9   1   56.34    1.69
  -3   9   1   56.88    1.73
  -3   9   1   51.71    2.61
  -3   9   1   51.42    2.77
  -3   9   1   54.65    2.69
   2  -9  -1   20.46    1.92
   2  -9  -1   20.55    0.89
  -2   9   1   18.54    1.47
  -2   9   1   18.12    1.58
  -2   9   1   20.60    1.53
  -2   9   1   21.08    0.93
  -2   9   1   19.97    1.60
   1  -9  -1   92.65    2.49
   1  -9  -1   94.97    3.84
   1  -9  -1   95.96    3.48
   1  -9  -1   98.03    3.31
   1  -9  -1   96.49    3.43
  -1   9   1   93.77    3.34
  -1   9   1   94.32    3.48
  -1   9   1   93.91    3.17
  -1   9   1   93.60    3.53
  -1   9   1   96.77    2.55
   0  -9  -1    1.77    0.86
   0  -9  -1    1.73    0.61
   0  -9  -1    1.04    0.71
   0  -9  -1    1.39    0.40
   0  -9  -1    2.37    0.58
   0   9   1    0.91    0.53
   0   9   1    2.01    0.71
   0   9   1    1.43    0.43
   0   9   1    1.54    0.67
   0   9   1    1.78    0.65
  -1  -9  -1  186.10    4.58
  -1  -9  -1  184.76    5.32
  -1  -9  -1  188.32    5.16
  -1  -9  -1  177.46    4.58
  -1  -9  -1  185.73    5.30
   1   9   1  196.77    4.70
   1   9   1  184.68    5.36
   1   9   1  183.01    4.49
   1   9   1  181.82    5.18
  -2  -9  -1   16.45    1.27
  -2  -9  -1   15.91    1.34
  -2  -9  -1   14.00    1.22
  -2  -9  -1   15.17    1.06
   2   9   1   16.70    1.17
   2   9   1   13.83    1.24
   2   9   1   15.50    1.15
  -3  -9  -1   10.10    1.05
  -3  -9  -1    9.25    1.14
  -3  -9  -1   10.00    0.96
  -3  -9  -1    9.62    1.24
   3   9   1    9.43    1.11
   3   9   1    9.70    0.86
   3   9   1    9.38    0.98
  -4  -9  -1   22.17    1.27
  -4  -9  -1   22.51    1.53
  -4  -9  -1   20.73    1.53
  -4  -9  -1   22.01    1.75
  -4  -9  -1   21.02    1.28
  -4  -9  -1   21.96    1.60
   4   9   1   21.94    1.67
   4   9   1   24.26    1.64
  -5  -9  -1    4.17    1.29
  -5  -9  -1    4.81    0.77
  -5  -9  -1    4.93    0.91
  -5  -9  -1    4.84    1.17
   5   9   1    4.02    1.01
   5   9   1    5.86    1.23
  -6  -9  -1   29.32    2.22
   6   9   1   24.02    1.89
  -7  -9  -1    4.97    1.31
  -7  -9  -1    5.70    1.53
   7   9   1    4.59    1.22
  -8  -9  -1   20.97    1.46
  -8  -9  -1   23.74    2.34
  -8  -9  -1   23.26    2.26
   8   9   1   21.93    1.98
  -9  -9  -1    3.41    1.37
  -9  -9  -1    6.20    1.52
  -9  -9  -1    2.47    0.94
   9   9   1    3.43    1.03
 -10  -9  -1    1.55    1.08
 -10  -9  -1   -0.06    0.82
 -10  -9  -1    2.12    1.01
  10   9   1    1.06    0.57
  10   9   1    1.44    0.55
 -11  -9  -1    3.05    1.13
 -11  -9  -1   -0.34    0.79
  11   9   1    2.35    0.72
  11   9   1    1.08    0.67
 -12  -9  -1    4.60    2.20
 -12  -9  -1    6.06    1.65
  12   9   1    4.99    1.35
  12   9   1    5.78    1.20
  13   9   1    1.72    0.99
  11 -10  -1    4.12    1.91
 -11  10   1    1.40    0.95
  10 -10  -1    8.72    1.85
  10 -10  -1    9.83    1.89
 -10  10   1   11.05    1.91
 -10  10   1    7.99    1.33
 -10  10   1    8.80    1.71
   9 -10  -1    3.37    1.14
   9 -10  -1    3.32    1.09
  -9  10   1    3.01    1.05
  -9  10   1    3.33    0.84
  -9  10   1    3.07    1.02
   8 -10  -1    2.10    0.94
   8 -10  -1    4.14    1.34
  -8  10   1    3.95    1.10
  -8  10   1    3.67    0.87
  -8  10   1    2.87    1.02
   7 -10  -1    0.50    0.84
   7 -10  -1    1.53    0.99
  -7  10   1    0.29    0.76
  -7  10   1    1.11    0.47
  -7  10   1    0.65    0.39
  -7  10   1    1.31    0.83
   6 -10  -1   22.11    2.68
   6 -10  -1   23.47    4.14
  -6  10   1   22.36    2.02
  -6  10   1   22.96    1.20
  -6  10   1   25.54    2.12
  -6  10   1   23.91    1.22
   5 -10  -1   68.44    3.88
   5 -10  -1   70.57    3.79
  -5  10   1   71.65    2.17
  -5  10   1   70.74    3.35
  -5  10   1   68.70    2.19
  -5  10   1   74.10    3.55
   4 -10  -1   22.33    2.08
   4 -10  -1   20.11    2.24
  -4  10   1   21.62    1.81
  -4  10   1   20.08    0.96
  -4  10   1   21.51    1.76
  -4  10   1   21.78    0.98
   3 -10  -1   65.31    3.52
   3 -10  -1   62.03    3.24
   3 -10  -1   66.68    3.44
  -3  10   1   61.68    1.82
  -3  10   1   62.55    2.92
  -3  10   1   58.91    2.94
  -3  10   1   63.95    1.82
  -3  10   1   62.77    2.94
   2 -10  -1   52.46    3.06
   2 -10  -1   55.22    2.83
   2 -10  -1   52.33    1.62
   2 -10  -1   55.82    2.62
   2 -10  -1   54.00    2.46
  -2  10   1   53.89    1.66
  -2  10   1   53.04    2.70
  -2  10   1   55.90    2.63
  -2  10   1   48.75    2.67
  -2  10   1   53.24    2.52
   1 -10  -1   25.86    1.83
   1 -10  -1   24.49    1.67
   1 -10  -1   24.46    1.59
   1 -10  -1   25.47    1.10
   1 -10  -1   26.15    2.11
  -1  10   1   24.83    1.62
  -1  10   1   25.34    1.84
  -1  10   1   24.61    1.68
  -1  10   1   25.26    1.11
  -1  10   1   25.57    1.82
   0 -10  -1   13.32    0.87
   0 -10  -1   11.51    1.47
   0 -10  -1   14.16    1.26
   0 -10  -1   14.40    1.22
   0 -10  -1   13.40    1.27
   0  10   1   12.28    1.26
   0  10   1   14.05    0.92
   0  10   1   13.01    1.28
   0  10   1   13.93    1.11
   0  10   1   12.39    1.27
  -1 -10  -1    2.83    0.76
  -1 -10  -1    3.51    0.86
  -1 -10  -1    4.26    1.21
  -1 -10  -1    2.68    0.54
  -1 -10  -1    3.08    0.79
   1  10   1    2.96    0.78
   1  10   1    3.00    0.60
   1  10   1    3.15    0.84
   1  10   1    1.69    0.64
   1  10   1    3.49    0.68
  -2 -10  -1   29.81    1.53
  -2 -10  -1   29.63    1.82
  -2 -10  -1   25.63    1.63
  -2 -10  -1   29.82    1.86
   2  10   1   27.14    1.60
   2  10   1   28.43    1.55
   2  10   1   28.09    1.82
  -3 -10  -1  125.31    4.31
  -3 -10  -1  125.10    4.14
  -3 -10  -1  136.79    4.62
  -3 -10  -1  129.48    4.01
  -3 -10  -1  125.67    3.93
   3  10   1  123.69    4.27
   3  10   1  122.67    3.70
  -4 -10  -1    7.49    1.21
  -4 -10  -1    6.32    1.25
  -4 -10  -1    7.15    1.14
  -4 -10  -1    5.38    1.22
  -4 -10  -1    6.61    0.67
   4  10   1    7.10    1.30
   4  10   1    7.18    1.22
  -5 -10  -1    7.48    0.85
  -5 -10  -1    5.00    1.01
  -5 -10  -1    7.14    0.67
  -5 -10  -1    7.32    1.47
   5  10   1    6.99    1.31
   5  10   1    8.51    1.49
  -6 -10  -1   19.66    1.93
   6  10   1   17.63    1.66
   6  10   1   20.17    1.83
  -7 -10  -1   16.70    1.90
  -7 -10  -1   16.10    1.77
   7  10   1   12.73    1.51
  -8 -10  -1    2.83    1.90
  -8 -10  -1    2.08    1.09
   8  10   1    4.16    1.09
  -9 -10  -1    5.42    1.39
  -9 -10  -1    4.74    1.39
   9  10   1    3.96    1.09
 -10 -10  -1    1.16    1.10
 -10 -10  -1    0.78    0.88
  10  10   1    0.56    0.60
 -11 -10  -1    2.23    1.15
 -11 -10  -1    5.33    1.47
  11  10   1    2.72    0.93
  11  10   1    2.36    0.81
 -12 -10  -1   10.25    2.23
 -12 -10  -1   13.06    2.46
  12  10   1    4.88    1.19
  12  10   1    8.94    1.57
  10 -11  -1    0.09    0.77
 -10  11   1   -0.33    0.90
 -10  11   1    1.17    0.88
   9 -11  -1   24.15    2.44
  -9  11   1   19.73    2.14
  -9  11   1   19.55    2.07
  -9  11   1   13.01    1.49
   8 -11  -1   -0.46    0.67
   8 -11  -1   -0.83    0.76
  -8  11   1    2.45    1.04
  -8  11   1   -0.46    0.69
  -8  11   1    0.48    0.48
   7 -11  -1    5.72    1.69
   7 -11  -1    6.41    1.45
  -7  11   1    8.04    1.46
  -7  11   1    6.92    0.75
  -7  11   1    8.07    1.64
  -7  11   1    6.62    0.70
   6 -11  -1    0.11    0.99
   6 -11  -1    1.29    1.02
  -6  11   1    1.77    0.52
  -6  11   1    0.05    0.90
  -6  11   1    0.76    0.36
  -6  11   1    1.71    0.86
   5 -11  -1   13.95    2.75
   5 -11  -1   13.76    2.29
  -5  11   1   18.00    1.85
  -5  11   1   14.15    1.61
   4 -11  -1    0.67    0.98
   4 -11  -1   -0.17    0.89
  -4  11   1    0.83    0.71
  -4  11   1   -0.14    0.58
   3 -11  -1    5.56    1.48
   3 -11  -1    9.42    2.04
  -3  11   1    6.43    1.28
  -3  11   1    5.31    1.18
   2 -11  -1   15.20    0.79
   2 -11  -1   17.08    1.79
   2 -11  -1   17.58    2.02
  -2  11   1   17.17    1.58
  -2  11   1   14.49    1.44
  -2  11   1   16.86    0.84
  -2  11   1   15.25    1.56
   1 -11  -1   34.87    1.99
   1 -11  -1   32.32    1.30
   1 -11  -1   34.41    2.54
   1 -11  -1   38.81    2.69
  -1  11   1   37.35    2.15
  -1  11   1   35.23    2.27
  -1  11   1   36.85    2.31
  -1  11   1   33.37    1.36
  -1  11   1   37.35    2.02
   0 -11  -1   32.92    2.00
   0 -11  -1   33.91    1.93
   0 -11  -1   31.03    1.94
   0 -11  -1   32.96    1.41
   0 -11  -1   30.99    2.32
   0  11   1   36.59    2.15
   0  11   1   35.26    1.78
   0  11   1   34.09    1.48
   0  11   1   34.90    2.16
   0  11   1   36.29    2.09
  -1 -11  -1   83.55    3.40
  -1 -11  -1   82.40    2.68
  -1 -11  -1   84.37    2.96
  -1 -11  -1   82.16    3.25
  -1 -11  -1   84.17    3.59
   1  11   1   88.57    2.85
   1  11   1   83.25    2.72
   1  11   1   86.66    3.56
   1  11   1   84.43    3.40
   1  11   1   82.88    3.28
  -2 -11  -1   67.21    3.01
  -2 -11  -1   67.14    2.54
  -2 -11  -1   68.05    2.37
  -2 -11  -1   71.20    3.45
  -2 -11  -1   69.40    2.96
   2  11   1   68.29    2.67
   2  11   1   66.93    2.74
   2  11   1   69.88    3.04
  -3 -11  -1   40.39    2.03
  -3 -11  -1   44.10    2.59
  -3 -11  -1   39.89    2.16
   3  11   1   38.49    2.29
   3  11   1   41.90    2.14
   3  11   1   41.50    1.98
  -4 -11  -1   28.94    1.80
  -4 -11  -1   25.86    1.67
  -4 -11  -1   29.90    2.21
  -4 -11  -1   28.78    1.50
   4  11   1   28.92    2.01
   4  11   1   26.46    1.84
  -5 -11  -1    5.38    0.67
  -5 -11  -1    6.80    1.06
  -5 -11  -1    5.31    1.26
   5  11   1    3.93    1.12
   5  11   1    6.34    1.34
  -6 -11  -1   19.41    1.97
   6  11   1   17.29    1.67
   6  11   1   17.31    1.78
  -7 -11  -1   88.54    4.32
   7  11   1   83.95    3.98
  -8 -11  -1   12.20    1.96
  -8 -11  -1   14.71    2.32
   8  11   1   13.20    1.64
  -9 -11  -1   12.71    2.14
  -9 -11  -1   12.96    2.13
   9  11   1   12.01    2.04
 -10 -11  -1   -0.05    0.57
 -10 -11  -1    0.21    0.83
  10  11   1   -0.48    0.35
 -11 -11  -1    0.51    1.12
 -11 -11  -1   -1.60    0.67
  11  11   1    0.82    0.81
 -12 -11  -1    1.65    1.07
 -10  12   1    0.35    0.79
   9 -12  -1    1.58    0.94
   9 -12  -1    1.45    0.89
  -9  12   1   -0.69    0.66
  -9  12   1    0.37    0.70
   8 -12  -1    1.96    1.13
   8 -12  -1    0.98    0.96
  -8  12   1   -0.15    0.72
  -8  12   1    0.48    0.86
   7 -12  -1    2.20    1.21
   7 -12  -1    0.52    0.80
  -7  12   1    2.12    0.92
  -7  12   1    0.73    0.78
   6 -12  -1    2.35    1.14
   6 -12  -1    2.05    1.13
  -6  12   1    1.59    0.88
  -6  12   1    3.69    1.18
   5 -12  -1   50.69    3.51
   5 -12  -1   49.14    4.13
  -5  12   1   48.89    3.29
   4 -12  -1   58.72    3.76
   4 -12  -1   58.48    3.45
  -4  12   1   61.08    3.36
   3 -12  -1    0.82    1.02
   3 -12  -1    0.28    0.92
  -3  12   1    1.55    0.71
  -3  12   1    1.57    0.84
   2 -12  -1    0.44    0.17
   2 -12  -1    0.16    1.00
   2 -12  -1    0.88    1.09
  -2  12   1    0.68    0.59
  -2  12   1   -0.17    0.52
  -2  12   1   -0.78    0.38
  -2  12   1    0.79    0.29
   1 -12  -1    0.91    0.84
   1 -12  -1    1.46    1.06
   1 -12  -1    1.69    0.54
  -1  12   1    1.48    0.43
  -1  12   1    1.28    0.77
  -1  12   1    1.31    0.70
  -1  12   1    0.26    0.68
   0 -12  -1   66.66    3.00
   0 -12  -1   67.95    2.24
   0 -12  -1   66.71    3.51
   0  12   1   62.89    3.08
   0  12   1   69.00    3.14
   0  12   1   67.62    2.68
   0  12   1   69.18    3.24
   0  12   1   67.50    2.30
  -1 -12  -1   30.50    2.37
  -1 -12  -1   32.67    1.91
  -1 -12  -1   32.83    1.57
   1  12   1   35.39    2.29
   1  12   1   35.93    2.24
   1  12   1   33.44    1.68
   1  12   1   29.84    2.00
   1  12   1   33.21    1.67
  -2 -12  -1   34.85    1.75
  -2 -12  -1   37.53    1.81
  -2 -12  -1   36.14    2.40
   2  12   1   35.93    2.04
   2  12   1   38.94    1.97
   2  12   1   36.44    2.28
  -3 -12  -1   21.45    1.87
  -3 -12  -1   21.81    2.02
   3  12   1   20.98    1.50
   3  12   1   26.06    1.94
   3  12   1   24.92    1.70
  -4 -12  -1    3.00    0.70
  -4 -12  -1    4.00    1.17
  -4 -12  -1    3.79    0.89
  -4 -12  -1    4.38    1.10
   4  12   1    3.14    1.03
   4  12   1    2.58    0.83
  -5 -12  -1    4.84    1.36
  -5 -12  -1    4.80    0.64
  -5 -12  -1    2.67    0.91
   5  12   1    4.05    1.04
   5  12   1    4.50    1.13
  -6 -12  -1    7.48    1.41
   6  12   1    8.58    1.69
   6  12   1    7.89    1.45
  -7 -12  -1    2.83    1.24
   7  12   1    1.48    0.93
  -8 -12  -1   37.74    2.90
  -8 -12  -1   38.16    2.85
   8  12   1   36.33    2.72
  -9 -12  -1    1.39    0.88
  -9 -12  -1    0.92    0.99
   9  12   1    0.61    0.62
 -10 -12  -1    0.34    0.79
 -10 -12  -1    1.00    0.95
  10  12   1    0.47    0.57
 -11 -12  -1    3.20    1.52
 -11 -12  -1    2.73    1.28
  11  12   1    2.37    0.91
 -12 -12  -1    6.15    1.94
   9 -13  -1    1.51    1.35
  -9  13   1   -0.04    0.80
  -9  13   1    1.88    0.97
   8 -13  -1    8.70    1.95
  -8  13   1    9.02    1.67
   7 -13  -1    4.66    1.24
   7 -13  -1    3.28    1.20
  -7  13   1    6.06    1.50
  -7  13   1    5.87    1.38
   6 -13  -1    1.40    1.08
   6 -13  -1    1.57    1.08
  -6  13   1    2.87    1.09
  -6  13   1    2.08    1.17
   5 -13  -1    7.20    1.62
   5 -13  -1    8.94    1.86
  -5  13   1    7.84    1.42
  -5  13   1    4.71    1.31
   4 -13  -1   19.90    2.13
   4 -13  -1   18.15    2.89
   3 -13  -1   41.32    3.16
   3 -13  -1   41.08    2.89
  -3  13   1   41.54    2.61
  -3  13   1   41.46    2.77
   2 -13  -1    5.85    1.82
   2 -13  -1    4.60    1.29
  -2  13   1    3.70    1.09
  -2  13   1    5.59    1.36
   1 -13  -1    1.72    1.15
   1 -13  -1   -0.08    0.85
  -1  13   1    1.19    0.37
  -1  13   1    0.25    0.66
  -1  13   1    1.27    0.66
  -1  13   1    1.86    0.83
   0 -13  -1   34.53    2.23
   0 -13  -1   33.19    1.48
   0 -13  -1   35.62    2.74
   0  13   1   33.87    1.59
   0  13   1   34.29    1.91
   0  13   1   32.79    2.31
   0  13   1   37.38    2.35
  -1 -13  -1    2.72    0.99
  -1 -13  -1    1.30    0.52
  -1 -13  -1    2.33    1.18
   1  13   1    2.29    0.94
   1  13   1    1.75    0.58
   1  13   1    2.65    0.94
   1  13   1    1.58    0.69
   1  13   1    1.67    0.93
  -2 -13  -1   17.33    1.89
  -2 -13  -1   17.94    1.25
   2  13   1   16.76    1.33
   2  13   1   15.21    1.60
   2  13   1   14.63    1.46
  -3 -13  -1    4.12    1.27
  -3 -13  -1    3.99    0.92
  -3 -13  -1    4.76    1.37
   3  13   1    5.70    1.39
   3  13   1    5.16    1.05
   3  13   1    7.14    1.16
  -4 -13  -1   11.20    1.05
  -4 -13  -1   10.12    2.04
  -4 -13  -1   11.61    2.01
   4  13   1   12.82    1.36
   4  13   1   13.46    1.94
  -5 -13  -1   14.15    1.44
  -5 -13  -1   13.62    1.10
  -5 -13  -1   15.97    1.86
   5  13   1   13.78    1.66
   5  13   1   13.38    1.42
  -6 -13  -1    2.38    1.10
  -6 -13  -1    2.25    0.74
   6  13   1    2.73    1.08
   6  13   1    2.71    0.98
  -7 -13  -1   25.59    2.46
   7  13   1   22.51    2.04
  -8 -13  -1    2.92    1.19
  -8 -13  -1    4.64    1.38
   8  13   1    3.24    1.08
  -9 -13  -1    3.03    0.90
  -9 -13  -1    4.95    1.50
   9  13   1    2.18    0.75
 -10 -13  -1    1.43    0.96
  10  13   1   -0.33    0.52
 -11 -13  -1    0.95    0.94
 -11 -13  -1    1.11    0.85
  11  13   1    1.14    0.77
  -9  14   1    3.58    1.12
   8 -14  -1    3.62    1.37
   8 -14  -1    5.76    1.49
  -8  14   1    4.60    1.60
  -8  14   1    2.23    1.11
   7 -14  -1    3.15    1.11
  -7  14   1    6.34    1.36
  -7  14   1    6.38    1.40
   6 -14  -1   10.87    2.11
  -6  14   1   17.04    1.80
  -6  14   1   16.70    2.02
   5 -14  -1    0.49    1.07
   5 -14  -1    0.82    1.00
  -5  14   1    1.44    0.84
  -5  14   1    0.59    0.73
   4 -14  -1   33.99    4.35
   4 -14  -1   32.72    3.01
  -4  14   1   29.56    2.34
  -4  14   1   29.13    2.44
   3 -14  -1    0.41    0.92
   3 -14  -1   -0.15    0.93
  -3  14   1    0.57    0.78
  -3  14   1    0.05    0.73
   2 -14  -1   17.23    2.80
   2 -14  -1   12.05    2.02
  -2  14   1   15.61    1.87
  -2  14   1   13.63    1.56
   1 -14  -1   55.81    3.07
   1 -14  -1   58.53    3.66
  -1  14   1   60.06    3.17
  -1  14   1   56.98    3.27
  -1  14   1   54.82    1.87
  -1  14   1   53.41    2.71
   0 -14  -1    9.64    0.78
   0 -14  -1    9.11    1.75
   0 -14  -1   13.27    1.55
   0  14   1    7.71    1.42
   0  14   1   10.82    1.77
   0  14   1    9.83    0.82
  -1 -14  -1    2.31    0.65
  -1 -14  -1    2.06    0.94
  -1 -14  -1    2.18    1.19
   1  14   1    1.47    0.72
   1  14   1    2.32    1.03
   1  14   1    1.56    0.79
   1  14   1    2.47    0.63
  -2 -14  -1   -0.50    0.85
  -2 -14  -1    1.14    0.50
  -2 -14  -1    1.66    0.75
   2  14   1    0.43    0.60
   2  14   1    1.20    0.53
  -3 -14  -1   51.90    2.98
  -3 -14  -1   53.74    3.28
  -3 -14  -1   52.86    2.45
   3  14   1   54.65    3.07
   3  14   1   51.73    2.58
   3  14   1   49.93    2.58
  -4 -14  -1    3.37    1.09
   4  14   1    4.21    1.24
   4  14   1    3.35    0.92
  -5 -14  -1   29.79    2.51
  -5 -14  -1   28.79    1.66
  -5 -14  -1   23.44    1.99
   5  14   1   29.89    2.40
   5  14   1   28.12    2.11
  -6 -14  -1   46.74    1.96
  -6 -14  -1   44.58    3.16
  -6 -14  -1   45.91    2.22
   6  14   1   46.06    2.86
   6  14   1   49.69    3.12
  -7 -14  -1    2.83    1.17
   7  14   1    1.94    0.88
   7  14   1    0.54    0.81
  -8 -14  -1    0.78    0.74
  -8 -14  -1    2.60    1.22
   8  14   1    2.25    1.05
  -9 -14  -1    1.20    0.92
  -9 -14  -1    1.10    1.07
   9  14   1    0.72    0.69
 -10 -14  -1    0.31    0.81
 -10 -14  -1   -0.52    0.83
  10  14   1    1.83    0.94
 -11 -14  -1    2.73    1.24
  -8  15   1    1.02    0.93
  -8  15   1   -0.10    0.73
   7 -15  -1   -1.76    0.82
   7 -15  -1    2.14    1.30
  -7  15   1    3.06    1.72
  -7  15   1    0.14    0.92
   6 -15  -1   61.89    6.21
   6 -15  -1   42.17    3.34
  -6  15   1   44.55    3.30
  -6  15   1   52.30    3.28
   5 -15  -1   16.29    2.20
   5 -15  -1    9.47    2.04
  -5  15   1    9.16    1.63
  -5  15   1   15.02    1.66
   4 -15  -1    0.63    0.95
   4 -15  -1   -0.25    0.86
  -4  15   1    0.14    0.61
  -4  15   1    1.04    0.78
   3 -15  -1   16.27    2.03
   3 -15  -1   11.08    1.93
  -3  15   1   17.75    1.98
  -3  15   1   18.24    1.88
   2 -15  -1   13.05    2.29
   2 -15  -1   15.47    1.86
  -2  15   1   12.49    1.99
  -2  15   1   14.87    1.76
   1 -15  -1   20.69    2.04
  -1  15   1   18.69    0.94
  -1  15   1   17.88    1.89
  -1  15   1   17.90    1.93
   0 -15  -1    6.83    1.42
   0 -15  -1    3.58    1.47
   0 -15  -1    6.73    0.66
   0  15   1    5.78    0.68
   0  15   1    4.53    0.98
   0  15   1    6.09    1.53
  -1 -15  -1    4.28    0.71
  -1 -15  -1    3.57    1.13
  -1 -15  -1    2.38    1.19
   1  15   1    8.63    2.62
   1  15   1    4.33    0.75
   1  15   1    3.05    1.00
   1  15   1    2.71    0.80
  -2 -15  -1   88.40    4.29
  -2 -15  -1   90.59    3.79
   2  15   1   88.42    3.33
   2  15   1   88.96    5.79
  -3 -15  -1    2.14    0.69
  -3 -15  -1    1.16    0.98
  -3 -15  -1   -0.11    0.75
   3  15   1    0.71    0.70
   3  15   1    0.82    0.50
  -4 -15  -1   32.29    2.32
  -4 -15  -1   32.41    1.94
  -4 -15  -1   29.66    2.57
   4  15   1   31.27    2.49
   4  15   1   31.62    2.14
  -5 -15  -1    0.31    0.60
  -5 -15  -1    0.44    0.76
   5  15   1    0.41    0.76
   5  15   1    0.10    0.47
  -6 -15  -1    0.53    0.60
  -6 -15  -1    0.91    0.53
  -6 -15  -1    1.08    0.83
   6  15   1    0.36    0.80
   6  15   1    0.39    0.48
  -7 -15  -1    2.11    1.01
   7  15   1    1.92    0.84
   7  15   1    3.14    1.00
  -8 -15  -1    9.70    1.93
  -8 -15  -1    8.40    1.80
   8  15   1    9.06    1.65
  -9 -15  -1    0.34    1.14
  -9 -15  -1   -0.17    0.60
   9  15   1    0.29    0.48
 -10 -15  -1    0.91    1.17
 -10 -15  -1    0.02    0.78
  10  15   1    1.41    0.70
   7 -16  -1    1.30    1.15
  -7  16   1    2.24    1.01
  -7  16   1    2.20    0.90
   6 -16  -1    1.27    1.10
   6 -16  -1    4.39    1.34
   5 -16  -1   14.06    1.85
   5 -16  -1    7.28    1.86
  -5  16   1    7.94    1.59
  -5  16   1   12.11    1.94
   4 -16  -1   18.33    2.45
   4 -16  -1   17.80    2.21
  -4  16   1   19.51    1.90
  -4  16   1   20.79    2.14
   3 -16  -1    2.85    1.41
   3 -16  -1    1.78    1.03
  -3  16   1   -0.36    0.69
  -3  16   1    1.38    0.72
   2 -16  -1   10.28    1.94
   2 -16  -1   18.41    1.93
  -2  16   1   13.15    1.70
  -2  16   1   17.09    1.86
   1 -16  -1   19.24    1.95
   1 -16  -1   20.82    2.40
  -1  16   1   19.06    1.99
  -1  16   1   18.17    1.85
   0 -16  -1    1.72    1.34
   0 -16  -1    2.28    0.53
   0 -16  -1    2.38    0.95
   0  16   1    1.21    0.39
   0  16   1    0.35    0.80
   0  16   1    1.44    0.90
   0  16   1    0.30    0.59
  -1 -16  -1    0.00    0.69
  -1 -16  -1    0.27    1.00
  -1 -16  -1   -0.07    0.44
   1  16   1   -0.38    0.36
   1  16   1    0.76    0.83
  -2 -16  -1    1.94    0.70
  -2 -16  -1    1.70    1.05
   2  16   1    2.50    1.08
   2  16   1    5.29    0.96
  -3 -16  -1   15.21    1.83
  -3 -16  -1   11.71    2.18
   3  16   1   11.91    1.27
   3  16   1   12.89    1.98
  -4 -16  -1   12.78    2.25
  -4 -16  -1   11.78    1.88
   4  16   1   11.81    2.02
   4  16   1   13.74    1.41
  -5 -16  -1    0.42    0.71
  -5 -16  -1    1.49    0.92
  -5 -16  -1   -0.19    0.75
   5  16   1    0.81    0.50
   5  16   1    0.34    0.62
  -6 -16  -1    1.97    0.86
  -6 -16  -1    1.16    0.93
  -6 -16  -1    0.70    0.59
   6  16   1    0.78    0.64
   6  16   1    0.49    0.74
  -7 -16  -1   12.34    2.21
   7  16   1   14.40    1.73
   7  16   1   12.91    1.63
  -8 -16  -1   11.92    2.30
   8  16   1   10.78    1.79
  -9 -16  -1    4.07    1.33
  -9 -16  -1    4.54    1.41
   9  16   1    3.11    1.49
  10  16   1    2.07    0.72
   6 -17  -1   -0.14    0.77
  -6  17   1    0.05    0.77
  -6  17   1    0.11    0.98
   5 -17  -1    0.26    0.79
   5 -17  -1    2.89    1.30
  -5  17   1    3.06    1.46
  -5  17   1    4.68    2.04
   4 -17  -1    1.42    1.36
   4 -17  -1    3.65    1.21
  -4  17   1    1.52    0.85
  -4  17   1    0.52    0.78
   3 -17  -1    2.57    1.02
   3 -17  -1    2.70    1.23
  -3  17   1    0.33    0.70
   2 -17  -1    6.10    1.61
   2 -17  -1    2.78    0.93
  -2  17   1    3.27    1.00
  -2  17   1    2.45    0.89
   1 -17  -1    1.02    1.10
   1 -17  -1    1.74    0.97
  -1  17   1    0.24    0.63
  -1  17   1    1.65    0.86
   0 -17  -1   29.27    2.77
   0 -17  -1   26.19    2.14
   0 -17  -1   26.56    1.26
   0  17   1   23.26    1.25
   0  17   1   26.20    2.33
   0  17   1   24.22    2.35
  -1 -17  -1    0.65    1.03
  -1 -17  -1    3.19    1.09
  -1 -17  -1    3.96    0.73
   1  17   1    2.60    1.12
   1  17   1    2.90    0.71
   1  17   1    3.62    1.21
  -2 -17  -1    0.29    0.59
  -2 -17  -1    1.37    0.92
  -2 -17  -1    0.31    0.99
   2  17   1    1.64    0.66
   2  17   1    2.47    0.98
  -3 -17  -1    2.81    1.22
  -3 -17  -1   -0.14    0.82
   3  17   1    1.41    0.63
   3  17   1    0.88    0.82
  -4 -17  -1    5.40    1.40
  -4 -17  -1    6.70    1.35
   4  17   1    4.56    1.20
   4  17   1    5.44    1.19
  -5 -17  -1   10.82    1.90
  -5 -17  -1   12.71    1.50
   5  17   1    8.82    1.75
   5  17   1    7.76    1.55
  -6 -17  -1    0.13    0.71
  -6 -17  -1    0.10    0.79
   6  17   1    0.07    0.54
   6  17   1    0.01    0.64
  -7 -17  -1   16.05    2.87
   7  17   1   17.03    2.96
   7  17   1   18.31    1.92
  -8 -17  -1    8.56    1.78
   8  17   1    9.24    1.68
  -9 -17  -1    2.02    1.18
   9  17   1    3.32    1.11
   6 -18  -1    3.92    1.39
   5 -18  -1    0.26    0.98
  -5  18   1   -1.09    0.77
  -5  18   1    0.74    0.96
   4 -18  -1    3.77    1.13
   4 -18  -1    3.93    1.25
  -4  18   1    8.59    1.56
  -4  18   1    4.94    1.36
   3 -18  -1   24.06    2.40
  -3  18   1   29.81    3.11
  -3  18   1   23.15    2.32
   2 -18  -1    5.34    1.69
   2 -18  -1    3.76    1.25
  -2  18   1    3.63    1.17
  -2  18   1    2.19    0.92
   1 -18  -1    5.62    1.71
   1 -18  -1   11.72    1.52
  -1  18   1    6.87    1.62
  -1  18   1    9.00    1.74
   0 -18  -1    1.25    1.21
   0 -18  -1    4.25    1.11
   0  18   1    2.50    1.01
   0  18   1    3.76    1.15
  -1 -18  -1   23.96    1.88
  -1 -18  -1   24.53    2.57
   1  18   1   20.91    2.13
   1  18   1   18.62    1.52
  -2 -18  -1   10.76    2.04
  -2 -18  -1   14.95    2.69
   2  18   1    8.22    1.58
   2  18   1   10.08    1.13
  -3 -18  -1   -0.07    0.71
  -3 -18  -1    0.14    0.75
   3  18   1    0.73    0.63
   3  18   1   -0.15    0.64
  -4 -18  -1    7.02    1.73
   4  18   1    5.40    1.10
   4  18   1    7.51    1.61
  -5 -18  -1    1.37    1.04
  -5 -18  -1    1.32    0.94
   5  18   1    0.20    0.55
   5  18   1    1.90    0.86
  -6 -18  -1    4.96    1.34
   6  18   1    5.01    1.06
  -7 -18  -1    2.39    1.11
   7  18   1    0.81    0.84
  -8 -18  -1    4.99    1.66
   9  18   1    2.19    0.86
   5 -19  -1   -1.80    0.89
   4 -19  -1    3.51    1.24
  -4  19   1    3.45    1.49
   3 -19  -1    1.92    1.03
   3 -19  -1   -0.72    0.84
  -3  19   1   -0.09    0.83
  -3  19   1   -0.02    0.93
   2 -19  -1    0.22    1.02
   2 -19  -1    2.61    1.31
  -2  19   1    3.01    1.04
  -2  19   1    0.78    1.02
   1 -19  -1   10.29    2.04
   1 -19  -1   16.20    1.85
  -1  19   1   13.90    1.76
  -1  19   1    7.41    1.76
   0 -19  -1    2.77    0.90
   0 -19  -1    2.04    1.04
   0  19   1   -0.37    0.88
   0  19   1    0.20    0.75
  -1 -19  -1    1.73    1.03
  -1 -19  -1    2.46    0.81
   1  19   1    0.64    0.74
  -2 -19  -1    0.48    1.06
  -2 -19  -1    1.20    0.83
   2  19   1    0.63    0.72
   2  19   1    0.73    0.48
  -3 -19  -1   31.75    2.70
  -3 -19  -1   41.08    6.72
   3  19   1   27.93    2.54
   3  19   1   27.77    1.95
  -4 -19  -1    7.07    1.76
   4  19   1    9.96    3.43
   4  19   1    5.39    1.19
  -5 -19  -1   11.98    1.58
  -5 -19  -1    9.18    1.96
   5  19   1    6.86    1.43
   5  19   1    7.97    1.33
  -6 -19  -1    5.17    1.67
  -6 -19  -1    3.59    0.97
   6  19   1    3.84    0.95
   6  19   1    3.85    1.33
   7  19   1   25.05    2.26
   4 -20  -1   -1.67    0.88
   3 -20  -1    3.46    1.16
   2 -20  -1    6.68    1.23
  -2  20   1    6.84    1.60
   1 -20  -1   21.71    1.92
   1 -20  -1   18.61    2.42
  -1  20   1   15.93    2.50
   0 -20  -1    7.46    1.81
   0  20   1   10.96    1.79
   0  20   1    5.92    1.28
  -1 -20  -1    1.34    0.88
  -1 -20  -1    0.56    1.18
   1  20   1    1.52    0.96
  -2 -20  -1    6.98    1.67
  -2 -20  -1   10.47    2.44
   2  20   1    5.56    1.31
   2  20   1    4.22    0.94
  -3 -20  -1   -0.20    0.98
  -3 -20  -1    0.25    0.96
   3  20   1    0.63    0.78
   3  20   1    0.14    0.70
  -4 -20  -1    2.57    1.11
  -4 -20  -1    3.99    1.40
   4  20   1    1.74    0.86
   4  20   1    1.43    1.09
  -5 -20  -1    5.86    1.43
   5  20   1    2.57    1.15
   5  20   1    3.95    1.09
   6  20   1    1.93    0.88
   7  20   1   10.37    2.09
   8  20   1    2.40    1.47
   3 -21  -1    1.12    0.91
   2 -21  -1    1.42    0.90
   1 -21  -1    7.73    1.50
   0 -21  -1    3.02    1.20
  -1 -21  -1    3.81    1.44
  -2 -21  -1    4.67    1.45
  -3 -21  -1    0.67    1.13
  -4 -21  -1    1.28    1.00
   4  21   1    0.31    0.76
   5  21   1   -0.51    0.78
   6  21   1    1.15    0.99
   7  21   1    3.56    1.20
  -1 -22  -1    1.94    1.08
  -2 -22  -1    2.66    1.06
  -3 -22  -1    5.89    2.05
  -4 -22  -1    6.60    1.57
  -4 -22   2    1.45    1.07
  -3 -22   2    6.69    1.52
  -5 -21   2   -0.07    1.39
  -4 -21   2    6.02    1.43
  -3 -21   2    2.34    1.60
   2  21  -2    9.18    1.78
  -2 -21   2    4.56    1.50
   1  21  -2    0.16    0.92
  -1 -21   2    0.91    1.05
  -1 -21   2    2.51    1.63
   0  21  -2   -2.75    0.93
   0 -21   2    1.69    1.20
   1 -21   2    5.99    1.37
   2 -21   2   -0.25    1.00
   8  20  -2    1.14    1.04
   6  20  -2    0.23    0.96
  -6 -20   2    1.85    1.24
   5  20  -2    3.97    1.12
  -5 -20   2   -0.89    1.04
   4  20  -2   -0.38    0.79
  -4 -20   2    2.00    1.16
   3  20  -2   12.56    2.10
  -3 -20   2   12.71    2.44
  -3 -20   2   18.52    2.13
  -3 -20   2   12.09    2.18
   2  20  -2    5.81    1.30
  -2 -20   2    5.12    1.60
  -2 -20   2    3.93    1.22
   1  20  -2    1.31    0.87
   1  20  -2    1.26    0.89
  -1 -20   2   -2.15    1.21
  -1 -20   2    0.72    0.95
   0  20  -2    7.46    1.67
   0 -20   2    5.79    1.63
  -1  20  -2    2.16    0.94
   1 -20   2    3.46    1.31
   1 -20   2    4.40    1.58
  -2  20  -2    0.62    1.03
   2 -20   2    1.74    1.24
  -3  20  -2    2.78    1.58
   3 -20   2    3.53    1.49
   8  19  -2    1.40    0.93
   7  19  -2    3.45    1.02
   6  19  -2    2.12    0.85
   6  19  -2    2.21    1.15
  -6 -19   2   -1.97    1.20
   5  19  -2   -0.65    0.77
   5  19  -2    1.02    0.70
  -5 -19   2   -1.15    0.96
  -5 -19   2    2.83    1.32
   4  19  -2    6.54    1.17
   4  19  -2    5.34    1.87
  -4 -19   2    5.31    1.60
  -4 -19   2    6.87    1.79
   3  19  -2    8.35    1.71
  -3 -19   2    5.26    1.62
  -3 -19   2    5.48    1.11
  -3 -19   2    3.71    1.37
   2  19  -2    1.03    0.75
  -2 -19   2    0.66    0.92
  -2 -19   2   -1.19    0.69
  -2 -19   2    0.16    0.94
   1  19  -2    5.07    1.36
   1  19  -2    4.93    1.36
  -1 -19   2    5.22    1.39
  -1 -19   2    3.99    1.73
   0  19  -2    4.15    0.95
   0  19  -2    2.01    0.88
   0 -19   2    4.12    1.40
   0 -19   2    2.08    1.20
  -1  19  -2    2.53    1.16
  -1  19  -2    4.60    1.26
   1 -19   2    1.75    1.79
   1 -19   2    4.82    1.38
  -2  19  -2    9.14    1.74
  -2  19  -2   12.35    1.99
   2 -19   2    6.33    1.70
   2 -19   2   14.89    1.91
  -3  19  -2    1.00    0.88
   3 -19   2    1.37    0.99
  -4  19  -2   -0.08    0.82
   4 -19   2   -1.94    0.91
   9  18  -2    0.78    0.94
   7  18  -2    0.76    0.84
  -7 -18   2    1.16    0.97
  -7 -18   2   -0.30    0.92
   6  18  -2   17.38    1.82
  -6 -18   2   10.78    2.08
  -6 -18   2   18.32    1.93
   5  18  -2    7.60    1.40
   5  18  -2    9.93    1.70
  -5 -18   2    3.92    1.54
  -5 -18   2   12.14    2.76
   4  18  -2    4.82    1.47
   4  18  -2    5.53    1.08
  -4 -18   2    5.41    1.66
  -4 -18   2    5.66    1.68
   3  18  -2   16.93    1.92
   3  18  -2   19.49    1.45
  -3 -18   2   18.27    2.28
  -3 -18   2   19.07    1.87
  -3 -18   2   19.08    2.96
   2  18  -2    3.26    1.10
  -2 -18   2    4.79    1.60
  -2 -18   2    3.77    1.34
   1  18  -2    7.58    1.49
   1  18  -2    7.21    1.73
  -1 -18   2    7.86    1.67
  -1 -18   2    4.35    1.37
   0  18  -2    1.80    1.03
   0  18  -2    2.46    0.98
   0 -18   2    0.74    1.58
   0 -18   2    0.17    0.99
  -1  18  -2    6.93    1.63
   1 -18   2    4.56    1.55
   1 -18   2    5.33    1.38
  -2  18  -2    3.31    1.00
  -2  18  -2    1.69    0.99
   2 -18   2    1.93    1.28
   2 -18   2    3.25    1.13
  -3  18  -2    4.11    1.17
  -3  18  -2    7.87    1.73
   3 -18   2    3.20    1.39
   3 -18   2    5.72    1.49
  -4  18  -2    5.04    1.45
  -4  18  -2    1.23    0.88
   4 -18   2    4.20    1.48
   4 -18   2    1.51    1.20
  -5  18  -2    2.12    1.23
   5 -18   2    2.65    1.15
   9  17  -2    0.79    0.72
  -9 -17   2    1.01    1.56
   8  17  -2    8.09    1.58
  -8 -17   2   10.26    1.91
  -8 -17   2    9.17    1.86
   7  17  -2    3.14    0.98
  -7 -17   2    0.41    0.95
   6  17  -2   39.99    2.92
   6  17  -2   34.38    2.54
  -6 -17   2   32.19    2.89
  -6 -17   2   36.12    2.53
   5  17  -2    1.53    0.76
   5  17  -2    1.47    0.64
  -5 -17   2    1.67    1.16
  -5 -17   2    1.02    0.91
   4  17  -2   39.46    2.35
   4  17  -2   38.00    2.84
  -4 -17   2   39.10    3.17
  -4 -17   2   39.40    2.82
   3  17  -2    6.06    0.96
   3  17  -2    6.42    1.43
  -3 -17   2    5.26    1.89
  -3 -17   2    9.05    1.99
  -3 -17   2    5.61    1.11
  -3 -17   2    7.57    0.84
  -3 -17   2    8.33    1.41
   2  17  -2    2.49    0.96
   2  17  -2    0.82    0.77
  -2 -17   2    0.35    0.56
  -2 -17   2    1.68    0.98
  -2 -17   2    2.29    1.28
   1  17  -2    1.65    0.89
   1  17  -2    0.72    0.66
  -1 -17   2    2.05    1.06
  -1 -17   2    1.46    0.40
  -1 -17   2    0.90    1.17
   0  17  -2   10.87    1.75
   0  17  -2   11.92    2.05
   0 -17   2   13.62    1.73
   0 -17   2   11.49    2.13
  -1  17  -2    1.86    0.81
  -1  17  -2    1.40    0.81
   1 -17   2    2.45    1.53
   1 -17   2    0.02    0.94
  -2  17  -2    3.45    1.21
  -2  17  -2    3.98    1.13
   2 -17   2    2.51    1.30
   2 -17   2    1.32    1.16
  -3  17  -2   -1.37    0.55
  -3  17  -2    0.53    0.79
   3 -17   2    0.32    1.10
   3 -17   2    1.89    1.18
  -4  17  -2   24.71    2.21
  -4  17  -2   17.23    2.15
   4 -17   2   18.34    2.37
   4 -17   2   19.07    2.58
  -5  17  -2    3.71    0.99
  -5  17  -2    3.58    0.98
   5 -17   2    1.33    1.08
   5 -17   2    2.57    1.32
  -6  17  -2    1.58    0.94
   6 -17   2   -2.26    0.90
   9  16  -2    6.89    1.45
  -9 -16   2   11.63    2.33
  -9 -16   2   12.14    2.09
   8  16  -2    3.18    0.99
  -8 -16   2    2.02    1.16
   7  16  -2    2.19    0.97
  -7 -16   2    1.18    0.82
  -7 -16   2    2.75    0.90
   6  16  -2    3.80    1.33
  -6 -16   2    2.41    1.03
  -6 -16   2   -0.34    0.86
   5  16  -2   13.09    1.51
   5  16  -2   15.67    1.84
  -5 -16   2   16.54    1.78
  -5 -16   2   15.40    2.48
   4  16  -2    9.79    1.71
   4  16  -2    9.53    1.21
  -4 -16   2    9.80    1.74
  -4 -16   2    9.60    1.47
  -4 -16   2    9.48    2.05
  -4 -16   2    7.36    1.38
   3  16  -2    0.26    0.52
   3  16  -2    0.70    0.66
  -3 -16   2    1.11    0.65
  -3 -16   2   -0.85    0.59
  -3 -16   2   -0.16    1.07
  -3 -16   2    0.15    0.46
  -3 -16   2    0.50    0.81
   2  16  -2    8.48    1.58
   2  16  -2    8.67    1.71
  -2 -16   2    9.83    1.51
  -2 -16   2    7.95    1.03
  -2 -16   2    7.50    1.73
   1  16  -2    7.94    1.59
   1  16  -2   10.24    1.77
  -1 -16   2    9.69    1.63
  -1 -16   2    6.39    1.57
  -1 -16   2    7.15    0.65
   0  16  -2   31.44    2.42
   0  16  -2   30.58    2.56
   0 -16   2   28.52    2.37
   0 -16   2   29.07    2.78
  -1  16  -2   38.88    2.83
  -1  16  -2   38.62    2.65
   1 -16   2   33.15    2.68
   1 -16   2   42.36    3.42
  -2  16  -2    6.70    1.43
  -2  16  -2    7.48    1.32
   2 -16   2    6.02    1.88
   2 -16   2    6.62    1.58
  -3  16  -2   26.75    2.48
  -3  16  -2   27.58    2.23
   3 -16   2   22.44    2.70
   3 -16   2   26.95    2.59
  -4  16  -2    0.44    0.79
  -4  16  -2    1.67    0.65
   4 -16   2    0.77    0.77
   4 -16   2    2.62    1.24
  -5  16  -2    0.82    0.83
   5 -16   2    2.37    1.24
   5 -16   2    0.03    0.77
  -6  16  -2   14.99    1.87
   6 -16   2    9.58    1.87
   6 -16   2   10.42    2.19
  -7  16  -2    3.30    1.20
  10  15  -2   34.51    3.05
 -10 -15   2   36.72    3.20
 -10 -15   2   34.36    3.30
   9  15  -2    1.05    0.61
  -9 -15   2   -1.79    0.61
  -9 -15   2   -0.51    1.00
   8  15  -2    2.01    0.91
  -8 -15   2    1.59    0.93
  -8 -15   2    4.79    1.37
   7  15  -2   -0.43    0.51
  -7 -15   2    3.93    1.35
  -7 -15   2   -1.05    0.68
  -7 -15   2    1.22    0.91
   6  15  -2    4.64    1.31
  -6 -15   2    3.41    1.03
  -6 -15   2    3.80    1.13
  -6 -15   2    3.95    1.21
   5  15  -2    7.73    1.52
   5  15  -2    5.83    1.16
  -5 -15   2    6.31    1.66
  -5 -15   2    7.19    1.48
   4  15  -2    3.41    0.83
   4  15  -2    3.95    1.10
  -4 -15   2    2.13    1.04
  -4 -15   2    5.00    1.52
  -4 -15   2    4.62    0.92
  -4 -15   2    3.27    0.90
   3  15  -2   58.61    2.70
   3  15  -2   55.25    3.41
  -3 -15   2   52.30    2.41
  -3 -15   2   53.66    3.19
  -3 -15   2   54.41    2.65
  -3 -15   2   49.35    2.50
   2  15  -2   30.02    2.42
   2  15  -2   25.40    1.92
   2  15  -2   28.50    2.21
  -2 -15   2   26.06    1.49
  -2 -15   2   29.84    2.49
  -2 -15   2   27.96    2.07
  -2 -15   2   26.19    1.76
   1  15  -2   72.72    3.48
   1  15  -2   71.12    3.78
  -1 -15   2   69.29    2.23
  -1 -15   2   62.61    3.74
  -1 -15   2   68.82    3.33
   0  15  -2    1.17    0.75
   0  15  -2    0.90    0.72
   0 -15   2    0.92    1.02
  -1  15  -2    2.51    0.95
  -1  15  -2    2.29    0.95
   1 -15   2    2.05    1.26
   1 -15   2    1.94    1.15
  -2  15  -2   15.59    2.67
  -2  15  -2   17.71    2.01
   2 -15   2   19.16    2.17
   2 -15   2   20.20    2.41
  -3  15  -2    1.91    0.91
  -3  15  -2    1.03    0.83
   3 -15   2    1.52    1.27
   3 -15   2    1.35    1.38
  -4  15  -2   -0.05    0.67
  -4  15  -2    0.30    0.59
   4 -15   2    0.74    1.03
   4 -15   2    0.75    0.97
  -5  15  -2   27.59    2.48
  -5  15  -2   29.71    2.40
   5 -15   2   24.05    2.72
   5 -15   2   26.65    2.85
  -6  15  -2    1.40    1.00
  -6  15  -2    2.04    1.92
   6 -15   2    1.01    1.17
   6 -15   2    0.52    0.87
  -7  15  -2    1.38    0.96
  -7  15  -2   -0.31    0.75
   7 -15   2    0.84    1.05
   7 -15   2   -1.32    0.90
  -8  15  -2    2.58    0.99
 -11 -14   2    1.43    1.27
  10  14  -2   17.38    2.09
 -10 -14   2   15.39    2.99
 -10 -14   2   18.16    2.28
   9  14  -2    9.23    1.71
  -9 -14   2    9.25    2.13
  -9 -14   2   11.27    1.93
   8  14  -2    2.62    1.02
  -8 -14   2    1.57    0.93
  -8 -14   2    2.66    1.23
   7  14  -2    2.28    0.86
  -7 -14   2    3.41    0.89
  -7 -14   2    3.27    0.99
  -7 -14   2    3.19    1.08
  -7 -14   2    2.58    1.10
   6  14  -2   17.43    1.76
   6  14  -2   19.66    2.00
  -6 -14   2   21.01    1.49
  -6 -14   2   16.36    1.61
  -6 -14   2   17.59    2.05
   5  14  -2    7.25    1.35
   5  14  -2    6.17    1.16
  -5 -14   2    7.44    1.21
  -5 -14   2    5.34    1.48
  -5 -14   2    8.61    1.04
  -5 -14   2    6.55    1.33
   4  14  -2   39.99    2.62
   4  14  -2   35.34    2.23
  -4 -14   2   38.01    2.47
  -4 -14   2   35.91    1.90
  -4 -14   2   34.48    2.72
  -4 -14   2   36.72    3.10
   3  14  -2    3.63    0.81
   3  14  -2    3.39    1.07
  -3 -14   2    3.72    0.82
  -3 -14   2    3.57    1.30
  -3 -14   2    5.15    1.08
  -3 -14   2    3.74    0.81
   2  14  -2    3.19    0.70
   2  14  -2    3.02    0.91
   2  14  -2    2.58    0.85
  -2 -14   2    2.46    0.56
  -2 -14   2    3.36    1.33
  -2 -14   2    3.43    0.80
  -2 -14   2    4.32    1.21
   1  14  -2    0.84    0.86
   1  14  -2    0.78    0.65
   1  14  -2    0.45    0.32
  -1 -14   2    0.33    0.89
  -1 -14   2   -0.53    0.30
  -1 -14   2    0.69    0.83
   0  14  -2    5.82    2.07
   0  14  -2    5.45    1.25
   0 -14   2    3.73    1.27
   0 -14   2    5.54    1.51
  -1  14  -2    6.25    1.38
  -1  14  -2    4.58    1.04
   1 -14   2    2.86    1.17
   1 -14   2    4.51    1.44
  -2  14  -2   18.63    1.81
  -2  14  -2   18.51    1.91
   2 -14   2   19.49    2.33
   2 -14   2   14.90    1.99
  -3  14  -2    0.00    0.57
  -3  14  -2    1.29    0.76
   3 -14   2    1.55    1.33
   3 -14   2    2.58    1.30
  -4  14  -2    9.62    1.58
  -4  14  -2    8.05    1.60
   4 -14   2    8.44    2.10
   4 -14   2    4.91    1.46
  -5  14  -2   28.46    2.24
  -5  14  -2   28.58    2.50
   5 -14   2   27.93    2.79
   5 -14   2   26.31    2.78
  -6  14  -2   24.49    2.39
  -6  14  -2   25.30    2.24
   6 -14   2   21.45    2.64
   6 -14   2   26.62    2.67
  -7  14  -2    9.44    1.47
  -7  14  -2    7.19    2.28
   7 -14   2    7.82    1.69
   7 -14   2    7.22    2.50
  -8  14  -2    6.00    1.77
   8 -14   2    4.93    1.35
   8 -14   2    6.06    1.51
  -9  14  -2    2.13    1.17
  11  13  -2    6.27    1.39
 -11 -13   2    4.86    1.55
 -11 -13   2    6.12    1.52
  10  13  -2    1.23    0.89
 -10 -13   2   -0.35    0.66
 -10 -13   2   -1.26    0.88
   9  13  -2    6.98    1.49
  -9 -13   2    6.49    1.55
  -9 -13   2    4.67    1.44
   8  13  -2   -1.14    0.52
  -8 -13   2    0.37    0.65
  -8 -13   2   -0.07    0.81
  -8 -13   2   -1.29    0.61
   7  13  -2    8.75    1.65
  -7 -13   2    9.34    1.25
  -7 -13   2    9.79    0.99
  -7 -13   2    8.39    1.30
  -7 -13   2    6.38    1.33
  -7 -13   2    6.44    1.45
   6  13  -2    0.66    0.72
   6  13  -2   -0.49    0.47
  -6 -13   2    0.47    0.43
  -6 -13   2   -0.56    0.53
  -6 -13   2    0.53    0.74
  -6 -13   2    1.05    0.54
   5  13  -2  107.54    4.49
   5  13  -2  103.40    4.25
  -5 -13   2  100.82    3.91
  -5 -13   2   96.76    3.45
  -5 -13   2  111.12    4.77
  -5 -13   2  101.77    3.72
  -5 -13   2  101.24    3.36
   4  13  -2    0.94    0.70
   4  13  -2    1.13    0.64
  -4 -13   2    0.36    0.86
  -4 -13   2   -0.43    0.56
  -4 -13   2    0.35    0.47
  -4 -13   2    0.86    0.52
  -4 -13   2    0.62    0.59
  -4 -13   2    1.14    0.88
   3  13  -2    5.99    1.08
   3  13  -2    6.71    1.37
  -3 -13   2    5.78    0.95
  -3 -13   2    6.04    1.21
  -3 -13   2    5.95    0.90
  -3 -13   2    6.40    1.15
  -3 -13   2    5.67    1.40
   2  13  -2    3.45    1.06
   2  13  -2    2.16    0.63
   2  13  -2    2.68    0.88
  -2 -13   2    1.89    0.50
  -2 -13   2    2.31    0.91
  -2 -13   2    1.46    0.68
  -2 -13   2    3.54    1.23
   1  13  -2    2.13    0.94
   1  13  -2    2.27    0.54
   1  13  -2    1.28    0.76
   1  13  -2    0.12    0.59
  -1 -13   2    2.74    0.51
  -1 -13   2    1.38    0.92
  -1 -13   2    2.21    1.27
   0  13  -2  188.91    6.23
   0  13  -2  170.77    5.42
   0  13  -2  186.56    5.77
   0 -13   2  179.37    6.31
   0 -13   2  177.23    5.72
  -1  13  -2   11.11    1.73
  -1  13  -2   13.22    1.44
   1 -13   2    9.83    2.00
   1 -13   2   12.99    1.71
  -2  13  -2   17.41    1.89
  -2  13  -2   16.84    1.67
   2 -13   2   15.93    1.93
   2 -13   2   15.90    2.10
  -3  13  -2   12.74    1.61
  -3  13  -2   12.92    1.50
   3 -13   2   10.53    2.15
   3 -13   2   12.04    2.07
  -4  13  -2   19.46    2.09
  -4  13  -2   17.83    1.75
   4 -13   2   18.27    2.25
   4 -13   2   11.42    1.96
  -5  13  -2    1.48    0.80
  -5  13  -2    0.42    0.70
   5 -13   2    0.10    0.98
   5 -13   2    0.14    0.91
  -6  13  -2    1.82    0.73
  -6  13  -2    0.35    0.63
   6 -13   2    2.12    1.19
   6 -13   2    1.55    1.35
  -7  13  -2    1.34    0.97
  -7  13  -2    0.94    0.78
   7 -13   2    3.21    1.34
   7 -13   2    1.32    0.76
  -8  13  -2    1.99    1.07
  -8  13  -2    1.54    1.02
   8 -13   2    1.79    1.02
   8 -13   2    1.43    0.98
  -9  13  -2    8.63    2.16
 -12 -12   2    1.43    1.33
  11  12  -2   22.79    2.42
 -11 -12   2   22.35    2.44
 -11 -12   2   22.47    2.82
  10  12  -2    6.44    1.43
 -10 -12   2    9.00    1.87
 -10 -12   2    7.78    1.62
   9  12  -2    1.66    0.84
  -9 -12   2    0.25    0.83
  -9 -12   2    1.73    0.77
  -9 -12   2   -0.27    0.83
   8  12  -2    0.84    0.55
  -8 -12   2    4.95    1.64
  -8 -12   2    2.06    0.83
  -8 -12   2    2.59    1.22
  -8 -12   2    3.30    1.16
   7  12  -2    6.09    1.67
  -7 -12   2    7.17    0.92
  -7 -12   2    8.87    0.90
  -7 -12   2    8.14    1.72
  -7 -12   2    5.11    1.03
  -7 -12   2    7.81    1.58
  -7 -12   2    7.44    1.30
   6  12  -2   31.19    2.29
  -6 -12   2   30.97    1.66
  -6 -12   2   32.38    1.75
  -6 -12   2   34.54    2.60
  -6 -12   2   29.92    1.79
  -6 -12   2   30.46    1.92
   5  12  -2   11.63    1.73
   5  12  -2   10.60    1.65
  -5 -12   2   10.05    1.50
  -5 -12   2   10.32    1.02
  -5 -12   2   11.63    1.08
  -5 -12   2    9.90    1.14
  -5 -12   2   15.77    2.29
   4  12  -2   27.26    1.88
   4  12  -2   25.97    2.03
  -4 -12   2   28.80    1.76
  -4 -12   2   29.56    1.85
  -4 -12   2   28.63    2.03
  -4 -12   2   26.86    2.23
  -4 -12   2   26.85    1.55
   3  12  -2   16.90    1.36
   3  12  -2   15.23    1.55
  -3 -12   2   13.87    1.17
  -3 -12   2   13.37    1.60
  -3 -12   2   15.55    1.37
  -3 -12   2   13.97    1.25
  -3 -12   2   13.03    1.13
   2  12  -2    0.24    0.64
   2  12  -2    1.42    0.54
   2  12  -2    1.98    0.82
  -2 -12   2    1.97    0.94
  -2 -12   2    0.61    0.92
  -2 -12   2    1.75    0.51
  -2 -12   2    1.45    0.58
   1  12  -2   27.16    1.79
   1  12  -2   31.89    1.51
   1  12  -2   33.75    2.06
   1  12  -2   32.23    2.25
  -1 -12   2   31.90    2.36
  -1 -12   2   31.16    1.38
  -1 -12   2   34.70    2.08
   0  12  -2    1.82    0.97
   0  12  -2    2.22    0.78
   0  12  -2    2.04    0.83
   0 -12   2    1.48    0.98
   0 -12   2    1.87    1.10
   0 -12   2    2.35    0.40
  -1  12  -2   72.04    3.14
  -1  12  -2   66.43    3.06
  -1  12  -2   65.45    3.34
   1 -12   2   70.48    3.66
   1 -12   2   68.90    3.30
  -2  12  -2    4.16    1.07
  -2  12  -2    3.37    1.03
   2 -12   2    3.47    1.36
   2 -12   2    2.93    1.33
  -3  12  -2    1.66    0.93
  -3  12  -2    1.71    0.77
   3 -12   2    0.48    1.00
   3 -12   2    0.68    1.19
  -4  12  -2    0.46    1.33
  -4  12  -2    0.95    0.78
   4 -12   2    1.31    1.10
   4 -12   2    0.36    1.11
  -5  12  -2    7.72    1.32
  -5  12  -2    7.50    1.57
   5 -12   2    6.79    1.71
   5 -12   2    7.72    2.00
  -6  12  -2   10.47    1.78
  -6  12  -2   12.42    1.55
   6 -12   2   10.37    2.19
   6 -12   2    8.67    1.72
  -7  12  -2    1.78    1.00
  -7  12  -2    2.89    0.97
   7 -12   2    2.13    1.02
   7 -12   2    2.71    1.38
  -8  12  -2    2.35    1.03
  -8  12  -2    1.42    1.03
   8 -12   2    1.72    1.09
   8 -12   2    0.07    0.84
  -9  12  -2   -0.62    0.83
  -9  12  -2    0.13    0.71
   9 -12   2    1.32    0.97
   9 -12   2   -0.19    0.81
 -10  12  -2   -0.38    1.00
  12  11  -2   10.01    1.84
 -12 -11   2    9.87    1.88
  11  11  -2    2.13    0.81
  11  11  -2    2.85    1.04
 -11 -11   2    3.80    1.50
 -11 -11   2    2.28    1.08
  10  11  -2    9.58    1.19
 -10 -11   2    5.77    1.54
 -10 -11   2    8.22    1.77
   9  11  -2   12.03    2.04
   9  11  -2   15.85    1.43
  -9 -11   2   15.15    1.42
  -9 -11   2   16.86    1.94
  -9 -11   2   15.41    1.99
   8  11  -2    7.77    1.46
  -8 -11   2   13.27    2.16
  -8 -11   2    9.10    1.82
   7  11  -2   11.12    1.90
  -7 -11   2    9.47    1.08
  -7 -11   2    9.07    1.71
  -7 -11   2    8.60    1.75
  -7 -11   2    9.89    0.89
  -7 -11   2   11.79    1.08
   6  11  -2    3.51    1.10
  -6 -11   2    2.82    0.83
  -6 -11   2    2.06    0.88
  -6 -11   2    3.72    0.91
  -6 -11   2    3.99    0.78
  -6 -11   2    3.26    0.81
   5  11  -2   12.50    1.36
   5  11  -2   12.63    1.81
  -5 -11   2   10.62    1.14
  -5 -11   2   11.83    1.86
  -5 -11   2   11.92    1.29
  -5 -11   2   13.11    1.17
  -5 -11   2   11.48    0.99
   4  11  -2   29.97    2.10
   4  11  -2   27.02    1.87
  -4 -11   2   28.96    1.82
  -4 -11   2   29.86    2.28
  -4 -11   2   33.59    1.86
  -4 -11   2   30.82    1.59
  -4 -11   2   33.19    1.80
   3  11  -2   24.45    1.79
  -3 -11   2   24.45    2.18
  -3 -11   2   23.42    1.45
  -3 -11   2   21.81    1.78
  -3 -11   2   23.36    1.58
  -3 -11   2   25.09    1.64
  -3 -11   2   21.02    1.41
   2  11  -2    5.55    1.17
   2  11  -2    5.71    0.90
   2  11  -2    4.66    1.06
  -2 -11   2    6.75    1.35
  -2 -11   2    5.89    0.79
  -2 -11   2    5.75    0.68
  -2 -11   2    5.95    1.05
  -2 -11   2    6.52    1.16
   1  11  -2    3.64    0.96
   1  11  -2    4.53    1.07
   1  11  -2    3.58    0.63
   1  11  -2    6.29    1.11
   1  11  -2    5.92    1.06
  -1 -11   2    4.02    1.04
  -1 -11   2    5.31    1.41
  -1 -11   2    4.84    0.96
  -1 -11   2    4.07    0.64
   0  11  -2  137.18    4.88
   0  11  -2  145.78    5.01
   0  11  -2  147.47    3.45
   0  11  -2  144.60    4.60
   0 -11   2  148.60    5.19
   0 -11   2  136.04    3.31
   0 -11   2  143.86    4.43
   0 -11   2  152.51    4.78
  -1  11  -2   57.77    2.74
  -1  11  -2   59.99    3.05
  -1  11  -2   61.62    2.75
   1 -11   2   58.97    2.95
   1 -11   2   55.26    3.15
   1 -11   2   59.21    2.57
  -2  11  -2   34.19    2.03
  -2  11  -2   31.56    2.23
  -2  11  -2   30.37    2.15
   2 -11   2   29.06    1.80
   2 -11   2   31.43    2.31
   2 -11   2   28.40    2.44
  -3  11  -2    0.06    0.49
  -3  11  -2    0.07    0.65
   3 -11   2   -0.67    0.98
   3 -11   2    0.52    1.07
  -4  11  -2   21.35    2.00
  -4  11  -2   18.57    1.63
   4 -11   2   16.54    2.18
   4 -11   2   18.57    2.17
  -5  11  -2   45.65    2.63
   5 -11   2   42.79    3.24
   5 -11   2   38.57    3.17
  -6  11  -2   22.75    1.97
  -6  11  -2   23.23    2.19
   6 -11   2   22.58    2.43
   6 -11   2   22.24    2.49
  -7  11  -2    3.07    1.08
  -7  11  -2    1.00    0.80
   7 -11   2    0.99    1.13
   7 -11   2    1.40    1.09
  -8  11  -2   16.47    1.84
  -8  11  -2   19.35    2.08
   8 -11   2   19.59    2.34
   8 -11   2   20.20    2.41
  -9  11  -2    2.16    1.40
  -9  11  -2    0.59    0.76
   9 -11   2    0.76    0.98
   9 -11   2    2.24    1.71
 -10  11  -2    0.28    0.95
 -10  11  -2    0.98    0.99
  10 -11   2    1.22    1.19
  13  10  -2   -0.82    2.09
  12  10  -2    4.11    1.26
  12  10  -2    1.67    0.71
 -12 -10   2    0.48    1.07
 -12 -10   2    3.93    2.09
  11  10  -2   21.79    1.89
 -11 -10   2   20.39    2.37
  10  10  -2    0.77    0.62
  10  10  -2    0.39    0.60
 -10 -10   2   -0.54    0.76
 -10 -10   2   -0.03    0.86
   9  10  -2    2.65    1.02
   9  10  -2    5.57    1.05
  -9 -10   2    4.00    1.30
  -9 -10   2    4.77    1.01
  -9 -10   2    5.67    1.54
   8  10  -2   12.56    1.60
   8  10  -2   14.56    1.32
  -8 -10   2   15.17    0.94
  -8 -10   2   13.27    2.09
  -8 -10   2   11.69    1.08
  -8 -10   2   10.54    1.85
  -8 -10   2   13.57    1.53
   7  10  -2    1.80    0.96
   7  10  -2    0.65    0.62
  -7 -10   2    1.68    0.56
  -7 -10   2    0.61    0.84
  -7 -10   2    2.57    0.82
  -7 -10   2    1.11    0.91
  -7 -10   2    2.74    0.69
   6  10  -2   64.77    3.29
  -6 -10   2   71.76    3.46
  -6 -10   2   65.16    2.60
  -6 -10   2   65.58    2.56
  -6 -10   2   59.82    3.22
  -6 -10   2   65.50    2.49
   5  10  -2  172.43    5.60
   5  10  -2  171.66    5.54
  -5 -10   2  169.01    4.61
  -5 -10   2  170.71    4.73
  -5 -10   2  161.99    5.61
  -5 -10   2  163.72    5.26
  -5 -10   2  165.21    4.83
  -5 -10   2  171.63    4.80
   4  10  -2    5.32    1.00
   4  10  -2    7.18    1.26
  -4 -10   2    6.69    0.76
  -4 -10   2    8.02    1.49
  -4 -10   2    7.19    1.14
  -4 -10   2    6.08    1.01
  -4 -10   2    7.01    1.25
  -4 -10   2    7.37    0.95
   3  10  -2    1.81    0.67
   3  10  -2    0.86    0.53
  -3 -10   2    0.89    0.46
  -3 -10   2    1.97    0.81
  -3 -10   2    1.43    0.60
  -3 -10   2    2.29    0.72
  -3 -10   2    1.70    0.61
  -3 -10   2    1.89    0.77
  -3 -10   2    1.48    0.50
   2  10  -2   28.83    1.91
   2  10  -2   26.32    1.48
   2  10  -2   24.87    1.70
  -2 -10   2   28.05    1.64
  -2 -10   2   28.47    1.81
  -2 -10   2   27.11    1.92
  -2 -10   2   27.86    1.80
  -2 -10   2   26.33    1.41
  -2 -10   2   26.34    1.50
   1  10  -2   -0.22    0.52
   1  10  -2    0.71    0.55
   1  10  -2    0.11    0.47
   1  10  -2    0.39    0.23
   1  10  -2    0.27    0.52
  -1 -10   2    0.13    0.66
  -1 -10   2    0.42    0.27
  -1 -10   2    0.82    0.67
  -1 -10   2    0.11    0.44
  -1 -10   2    0.57    0.44
   0  10  -2    5.43    1.22
   0  10  -2    3.85    0.93
   0  10  -2    4.08    0.87
   0  10  -2    5.42    0.49
   0 -10   2    5.08    1.13
   0 -10   2    6.34    1.12
   0 -10   2    5.56    1.36
   0 -10   2    3.74    0.39
   0 -10   2    6.39    0.98
  -1  10  -2    6.17    1.11
  -1  10  -2    5.71    0.99
  -1  10  -2    4.80    1.02
  -1  10  -2    5.09    1.09
   1 -10   2    7.65    0.88
   1 -10   2    3.97    0.89
   1 -10   2    6.22    1.26
   1 -10   2    5.22    1.25
  -2  10  -2   41.52    2.16
  -2  10  -2   38.89    2.28
  -2  10  -2   43.96    2.50
   2 -10   2   44.86    2.76
   2 -10   2   40.37    2.01
   2 -10   2   39.99    2.47
  -3  10  -2   44.49    2.30
  -3  10  -2   42.18    2.60
   3 -10   2   44.09    2.92
   3 -10   2   44.71    2.20
   3 -10   2   44.14    2.77
  -4  10  -2    2.22    0.75
  -4  10  -2    1.55    0.76
   4 -10   2    1.94    1.23
   4 -10   2    1.83    1.19
  -5  10  -2    1.53    0.61
  -5  10  -2    0.34    0.77
   5 -10   2    2.77    1.23
   5 -10   2    0.53    0.94
  -6  10  -2    1.98    0.91
  -6  10  -2    2.37    0.98
   6 -10   2    1.85    1.18
   6 -10   2    1.34    1.15
  -7  10  -2   18.27    1.95
   7 -10   2   17.21    2.21
   7 -10   2   19.25    2.32
  -8  10  -2    1.32    0.84
  -8  10  -2    1.06    0.83
   8 -10   2    0.37    0.81
   8 -10   2    1.49    1.05
  -9  10  -2    2.05    1.03
  -9  10  -2    1.88    0.99
   9 -10   2    2.34    1.25
   9 -10   2    1.82    1.12
 -10  10  -2   11.50    1.87
 -10  10  -2   12.02    2.10
  10 -10   2    7.54    1.73
  10 -10   2   17.53    2.12
 -11  10  -2   -2.05    0.86
  13   9  -2    1.35    1.23
 -13  -9   2    0.60    1.14
  12   9  -2   16.79    1.73
  12   9  -2    9.36    1.67
 -12  -9   2   10.73    2.17
 -12  -9   2   11.09    2.17
  11   9  -2    0.96    0.82
  11   9  -2    0.43    0.73
 -11  -9   2    0.74    0.85
 -11  -9   2   -0.27    0.73
  10   9  -2   19.15    1.73
  10   9  -2   18.94    2.09
 -10  -9   2   18.65    2.00
 -10  -9   2   20.74    2.20
   9   9  -2    1.49    0.86
   9   9  -2    3.83    0.95
  -9  -9   2    3.18    1.20
  -9  -9   2    3.53    1.24
   8   9  -2   15.05    1.37
  -8  -9   2   15.89    0.98
  -8  -9   2   14.23    1.14
  -8  -9   2   12.67    2.28
  -8  -9   2   15.67    1.37
  -8  -9   2   13.71    1.77
   7   9  -2   27.90    2.25
   7   9  -2   28.67    1.83
  -7  -9   2   29.96    1.72
  -7  -9   2   31.99    2.43
  -7  -9   2   28.45    2.23
  -7  -9   2   28.94    1.44
  -7  -9   2   29.24    1.60
   6   9  -2   25.27    1.97
   6   9  -2   22.04    1.48
  -6  -9   2   22.26    1.30
  -6  -9   2   19.95    1.87
  -6  -9   2   21.42    1.45
  -6  -9   2   22.74    1.96
  -6  -9   2   21.14    1.42
   5   9  -2   30.10    2.01
  -5  -9   2   28.27    1.52
  -5  -9   2   29.09    1.88
  -5  -9   2   28.64    1.88
  -5  -9   2   29.85    1.70
  -5  -9   2   29.23    1.52
  -5  -9   2   29.80    2.09
   4   9  -2   10.95    1.16
   4   9  -2   10.64    1.23
  -4  -9   2    9.60    0.95
  -4  -9   2   10.43    1.12
  -4  -9   2    9.99    1.04
  -4  -9   2    9.17    1.00
  -4  -9   2    9.59    1.07
  -4  -9   2   10.81    1.61
  -4  -9   2    9.80    0.88
  -4  -9   2   11.35    1.04
   3   9  -2    3.09    0.75
   3   9  -2    6.95    1.05
  -3  -9   2    4.13    0.76
  -3  -9   2    3.46    0.92
  -3  -9   2    2.76    0.64
  -3  -9   2    2.11    0.64
  -3  -9   2    3.00    0.84
  -3  -9   2    2.89    0.80
  -3  -9   2    3.08    0.74
   2   9  -2    2.56    0.60
   2   9  -2    3.11    0.76
   2   9  -2    3.62    0.89
  -2  -9   2    3.03    0.63
  -2  -9   2    2.62    0.78
  -2  -9   2    3.18    0.68
  -2  -9   2    4.18    1.01
  -2  -9   2    2.20    0.63
   1   9  -2    7.02    1.24
   1   9  -2    7.20    1.16
   1   9  -2    7.01    0.67
   1   9  -2    6.74    0.84
   1   9  -2    7.58    1.24
  -1  -9   2    9.12    1.43
  -1  -9   2    7.56    0.84
  -1  -9   2    7.57    1.38
  -1  -9   2    7.49    0.82
  -1  -9   2    7.14    0.96
   0   9  -2   16.51    1.42
   0   9  -2   19.56    0.87
   0   9  -2   20.20    1.39
   0   9  -2   18.59    1.51
   0  -9   2   17.76    1.24
   0  -9   2   19.78    1.49
   0  -9   2   17.85    0.79
   0  -9   2   17.86    1.59
   0  -9   2   19.49    1.81
  -1   9  -2   22.66    1.60
  -1   9  -2   23.46    1.71
  -1   9  -2   22.70    1.74
  -1   9  -2   22.28    1.68
   1  -9   2   26.19    1.50
   1  -9   2   27.76    1.99
   1  -9   2   25.84    1.69
  -2   9  -2   37.36    2.34
  -2   9  -2   41.64    2.07
  -2   9  -2   46.34    2.45
   2  -9   2   42.62    2.55
   2  -9   2   44.76    2.35
   2  -9   2   44.13    2.01
   2  -9   2   43.13    2.44
  -3   9  -2    3.82    1.05
  -3   9  -2    4.19    0.87
  -3   9  -2    3.15    0.97
   3  -9   2    5.78    1.40
   3  -9   2    4.89    1.42
  -4   9  -2   49.23    2.43
  -4   9  -2   49.69    2.77
   4  -9   2   44.97    2.28
   4  -9   2   43.54    2.94
   4  -9   2   47.91    2.97
  -5   9  -2   15.77    1.72
  -5   9  -2   14.44    1.43
   5  -9   2   15.58    2.09
   5  -9   2   12.78    2.23
  -6   9  -2    8.84    1.58
  -6   9  -2    8.38    1.41
   6  -9   2    9.27    1.82
   6  -9   2    7.24    1.66
  -7   9  -2    5.82    1.30
  -7   9  -2    4.41    0.57
  -7   9  -2    4.75    1.33
   7  -9   2    4.07    1.42
   7  -9   2    3.93    1.46
  -8   9  -2    1.32    0.42
  -8   9  -2    1.37    0.48
  -8   9  -2    2.97    0.99
  -8   9  -2    0.86    0.68
   8  -9   2    2.23    0.99
   8  -9   2    1.38    1.10
  -9   9  -2    0.80    0.71
  -9   9  -2   -0.75    0.52
  -9   9  -2    0.28    0.45
   9  -9   2    0.75    0.74
   9  -9   2    1.81    0.99
 -10   9  -2    6.33    1.03
 -10   9  -2    5.71    1.49
 -10   9  -2    5.95    1.33
  10  -9   2    5.91    1.47
  10  -9   2    3.99    1.37
 -11   9  -2   18.11    2.20
 -11   9  -2   16.21    1.99
  11  -9   2   21.63    2.28
  14   8  -2    2.27    1.94
  13   8  -2    2.53    1.19
 -13  -8   2   -1.89    0.72
  12   8  -2    1.15    0.76
  12   8  -2    0.46    0.67
 -12  -8   2    2.22    1.41
 -12  -8   2    0.37    0.92
  11   8  -2   34.31    2.85
 -11  -8   2   32.75    2.80
 -11  -8   2   42.38    3.15
  10   8  -2    0.58    0.63
  10   8  -2    0.87    0.64
 -10  -8   2    0.67    0.91
 -10  -8   2    1.20    1.00
   9   8  -2    1.40    0.75
   9   8  -2    1.09    0.80
  -9  -8   2    0.54    0.80
  -9  -8   2   -0.19    0.80
   8   8  -2    1.67    0.64
   8   8  -2    2.12    0.88
  -8  -8   2    1.78    0.48
  -8  -8   2    0.41    0.78
  -8  -8   2    1.96    0.81
  -8  -8   2    1.08    0.55
  -8  -8   2    0.74    0.90
   7   8  -2    1.20    0.72
   7   8  -2    0.88    0.57
  -7  -8   2    0.56    0.49
  -7  -8   2    0.10    0.68
  -7  -8   2    1.51    0.41
  -7  -8   2    1.38    0.87
  -7  -8   2    0.34    0.52
   6   8  -2   11.28    1.08
   6   8  -2   10.43    1.30
  -6  -8   2   10.36    1.05
  -6  -8   2   13.72    1.51
  -6  -8   2   10.07    0.87
  -6  -8   2   10.14    1.03
  -6  -8   2    9.40    1.44
  -6  -8   2    9.57    1.17
   5   8  -2    9.50    1.15
   5   8  -2    9.92    0.99
  -5  -8   2   10.85    1.15
  -5  -8   2   11.31    1.68
  -5  -8   2   10.93    1.14
  -5  -8   2    9.63    0.96
  -5  -8   2   10.55    1.11
  -5  -8   2    9.58    0.86
  -5  -8   2   10.26    1.03
   4   8  -2   17.49    1.48
   4   8  -2   18.53    1.43
  -4  -8   2   18.25    1.50
  -4  -8   2   19.87    1.59
  -4  -8   2   19.63    1.36
  -4  -8   2   20.06    1.37
  -4  -8   2   19.67    1.19
  -4  -8   2   18.80    1.16
  -4  -8   2   19.52    1.30
   3   8  -2    8.28    1.02
   3   8  -2    7.58    0.88
  -3  -8   2    7.48    1.32
  -3  -8   2    8.50    0.99
  -3  -8   2    7.72    0.77
  -3  -8   2    7.75    0.88
  -3  -8   2    8.01    0.89
  -3  -8   2    7.21    0.80
  -3  -8   2    7.89    0.93
  -3  -8   2    6.85    0.76
   2   8  -2    2.51    0.63
   2   8  -2    2.05    0.55
  -2  -8   2    2.12    0.56
  -2  -8   2    2.84    0.66
  -2  -8   2    2.54    0.68
  -2  -8   2    3.30    0.95
  -2  -8   2    2.75    0.75
  -2  -8   2    3.18    0.63
  -2  -8   2    2.26    0.57
   1   8  -2   10.19    1.04
   1   8  -2    9.84    0.95
   1   8  -2    8.61    0.72
   1   8  -2    7.87    0.90
  -1  -8   2    7.66    0.91
  -1  -8   2    9.08    0.71
  -1  -8   2    9.24    0.88
  -1  -8   2    9.12    1.00
  -1  -8   2    9.57    1.17
   0   8  -2  280.24    7.61
   0   8  -2  282.77    7.16
   0   8  -2  283.64    5.86
   0   8  -2  275.01    6.70
   0  -8   2  263.45    5.73
   0  -8   2  278.34    6.65
   0  -8   2  284.70    7.27
   0  -8   2  278.66    7.10
   0  -8   2  288.51    6.88
  -1   8  -2    2.10    0.62
  -1   8  -2    1.78    0.72
  -1   8  -2    1.71    0.65
  -1   8  -2    1.79    0.73
   1  -8   2    1.40    0.60
   1  -8   2    2.85    0.95
   1  -8   2    2.65    0.86
   1  -8   2    3.32    0.62
  -2   8  -2   24.93    1.74
  -2   8  -2   27.43    1.54
  -2   8  -2   28.50    1.79
   2  -8   2   24.19    1.89
   2  -8   2   22.19    1.37
   2  -8   2   26.75    1.86
  -3   8  -2    3.09    0.72
  -3   8  -2    2.06    0.84
  -3   8  -2    0.90    0.75
  -3   8  -2    2.37    0.84
   3  -8   2    2.23    0.65
   3  -8   2    1.16    0.95
   3  -8   2    3.42    0.90
   3  -8   2    1.52    0.88
  -4   8  -2    0.03    0.45
  -4   8  -2   -0.02    0.51
   4  -8   2    0.28    0.83
   4  -8   2    0.60    0.94
  -5   8  -2   28.21    1.86
  -5   8  -2   24.63    2.03
   5  -8   2   28.19    2.46
   5  -8   2   24.83    2.31
   5  -8   2   23.59    1.73
  -6   8  -2   13.80    0.79
  -6   8  -2   15.41    1.76
  -6   8  -2   14.55    0.82
  -6   8  -2   13.98    1.45
   6  -8   2   14.40    2.50
   6  -8   2   15.05    2.48
  -7   8  -2   41.30    1.65
  -7   8  -2   41.09    2.54
  -7   8  -2   37.38    2.78
  -7   8  -2   37.82    1.59
   7  -8   2   38.14    3.02
   7  -8   2   40.08    3.03
  -8   8  -2    6.61    0.91
  -8   8  -2    9.68    2.68
  -8   8  -2    6.48    1.39
  -8   8  -2    6.09    0.83
   8  -8   2    6.48    1.82
   8  -8   2    8.86    1.89
  -9   8  -2    6.68    1.63
  -9   8  -2    4.42    1.02
  -9   8  -2    4.59    1.14
  -9   8  -2    5.33    0.93
   9  -8   2    7.26    1.74
   9  -8   2    3.64    1.21
 -10   8  -2    7.56    1.15
 -10   8  -2    7.61    1.47
 -10   8  -2    7.92    1.53
  10  -8   2    8.37    1.58
 -11   8  -2    0.21    0.90
 -11   8  -2    0.56    0.77
 -11   8  -2   -0.87    1.08
  11  -8   2    0.58    1.03
  11  -8   2    1.88    1.06
  12  -8   2    6.41    1.49
  14   7  -2   -0.18    1.33
  13   7  -2    2.12    1.20
 -13  -7   2    1.10    0.94
  12   7  -2    8.13    1.51
  12   7  -2   12.68    1.64
 -12  -7   2   12.51    2.08
 -12  -7   2   15.97    2.59
  11   7  -2    1.23    0.66
 -11  -7   2    2.72    1.25
 -11  -7   2    1.67    0.94
  10   7  -2    0.02    0.58
  10   7  -2    0.30    0.62
 -10  -7   2    1.37    0.94
 -10  -7   2    2.17    1.10
   9   7  -2    0.65    0.71
   9   7  -2    1.76    0.51
   9   7  -2    2.38    0.78
  -9  -7   2    2.39    1.05
  -9  -7   2    1.83    0.97
  -9  -7   2    2.84    0.53
   8   7  -2    4.13    0.73
   8   7  -2    1.83    0.86
   8   7  -2    2.21    0.79
  -8  -7   2    3.97    0.68
  -8  -7   2    5.46    1.06
  -8  -7   2    1.99    0.87
  -8  -7   2    3.07    1.09
   7   7  -2   17.73    1.76
   7   7  -2   16.27    1.38
  -7  -7   2   17.19    1.43
  -7  -7   2   19.32    1.17
  -7  -7   2   16.73    1.73
  -7  -7   2   19.71    1.84
   6   7  -2    3.84    0.85
   6   7  -2    4.87    1.14
  -6  -7   2    3.97    0.91
  -6  -7   2    5.21    0.96
  -6  -7   2    4.45    1.11
  -6  -7   2    4.69    0.77
  -6  -7   2    4.10    1.03
   5   7  -2    1.94    0.76
   5   7  -2    1.69    0.60
  -5  -7   2    2.46    0.65
  -5  -7   2    1.86    0.57
  -5  -7   2    1.50    0.64
  -5  -7   2    1.38    0.56
  -5  -7   2    0.93    0.57
  -5  -7   2    2.22    0.65
  -5  -7   2    2.11    0.58
  -5  -7   2    2.04    0.60
   4   7  -2    3.56    0.86
   4   7  -2    4.88    1.14
   4   7  -2    3.75    0.72
  -4  -7   2    4.19    0.77
  -4  -7   2    4.52    0.82
  -4  -7   2    4.00    0.81
  -4  -7   2    4.55    0.84
  -4  -7   2    4.11    0.83
  -4  -7   2    3.50    0.62
   3   7  -2   10.17    1.00
   3   7  -2   10.81    1.08
  -3  -7   2   11.00    0.92
  -3  -7   2    9.89    0.85
  -3  -7   2   10.66    0.99
  -3  -7   2   11.12    0.97
  -3  -7   2   11.49    1.04
  -3  -7   2   10.07    1.15
  -3  -7   2   11.92    1.07
  -3  -7   2   10.89    0.99
   2   7  -2    0.63    0.50
   2   7  -2    1.58    0.59
   2   7  -2    0.55    0.42
  -2  -7   2    1.14    0.69
  -2  -7   2    0.51    0.39
  -2  -7   2    0.41    0.45
  -2  -7   2    1.06    0.47
  -2  -7   2    1.59    0.51
  -2  -7   2    1.46    0.45
  -2  -7   2    1.23    0.65
   1   7  -2   20.87    1.43
   1   7  -2   21.30    1.30
   1   7  -2   22.23    1.10
   1   7  -2   22.09    1.31
   1   7  -2   20.92    1.42
  -1  -7   2   21.34    1.37
  -1  -7   2   19.56    1.21
  -1  -7   2   22.22    1.06
  -1  -7   2   20.84    1.51
  -1  -7   2   21.50    1.37
   0   7  -2    6.32    0.91
   0   7  -2    5.28    0.95
   0   7  -2    7.34    1.00
   0   7  -2    6.44    1.13
   0   7  -2    5.74    0.47
   0  -7   2    8.04    1.17
   0  -7   2    7.14    1.09
   0  -7   2    4.79    0.44
   0  -7   2    6.31    0.73
   0  -7   2    6.29    1.22
  -1   7  -2   82.90    3.13
  -1   7  -2   80.25    3.04
  -1   7  -2   83.17    2.95
  -1   7  -2   82.28    2.69
   1  -7   2   82.64    2.65
   1  -7   2   85.09    3.06
   1  -7   2   85.28    3.25
   1  -7   2   82.52    3.03
  -2   7  -2   10.28    1.11
  -2   7  -2    9.62    1.09
  -2   7  -2   11.14    0.99
  -2   7  -2   10.84    1.19
   2  -7   2   11.90    1.14
   2  -7   2   11.01    0.91
   2  -7   2   11.37    1.37
   2  -7   2   10.88    1.30
  -3   7  -2    3.57    0.75
  -3   7  -2    2.94    0.93
  -3   7  -2    1.77    0.66
   3  -7   2    3.76    0.74
   3  -7   2    3.63    1.09
   3  -7   2    3.34    0.96
   3  -7   2    3.93    1.23
  -4   7  -2    2.62    0.74
  -4   7  -2    1.96    0.69
  -4   7  -2    0.56    0.59
  -4   7  -2    3.14    0.84
   4  -7   2    1.17    0.85
   4  -7   2    1.23    0.85
   4  -7   2    1.62    0.59
   4  -7   2    2.41    0.77
  -5   7  -2   26.85    1.79
  -5   7  -2   24.48    1.02
  -5   7  -2   24.78    1.02
  -5   7  -2   23.27    1.94
   5  -7   2   25.31    2.20
   5  -7   2   25.64    2.23
   5  -7   2   24.13    1.63
  -6   7  -2   59.12    3.16
  -6   7  -2   57.73    1.94
  -6   7  -2   45.73    2.02
  -6   7  -2   57.02    2.74
   6  -7   2   56.54    3.39
   6  -7   2   62.66    3.46
  -7   7  -2    0.29    0.53
  -7   7  -2    0.43    0.34
  -7   7  -2    0.52    0.72
  -7   7  -2    0.83    0.41
   7  -7   2    1.20    1.09
   7  -7   2   -0.07    0.83
  -8   7  -2   28.50    2.40
  -8   7  -2   28.04    2.20
  -8   7  -2   25.02    1.50
   8  -7   2   25.38    2.57
   8  -7   2   29.34    2.51
  -9   7  -2    5.14    1.31
  -9   7  -2    4.27    0.85
  -9   7  -2    4.77    1.28
  -9   7  -2    1.35    0.92
   9  -7   2    4.58    1.39
   9  -7   2    2.96    1.31
 -10   7  -2    9.74    1.80
 -10   7  -2    7.56    1.57
 -10   7  -2    9.58    1.15
  10  -7   2    7.80    1.66
  10  -7   2    7.96    1.59
 -11   7  -2    0.19    0.83
 -11   7  -2    1.18    0.84
 -11   7  -2   -1.85    0.83
  11  -7   2    1.22    0.85
  11  -7   2    2.02    1.10
 -12   7  -2    3.46    1.31
  12  -7   2    5.13    1.47
  14   6  -2    1.90    1.45
  13   6  -2    6.21    1.33
 -13  -6   2    5.18    1.58
  12   6  -2    0.52    0.86
  12   6  -2    1.81    0.89
 -12  -6   2    1.56    1.10
 -12  -6   2    1.58    0.91
  11   6  -2   23.15    2.04
  11   6  -2   24.08    2.26
 -11  -6   2   23.31    2.40
 -11  -6   2   15.35    1.95
  10   6  -2   31.69    2.22
  10   6  -2   32.87    1.62
  10   6  -2   25.97    2.41
 -10  -6   2   36.85    4.11
 -10  -6   2   28.15    2.56
 -10  -6   2   27.75    1.61
   9   6  -2    0.48    0.77
   9   6  -2    0.71    0.44
   9   6  -2    0.17    0.58
  -9  -6   2   -0.49    0.73
  -9  -6   2    1.18    0.78
  -9  -6   2    0.21    0.51
   8   6  -2   22.22    1.72
   8   6  -2   23.88    1.34
   8   6  -2   19.71    1.94
  -8  -6   2   23.89    1.36
  -8  -6   2   21.49    2.03
  -8  -6   2   22.19    1.74
  -8  -6   2   23.84    2.04
   7   6  -2    3.85    1.17
   7   6  -2    2.49    0.75
   7   6  -2    3.25    0.77
   7   6  -2    2.46    0.54
  -7  -6   2    1.72    0.67
  -7  -6   2    3.30    0.61
  -7  -6   2    2.48    0.80
  -7  -6   2    2.94    0.96
   6   6  -2    5.42    0.65
   6   6  -2    4.83    1.24
   6   6  -2    4.36    0.98
   6   6  -2    5.36    0.95
  -6  -6   2    8.81    1.07
  -6  -6   2    5.87    0.63
  -6  -6   2    6.60    1.06
  -6  -6   2    3.42    0.80
  -6  -6   2    4.82    1.13
  -6  -6   2    3.84    0.95
   5   6  -2   64.41    2.20
   5   6  -2   60.50    2.77
   5   6  -2   59.47    2.36
  -5  -6   2   61.01    3.12
  -5  -6   2   58.96    2.11
  -5  -6   2   61.01    2.33
  -5  -6   2   62.51    2.72
  -5  -6   2   63.23    2.80
   4   6  -2    9.14    1.03
   4   6  -2   12.65    1.00
  -4  -6   2   10.83    1.01
  -4  -6   2   11.39    1.07
  -4  -6   2   11.59    1.07
  -4  -6   2   13.19    1.25
  -4  -6   2   11.70    0.94
  -4  -6   2   10.44    0.83
   3   6  -2    4.10    0.87
   3   6  -2    3.05    0.77
  -3  -6   2    3.52    0.78
  -3  -6   2    3.38    0.70
  -3  -6   2    4.47    0.87
  -3  -6   2    3.32    0.75
  -3  -6   2    4.06    0.80
  -3  -6   2    3.18    0.86
  -3  -6   2    2.40    0.61
   2   6  -2    9.17    1.15
   2   6  -2    7.24    0.77
   2   6  -2    7.33    0.88
  -2  -6   2    7.37    0.99
  -2  -6   2    8.20    0.88
  -2  -6   2    8.59    0.93
  -2  -6   2    7.14    0.77
  -2  -6   2    8.96    0.81
  -2  -6   2    7.06    0.83
   1   6  -2    1.63    0.64
   1   6  -2    0.78    0.56
   1   6  -2    0.11    0.58
   1   6  -2    1.22    0.52
   1   6  -2    1.09    0.40
  -1  -6   2    1.18    0.42
  -1  -6   2    1.35    0.70
  -1  -6   2    1.19    0.50
  -1  -6   2    0.78    0.60
  -1  -6   2    0.97    0.49
   0   6  -2   57.55    2.36
   0   6  -2   62.69    2.26
   0   6  -2   62.64    1.64
   0   6  -2   59.85    2.10
   0   6  -2   61.70    2.38
   0  -6   2   61.78    2.32
   0  -6   2   61.91    2.08
   0  -6   2   64.28    2.53
   0  -6   2   58.81    2.30
   0  -6   2   59.11    1.58
  -1   6  -2   11.32    1.14
  -1   6  -2    9.73    1.09
  -1   6  -2   11.06    0.95
  -1   6  -2    9.76    1.19
   1  -6   2   10.28    1.18
   1  -6   2   10.21    0.84
   1  -6   2   10.34    1.27
   1  -6   2   10.68    1.01
  -2   6  -2    2.16    0.71
  -2   6  -2    3.41    0.94
  -2   6  -2    1.31    0.53
  -2   6  -2    1.99    0.73
   2  -6   2    2.86    1.03
   2  -6   2    3.22    0.66
   2  -6   2    2.73    0.72
   2  -6   2    2.94    0.99
  -3   6  -2   10.32    1.18
  -3   6  -2    9.66    1.18
  -3   6  -2    9.86    1.16
  -3   6  -2    9.57    0.94
   3  -6   2   10.63    1.13
   3  -6   2    9.06    0.88
   3  -6   2   10.35    1.83
  -4   6  -2    7.65    1.45
  -4   6  -2    5.05    0.96
  -4   6  -2    6.08    0.47
  -4   6  -2    6.91    0.49
  -4   6  -2    8.54    1.19
   4  -6   2    6.07    1.41
   4  -6   2    9.75    1.67
   4  -6   2    7.47    1.40
   4  -6   2    7.55    1.07
  -5   6  -2   24.55    1.88
  -5   6  -2   29.07    1.79
  -5   6  -2   27.19    1.19
  -5   6  -2   28.30    2.01
  -5   6  -2   26.25    1.16
  -5   6  -2   23.95    2.04
   5  -6   2   26.51    1.91
   5  -6   2   27.31    1.71
   5  -6   2   26.44    2.11
   5  -6   2   26.79    2.18
  -6   6  -2   45.72    1.81
  -6   6  -2   45.16    1.79
  -6   6  -2   51.00    2.84
  -6   6  -2   46.15    2.41
   6  -6   2   44.51    2.32
   6  -6   2   46.91    2.91
   6  -6   2   42.18    2.87
  -7   6  -2    0.18    0.54
  -7   6  -2   -0.69    0.57
  -7   6  -2    0.37    0.48
  -7   6  -2    0.40    0.38
   7  -6   2   -0.35    0.76
   7  -6   2   -0.04    0.97
  -8   6  -2    0.65    0.46
  -8   6  -2    0.36    0.64
  -8   6  -2   -0.18    0.40
  -8   6  -2    0.30    0.66
   8  -6   2    0.80    1.06
   8  -6   2    1.15    0.92
  -9   6  -2    5.61    1.30
  -9   6  -2    4.43    1.17
  -9   6  -2    5.12    0.97
  -9   6  -2    5.25    1.02
   9  -6   2    5.92    2.23
   9  -6   2    3.57    1.34
 -10   6  -2    9.89    1.80
 -10   6  -2    7.58    1.46
 -10   6  -2    6.51    1.16
  10  -6   2    4.84    1.25
  10  -6   2   11.13    1.93
 -11   6  -2   20.54    1.77
 -11   6  -2   24.78    2.43
 -11   6  -2   25.84    2.25
  11  -6   2   25.85    2.58
  11  -6   2   25.96    2.32
 -12   6  -2    8.49    1.53
 -12   6  -2   10.79    2.02
 -12   6  -2   11.32    1.96
  13  -6   2   17.01    2.22
  14   5  -2    2.50    1.33
  13   5  -2    1.64    0.87
 -13  -5   2   -0.54    0.67
 -13  -5   2    0.92    0.95
  12   5  -2    7.71    1.45
 -12  -5   2    3.83    2.06
 -12  -5   2    8.77    1.70
  11   5  -2    5.36    1.25
  11   5  -2    4.72    1.48
  11   5  -2    3.72    1.08
 -11  -5   2    4.26    1.24
 -11  -5   2    3.40    1.18
 -11  -5   2    2.52    0.97
  10   5  -2   13.50    1.68
  10   5  -2   17.25    1.24
  10   5  -2   17.12    1.67
 -10  -5   2   15.92    1.36
 -10  -5   2   14.90    1.91
 -10  -5   2   17.91    2.04
   9   5  -2    5.61    0.74
   9   5  -2    6.46    1.28
  -9  -5   2    5.05    1.27
  -9  -5   2    3.08    1.78
  -9  -5   2    5.04    0.93
   8   5  -2    1.28    0.83
   8   5  -2    1.13    0.72
   8   5  -2    1.74    0.64
  -8  -5   2    2.14    0.81
  -8  -5   2    1.87    1.04
  -8  -5   2    1.78    0.60
  -8  -5   2    2.37    1.02
   7   5  -2   19.28    1.54
   7   5  -2   17.57    1.69
   7   5  -2   20.13    1.53
   7   5  -2   20.87    1.22
  -7  -5   2   18.72    1.75
  -7  -5   2   21.55    1.68
  -7  -5   2   17.83    1.18
  -7  -5   2   17.84    1.69
   6   5  -2   41.26    2.04
   6   5  -2   45.50    2.21
   6   5  -2   43.87    1.76
   6   5  -2   40.92    2.39
  -6  -5   2   40.00    2.24
  -6  -5   2   42.12    2.26
  -6  -5   2   41.01    2.00
  -6  -5   2   39.81    2.26
  -6  -5   2   39.62    1.68
  -6  -5   2   43.56    2.33
   5   5  -2   19.57    1.37
   5   5  -2   21.36    1.36
   5   5  -2   19.89    1.14
   5   5  -2   17.20    1.42
  -5  -5   2   21.14    1.30
  -5  -5   2   17.51    1.20
  -5  -5   2   18.62    1.47
  -5  -5   2   22.35    1.53
  -5  -5   2   20.63    1.48
  -5  -5   2   19.77    1.46
   4   5  -2   32.27    1.78
   4   5  -2   26.72    1.32
   4   5  -2   27.74    1.46
  -4  -5   2   26.66    1.32
  -4  -5   2   29.93    1.65
  -4  -5   2   28.41    1.68
  -4  -5   2   27.04    1.58
  -4  -5   2   28.47    1.68
  -4  -5   2   27.71    1.38
   3   5  -2    6.79    0.99
   3   5  -2    4.82    0.77
   3   5  -2    5.45    0.87
  -3  -5   2    6.34    0.93
  -3  -5   2    5.39    0.84
  -3  -5   2    5.19    0.77
  -3  -5   2    6.94    0.95
  -3  -5   2    7.10    1.06
   2   5  -2    0.20    0.43
   2   5  -2    0.40    0.37
   2   5  -2    0.26    0.42
  -2  -5   2    0.18    0.48
  -2  -5   2    0.30    0.34
  -2  -5   2    0.16    0.34
  -2  -5   2   -0.07    0.46
  -2  -5   2   -0.05    0.34
  -2  -5   2   -0.26    0.30
   1   5  -2   49.82    1.60
   1   5  -2   47.02    1.69
   1   5  -2   47.37    1.83
  -1  -5   2   45.07    1.52
  -1  -5   2   43.36    1.78
  -1  -5   2   41.52    1.62
  -1  -5   2   44.27    1.70
  -1  -5   2   49.16    1.89
   0   5  -2   64.73    2.27
   0   5  -2   62.54    1.94
   0   5  -2   57.98    2.15
   0  -5   2   58.80    2.12
   0  -5   2   59.16    2.09
   0  -5   2   58.89    1.51
   0  -5   2   54.70    1.83
   0  -5   2   57.26    2.19
  -1   5  -2    7.21    1.06
  -1   5  -2    7.37    1.00
  -1   5  -2    9.46    1.22
  -1   5  -2    5.33    0.67
   1  -5   2    8.79    1.16
   1  -5   2    8.60    1.25
   1  -5   2    6.09    0.77
   1  -5   2    6.66    0.65
  -2   5  -2   -0.07    0.48
  -2   5  -2    0.37    0.66
  -2   5  -2   -0.12    0.45
  -2   5  -2    0.40    0.64
   2  -5   2   -0.08    0.78
   2  -5   2    0.46    0.41
   2  -5   2   -0.22    0.71
   2  -5   2    0.76    0.53
  -3   5  -2    3.04    0.33
  -3   5  -2    3.05    0.70
  -3   5  -2    2.63    0.78
  -3   5  -2    2.69    0.77
  -3   5  -2    3.03    0.94
   3  -5   2    4.11    0.86
   3  -5   2    4.67    1.18
   3  -5   2    3.19    0.71
   3  -5   2    3.66    1.07
  -4   5  -2   15.55    0.80
  -4   5  -2   13.39    1.29
  -4   5  -2   15.58    1.20
  -4   5  -2   12.13    1.34
  -4   5  -2   14.51    1.36
   4  -5   2   15.51    1.55
   4  -5   2   14.33    1.09
   4  -5   2   14.64    1.25
   4  -5   2   12.50    1.65
  -5   5  -2   48.16    2.59
  -5   5  -2   52.43    2.30
  -5   5  -2   45.18    2.47
   5  -5   2   50.21    2.53
   5  -5   2   48.39    2.22
   5  -5   2   47.05    2.74
   5  -5   2   44.73    2.58
  -6   5  -2    6.78    1.36
  -6   5  -2    7.73    1.23
  -6   5  -2    6.18    0.72
  -6   5  -2    5.51    1.20
   6  -5   2    7.47    1.58
   6  -5   2    7.73    1.24
   6  -5   2    8.07    1.79
  -7   5  -2   55.90    3.10
  -7   5  -2   52.39    2.25
  -7   5  -2   54.33    2.28
  -7   5  -2   56.77    2.82
   7  -5   2   59.33    3.22
   7  -5   2   53.05    3.28
  -8   5  -2    5.05    1.00
  -8   5  -2    5.51    1.43
  -8   5  -2    5.97    1.25
  -8   5  -2    4.65    0.84
   8  -5   2    4.85    1.55
   8  -5   2    4.81    1.35
  -9   5  -2   -0.18    0.72
  -9   5  -2    0.34    1.02
  -9   5  -2    0.11    0.66
  -9   5  -2   -0.33    0.51
   9  -5   2    0.34    0.91
   9  -5   2    1.30    1.25
 -10   5  -2    4.95    1.25
 -10   5  -2    4.54    0.95
 -10   5  -2    5.14    1.22
  10  -5   2    5.55    1.35
  10  -5   2    6.24    1.52
 -11   5  -2    2.46    1.03
 -11   5  -2    2.17    0.95
 -11   5  -2    6.28    1.46
  11  -5   2    3.90    1.17
 -12   5  -2    6.52    1.51
 -12   5  -2    4.39    1.12
 -12   5  -2    5.45    1.56
  12  -5   2    5.32    1.38
  12  -5   2    6.71    1.48
 -13   5  -2    3.48    1.47
  13  -5   2    9.36    2.72
  14   4  -2    0.14    1.31
 -14  -4   2    4.77    1.31
  13   4  -2   -0.14    0.70
 -13  -4   2    0.16    0.74
  12   4  -2    9.89    1.21
  12   4  -2    9.98    1.74
 -12  -4   2    9.40    1.69
 -12  -4   2    5.78    2.09
  11   4  -2    2.85    1.07
  11   4  -2    3.24    0.77
  11   4  -2    2.40    0.90
 -11  -4   2    1.76    1.10
 -11  -4   2    2.05    1.66
 -11  -4   2    4.62    1.49
  10   4  -2    1.02    0.68
  10   4  -2    0.70    0.62
  10   4  -2    1.03    0.81
 -10  -4   2   -0.16    0.79
 -10  -4   2    0.33    0.81
 -10  -4   2    0.82    0.70
   9   4  -2    1.00    0.78
   9   4  -2   -0.09    0.39
   9   4  -2    0.05    0.61
  -9  -4   2    0.78    0.66
  -9  -4   2    0.05    0.84
  -9  -4   2   -0.23    0.66
   8   4  -2    1.51    0.77
   8   4  -2    0.91    0.62
   8   4  -2    0.90    0.49
  -8  -4   2    1.87    0.91
  -8  -4   2    0.50    0.89
  -8  -4   2    1.93    0.74
  -8  -4   2    3.09    0.93
   7   4  -2   77.82    3.14
   7   4  -2   76.12    3.19
   7   4  -2   77.79    3.56
   7   4  -2   74.67    2.65
  -7  -4   2   80.08    3.78
  -7  -4   2   78.79    3.37
  -7  -4   2   80.57    2.74
  -7  -4   2   81.61    3.50
   6   4  -2   14.88    1.26
   6   4  -2   15.98    1.32
   6   4  -2   17.19    1.51
   6   4  -2   15.61    1.05
  -6  -4   2   16.40    1.32
  -6  -4   2   14.82    1.31
  -6  -4   2   16.92    1.37
  -6  -4   2   14.19    1.02
  -6  -4   2   15.24    1.45
  -6  -4   2   16.64    1.73
   5   4  -2   95.24    3.14
   5   4  -2   95.66    3.57
   5   4  -2   92.11    2.80
   5   4  -2   94.26    3.20
  -5  -4   2   96.37    3.43
  -5  -4   2  101.24    3.40
  -5  -4   2   98.37    3.44
  -5  -4   2   93.85    3.11
  -5  -4   2   99.17    3.53
   4   4  -2   10.72    1.00
   4   4  -2   10.97    0.85
   4   4  -2    9.82    0.96
   4   4  -2   11.36    1.09
  -4  -4   2   10.70    1.02
  -4  -4   2   10.73    1.11
  -4  -4   2   10.89    0.97
  -4  -4   2    9.15    0.94
  -4  -4   2    9.04    0.79
  -4  -4   2    9.85    1.08
   3   4  -2    3.50    0.68
   3   4  -2    3.96    0.65
   3   4  -2    4.39    0.88
  -3  -4   2    4.16    0.69
  -3  -4   2    3.73    0.72
  -3  -4   2    3.60    0.70
  -3  -4   2    5.33    0.90
  -3  -4   2    3.77    0.64
  -3  -4   2    3.64    0.76
  -3  -4   2    4.37    0.80
   2   4  -2   23.25    1.19
   2   4  -2   22.30    1.11
   2   4  -2   24.58    1.20
  -2  -4   2   22.74    1.17
  -2  -4   2   20.65    1.04
  -2  -4   2   20.29    1.04
  -2  -4   2   24.17    1.16
   1   4  -2   26.58    1.06
   1   4  -2   25.14    1.10
   1   4  -2   27.15    1.22
  -1  -4   2   24.88    1.22
  -1  -4   2   23.78    1.12
  -1  -4   2   25.24    1.01
  -1  -4   2   24.86    1.17
  -1  -4   2   22.15    1.08
  -1  -4   2   22.32    1.03
  -1  -4   2   23.90    1.14
   0   4  -2  588.88   11.91
   0   4  -2  581.67   11.44
   0   4  -2  568.68   11.68
   0   4  -2  586.49   11.80
   0  -4   2  562.83   11.76
   0  -4   2  575.99   11.73
   0  -4   2  542.15   11.37
   0  -4   2  599.57   11.96
   0  -4   2  574.80   11.07
   0  -4   2  591.58   11.09
  -1   4  -2   42.04    1.72
  -1   4  -2   41.32    1.42
  -1   4  -2   46.91    2.02
  -1   4  -2   44.55    1.81
   1  -4   2   38.59    1.37
   1  -4   2   45.71    1.85
   1  -4   2   41.18    1.71
   1  -4   2   41.95    1.70
  -2   4  -2    8.50    1.12
  -2   4  -2    7.46    1.10
  -2   4  -2    6.48    0.71
  -2   4  -2    7.72    0.88
   2  -4   2    7.71    1.00
   2  -4   2    9.80    1.34
   2  -4   2    8.53    1.07
   2  -4   2    6.96    0.68
  -3   4  -2    8.74    0.90
  -3   4  -2    8.04    0.56
  -3   4  -2    8.87    1.13
  -3   4  -2    8.55    1.04
  -3   4  -2   10.27    1.49
   3  -4   2    8.62    1.04
   3  -4   2    8.53    0.57
   3  -4   2   10.89    1.33
   3  -4   2    8.42    0.82
   3  -4   2   10.21    1.26
  -4   4  -2    0.01    0.55
  -4   4  -2   -0.14    0.42
  -4   4  -2    0.55    0.58
  -4   4  -2    0.35    0.26
  -4   4  -2   -0.10    0.55
   4  -4   2    0.23    0.40
   4  -4   2    0.30    0.26
   4  -4   2    0.08    0.43
   4  -4   2   -0.06    0.69
   4  -4   2   -0.42    0.58
  -5   4  -2   -0.19    0.47
  -5   4  -2    0.27    0.52
  -5   4  -2    0.17    0.25
  -5   4  -2   -0.05    0.37
  -5   4  -2    0.20    0.56
   5  -4   2    0.01    0.69
   5  -4   2    0.19    0.62
   5  -4   2    0.34    0.39
   5  -4   2    0.17    0.34
  -6   4  -2    7.06    0.77
  -6   4  -2    9.89    1.82
  -6   4  -2    8.00    1.93
  -6   4  -2    9.26    1.15
  -6   4  -2    8.64    1.47
   6  -4   2   10.87    1.43
   6  -4   2    9.37    1.44
   6  -4   2    8.13    1.01
   6  -4   2    9.30    1.66
   6  -4   2    8.80    0.92
  -7   4  -2   40.02    2.47
  -7   4  -2   42.70    2.06
  -7   4  -2   46.15    2.78
  -7   4  -2   43.04    2.41
   7  -4   2   45.91    2.97
   7  -4   2   41.63    2.17
   7  -4   2   48.93    2.77
  -8   4  -2   14.00    1.58
  -8   4  -2   12.41    1.60
  -8   4  -2   17.40    1.38
   8  -4   2   14.67    2.39
   8  -4   2   13.04    1.98
  -9   4  -2    5.90    1.35
  -9   4  -2    3.96    1.28
   9  -4   2    3.17    1.22
   9  -4   2    4.83    1.26
 -10   4  -2    0.01    0.69
 -10   4  -2    0.33    0.74
 -10   4  -2   -0.38    0.58
  10  -4   2    1.28    1.00
  10  -4   2    1.96    0.88
 -11   4  -2   19.72    1.87
 -11   4  -2   27.45    2.54
 -11   4  -2   24.25    2.18
  11  -4   2   22.24    2.05
  11  -4   2   26.23    2.57
 -12   4  -2    3.04    1.22
 -12   4  -2    2.04    1.05
 -12   4  -2    2.26    0.90
  12  -4   2    3.78    1.13
  12  -4   2    2.14    1.16
 -13   4  -2    2.35    1.09
  13  -4   2    3.26    1.21
 -14  -3   2    1.50    0.95
  13   3  -2    9.31    1.82
 -13  -3   2   11.70    2.84
 -13  -3   2   15.27    1.74
  12   3  -2    2.38    0.76
  12   3  -2    1.08    0.89
 -12  -3   2    0.83    0.76
 -12  -3   2    1.27    0.67
 -12  -3   2    1.83    1.31
  11   3  -2   24.07    2.18
  11   3  -2   25.17    1.69
 -11  -3   2   23.15    2.30
 -11  -3   2   18.90    1.67
 -11  -3   2   22.67    2.28
  10   3  -2   43.78    3.01
  10   3  -2   46.86    2.92
  10   3  -2   44.46    2.22
 -10  -3   2   44.14    3.00
 -10  -3   2   47.75    3.11
 -10  -3   2   41.83    2.91
   9   3  -2    0.31    0.63
   9   3  -2   -0.16    0.41
  -9  -3   2   -0.34    0.61
  -9  -3   2   -0.05    0.69
  -9  -3   2    0.61    0.69
   8   3  -2   10.52    1.74
   8   3  -2   10.41    1.26
   8   3  -2    7.61    1.31
   8   3  -2    8.20    0.97
  -8  -3   2    8.53    1.11
  -8  -3   2    9.42    1.62
  -8  -3   2    7.57    1.50
   7   3  -2   10.48    1.53
   7   3  -2    6.97    0.92
   7   3  -2   12.09    1.88
  -7  -3   2    8.07    1.37
  -7  -3   2    7.81    1.39
  -7  -3   2    7.09    0.93
  -7  -3   2    4.62    1.06
   6   3  -2   44.69    2.42
   6   3  -2   45.31    2.14
   6   3  -2   45.66    2.20
   6   3  -2   44.65    1.88
  -6  -3   2   46.81    2.32
  -6  -3   2   44.12    2.29
  -6  -3   2   45.66    1.88
  -6  -3   2   46.01    2.38
  -6  -3   2   45.54    2.25
   5   3  -2   23.17    1.47
   5   3  -2   22.51    1.24
   5   3  -2   24.16    1.43
   5   3  -2   19.59    1.76
  -5  -3   2   21.23    1.20
  -5  -3   2   23.89    1.55
  -5  -3   2   24.15    1.54
  -5  -3   2   23.00    1.46
  -5  -3   2   25.06    1.88
   4   3  -2    0.34    0.50
   4   3  -2   -0.41    0.35
   4   3  -2    0.29    0.55
   4   3  -2   -0.46    0.34
  -4  -3   2   -0.01    0.35
  -4  -3   2    0.33    0.58
  -4  -3   2   -0.44    0.43
  -4  -3   2    0.01    0.42
  -4  -3   2    0.16    0.50
  -4  -3   2    0.23    0.44
   3   3  -2   35.03    1.48
   3   3  -2   38.32    1.69
   3   3  -2   31.93    1.32
  -3  -3   2   35.12    1.51
  -3  -3   2   30.50    1.37
  -3  -3   2   34.10    1.54
  -3  -3   2   29.60    1.29
  -3  -3   2   33.65    1.55
  -3  -3   2   33.83    1.55
   2   3  -2   22.63    1.07
   2   3  -2   22.01    1.02
   2   3  -2   23.08    1.15
  -2  -3   2   21.37    1.04
  -2  -3   2   21.56    1.01
  -2  -3   2   21.31    1.05
  -2  -3   2   22.21    1.08
  -2  -3   2   20.41    1.00
  -2  -3   2   22.11    1.03
   1   3  -2  259.18    5.22
   1   3  -2  242.77    5.23
   1   3  -2  246.19    5.16
  -1  -3   2  235.00    5.31
  -1  -3   2  242.21    5.24
  -1  -3   2  249.81    5.18
  -1  -3   2  223.83    5.21
  -1  -3   2  230.09    5.25
  -1  -3   2  230.11    5.09
   0   3  -2    5.51    0.59
   0   3  -2    5.79    0.60
   0   3  -2    5.93    0.65
   0   3  -2    5.82    0.48
   0  -3   2    6.34    0.66
   0  -3   2    5.50    0.45
   0  -3   2    5.25    0.55
   0  -3   2    5.54    0.65
   0  -3   2    5.92    0.37
  -1   3  -2  368.64    7.73
  -1   3  -2  363.10    7.23
  -1   3  -2  365.71    7.76
  -1   3  -2  369.49    7.71
   1  -3   2  353.77    7.66
   1  -3   2  334.26    7.62
   1  -3   2  368.19    7.77
   1  -3   2  345.84    7.19
  -2   3  -2    3.43    0.65
  -2   3  -2    3.16    0.28
  -2   3  -2    3.86    0.80
  -2   3  -2    2.61    0.46
  -2   3  -2    4.58    0.78
   2  -3   2    3.80    0.70
   2  -3   2    3.15    0.49
   2  -3   2    4.99    0.84
   2  -3   2    3.83    0.41
   2  -3   2    4.69    0.92
  -3   3  -2   12.34    1.15
  -3   3  -2   12.56    0.97
  -3   3  -2   12.75    0.73
  -3   3  -2   13.93    1.21
  -3   3  -2   11.76    1.24
   3  -3   2   15.62    1.38
   3  -3   2   12.62    1.10
   3  -3   2   14.60    1.19
   3  -3   2   12.24    0.73
   3  -3   2   13.66    1.27
  -4   3  -2   23.09    1.37
  -4   3  -2   24.22    1.67
  -4   3  -2   21.27    1.09
  -4   3  -2   20.94    1.49
  -4   3  -2   21.04    1.53
   4  -3   2   23.31    1.15
   4  -3   2   23.27    1.34
   4  -3   2   22.66    1.55
   4  -3   2   21.33    1.74
   4  -3   2   23.15    1.61
  -5   3  -2  145.14    4.19
  -5   3  -2  135.80    4.52
  -5   3  -2  140.55    4.55
  -5   3  -2  136.29    3.78
  -5   3  -2  132.96    4.27
   5  -3   2  136.10    4.70
   5  -3   2  137.77    4.10
   5  -3   2  145.26    4.52
   5  -3   2  141.21    3.89
   5  -3   2  134.34    4.49
  -6   3  -2    0.23    0.56
  -6   3  -2    1.16    0.42
  -6   3  -2    1.38    0.87
  -6   3  -2    1.33    0.84
  -6   3  -2    0.51    0.58
   6  -3   2    0.50    0.81
   6  -3   2    0.47    0.76
   6  -3   2    1.87    0.61
   6  -3   2    1.49    0.67
   6  -3   2    1.09    0.54
  -7   3  -2   15.42    1.52
  -7   3  -2   14.76    1.22
  -7   3  -2   14.96    1.50
  -7   3  -2   16.25    1.72
   7  -3   2   14.85    1.41
   7  -3   2   16.89    1.65
   7  -3   2   13.48    1.76
   7  -3   2   16.45    1.40
  -8   3  -2    9.69    1.60
  -8   3  -2    9.64    1.47
  -8   3  -2    8.50    1.46
  -8   3  -2   11.64    1.14
   8  -3   2   10.28    2.02
   8  -3   2   12.15    1.86
   8  -3   2    9.41    1.41
  -9   3  -2    4.99    1.21
  -9   3  -2    1.72    1.38
   9  -3   2    5.70    1.11
   9  -3   2    6.20    1.74
   9  -3   2    4.57    1.17
 -10   3  -2    2.32    0.97
 -10   3  -2   -0.04    0.51
  10  -3   2    0.54    0.79
  10  -3   2    1.03    0.77
 -11   3  -2    3.25    0.97
 -11   3  -2    5.38    1.36
 -11   3  -2    4.42    1.33
  11  -3   2    5.43    1.24
  11  -3   2    5.33    1.33
 -12   3  -2    3.29    0.96
 -12   3  -2   12.00    3.73
 -12   3  -2    5.30    1.59
  12  -3   2    8.08    1.52
  12  -3   2    7.00    1.48
 -13   3  -2   -1.84    0.81
  13  -3   2    1.22    1.13
 -14  -2   2    1.68    1.09
  13   2  -2   -0.21    0.88
  13   2  -2    0.95    1.36
 -13  -2   2    2.25    0.78
 -13  -2   2   -0.26    0.82
 -13  -2   2   -0.95    0.76
  12   2  -2    3.53    1.01
  12   2  -2    4.69    0.97
 -12  -2   2    0.50    0.78
 -12  -2   2    1.77    1.01
 -12  -2   2    1.29    0.90
  11   2  -2    4.46    1.26
  11   2  -2    3.76    0.79
 -11  -2   2    2.11    0.92
 -11  -2   2    2.53    1.04
  10   2  -2   96.73    4.61
  10   2  -2   98.10    3.67
 -10  -2   2  100.35    4.60
 -10  -2   2   94.71    3.68
 -10  -2   2   97.59    4.43
   9   2  -2   11.78    1.19
   9   2  -2   14.84    1.69
   9   2  -2   13.58    1.63
  -9  -2   2   11.50    1.79
  -9  -2   2   10.62    1.76
  -9  -2   2    9.98    1.26
   8   2  -2    2.76    0.89
   8   2  -2    6.31    1.25
   8   2  -2    2.81    1.02
   8   2  -2    4.63    0.92
  -8  -2   2    4.39    1.02
  -8  -2   2    3.94    1.12
  -8  -2   2    3.20    1.13
   7   2  -2   72.08    3.30
   7   2  -2   70.82    3.01
   7   2  -2   70.67    3.10
   7   2  -2   72.25    2.70
  -7  -2   2   67.36    3.08
  -7  -2   2   66.78    3.11
  -7  -2   2   67.65    3.14
  -7  -2   2   70.95    2.73
  -7  -2   2   75.16    3.29
   6   2  -2   14.43    1.34
   6   2  -2   12.09    1.56
   6   2  -2   13.15    1.21
   6   2  -2   15.88    1.13
   6   2  -2   13.48    1.16
  -6  -2   2   15.53    1.36
  -6  -2   2   14.45    1.28
  -6  -2   2   15.74    1.14
  -6  -2   2   14.64    1.41
   5   2  -2   11.95    1.08
   5   2  -2   11.62    0.94
   5   2  -2   12.08    1.16
   5   2  -2    9.16    1.03
  -5  -2   2   10.74    0.97
  -5  -2   2    9.54    1.01
  -5  -2   2   11.97    1.16
  -5  -2   2   11.39    1.12
  -5  -2   2   10.08    1.18
   4   2  -2   70.84    2.53
   4   2  -2   81.82    2.86
   4   2  -2   71.14    2.31
   4   2  -2   72.55    2.57
  -4  -2   2   75.75    2.56
  -4  -2   2   74.00    2.64
  -4  -2   2   67.84    2.27
  -4  -2   2   75.36    2.67
  -4  -2   2   71.72    2.54
   3   2  -2    7.14    0.64
   3   2  -2    6.83    0.69
   3   2  -2    6.86    0.75
   3   2  -2    9.26    0.79
  -3  -2   2    7.30    0.72
  -3  -2   2    7.67    0.73
  -3  -2   2    7.25    0.62
  -3  -2   2    8.30    0.79
  -3  -2   2    6.07    0.67
   2   2  -2   35.13    1.34
   2   2  -2   36.64    1.42
   2   2  -2   33.92    1.26
  -2  -2   2   31.46    1.25
  -2  -2   2   33.67    1.23
  -2  -2   2   34.26    1.35
  -2  -2   2   31.29    1.23
  -2  -2   2   33.55    1.30
   1   2  -2    3.13    0.46
   1   2  -2    2.82    0.51
   1   2  -2    2.09    0.43
   1   2  -2    2.94    0.43
  -1  -2   2    2.95    0.44
  -1  -2   2    2.20    0.42
  -1  -2   2    3.12    0.42
  -1  -2   2    2.99    0.42
  -1  -2   2    3.33    0.52
   0   2  -2   42.63    1.33
   0   2  -2   41.04    1.39
   0   2  -2   39.22    1.21
   0   2  -2   43.42    1.10
   0  -2   2   40.98    1.32
   0  -2   2   44.90    1.45
   0  -2   2   41.12    1.41
   0  -2   2   42.96    1.46
   0  -2   2   41.48    1.08
  -1   2  -2   44.34    1.56
  -1   2  -2   41.89    1.05
  -1   2  -2   44.05    1.19
  -1   2  -2   42.33    1.53
  -1   2  -2   45.52    1.55
   1  -2   2   45.11    1.58
   1  -2   2   49.12    1.62
   1  -2   2   42.77    1.05
   1  -2   2   40.51    1.17
   1  -2   2   40.48    1.48
  -2   2  -2   35.19    1.52
  -2   2  -2   37.20    1.28
  -2   2  -2   36.79    1.50
  -2   2  -2   37.80    1.57
  -2   2  -2   39.51    1.13
   2  -2   2   39.66    1.54
   2  -2   2   37.01    1.55
   2  -2   2   39.01    1.60
   2  -2   2   34.33    1.24
   2  -2   2   38.92    1.14
  -3   2  -2    5.09    0.62
  -3   2  -2    3.92    0.84
  -3   2  -2    4.58    0.87
  -3   2  -2    4.59    0.88
  -3   2  -2    3.86    0.64
   3  -2   2    3.85    0.79
   3  -2   2    6.52    1.06
   3  -2   2    6.10    1.09
   3  -2   2    3.88    0.48
   3  -2   2    3.93    0.63
  -4   2  -2    7.62    0.99
  -4   2  -2    6.61    1.15
  -4   2  -2    8.63    1.15
  -4   2  -2    7.73    0.87
  -4   2  -2    8.29    1.03
   4  -2   2    8.49    1.03
   4  -2   2    7.97    0.86
   4  -2   2    8.35    0.77
   4  -2   2   10.69    1.37
   4  -2   2   10.08    1.54
  -5   2  -2  254.16    6.84
  -5   2  -2  259.81    6.47
  -5   2  -2  253.52    6.50
  -5   2  -2  255.27    6.20
  -5   2  -2  272.14    8.34
   5  -2   2  252.55    6.41
   5  -2   2  267.28    6.33
   5  -2   2  266.24    6.68
  -6   2  -2   30.89    2.07
  -6   2  -2   32.47    1.86
  -6   2  -2   28.29    1.62
  -6   2  -2   32.04    1.86
  -6   2  -2   28.21    1.97
   6  -2   2   33.88    1.78
   6  -2   2   32.64    1.95
   6  -2   2   27.02    2.08
   6  -2   2   27.83    1.90
   6  -2   2   36.31    1.90
  -7   2  -2   -0.07    0.63
  -7   2  -2    0.55    0.66
  -7   2  -2    0.65    0.47
  -7   2  -2   -0.09    0.63
   7  -2   2    0.00    0.68
   7  -2   2    0.20    0.50
   7  -2   2    0.16    0.42
   7  -2   2    0.84    0.93
  -8   2  -2   18.76    1.88
  -8   2  -2   19.26    1.53
  -8   2  -2   15.88    1.54
  -8   2  -2   20.60    1.86
   8  -2   2   18.50    1.58
   8  -2   2   17.40    1.63
   8  -2   2   18.97    2.03
  -9   2  -2    0.64    0.83
  -9   2  -2   -0.26    0.61
  -9   2  -2    0.74    0.82
   9  -2   2   -0.03    0.88
   9  -2   2    0.77    0.65
   9  -2   2    1.33    0.86
 -10   2  -2    2.58    1.02
 -10   2  -2    4.27    1.11
  10  -2   2    2.75    0.91
  10  -2   2    1.63    0.93
  10  -2   2    3.48    1.02
 -11   2  -2   24.25    2.26
 -11   2  -2   25.08    2.42
  11  -2   2   21.84    2.24
  11  -2   2   25.34    1.99
 -12   2  -2    2.86    1.18
 -12   2  -2    1.60    0.88
 -12   2  -2    2.79    1.05
  12  -2   2    2.76    1.14
 -13   2  -2    2.65    1.28
 -13   2  -2    3.63    1.17
 -13   2  -2    3.76    1.29
  13  -2   2    5.06    1.34
  13  -2   2    3.73    1.10
 -14  -1   2    1.83    1.24
  13   1  -2   -0.55    1.04
  13   1  -2    2.39    1.16
 -13  -1   2    1.20    1.33
 -13  -1   2   -0.48    0.71
 -13  -1   2    2.54    0.96
  12   1  -2   21.57    2.30
  12   1  -2   20.39    1.85
 -12  -1   2   20.86    2.14
 -12  -1   2   18.49    2.27
 -12  -1   2   21.74    2.22
  11   1  -2    3.61    1.24
  11   1  -2    2.80    0.92
 -11  -1   2    2.07    0.91
 -11  -1   2    2.86    1.21
 -11  -1   2    0.80    0.85
  10   1  -2   -0.07    0.58
  10   1  -2   -0.24    0.66
 -10  -1   2    0.83    0.85
 -10  -1   2   -0.19    0.73
 -10  -1   2   -0.48    0.77
   9   1  -2   12.69    1.61
   9   1  -2   11.49    1.24
   9   1  -2   11.64    1.78
  -9  -1   2    9.45    1.28
  -9  -1   2   11.32    1.73
  -9  -1   2   10.03    1.72
   8   1  -2   20.76    1.86
   8   1  -2   23.80    1.67
   8   1  -2   18.50    1.81
   8   1  -2   22.67    1.75
  -8  -1   2   23.23    2.04
  -8  -1   2   20.95    1.89
  -8  -1   2   21.53    1.70
   7   1  -2    5.91    1.04
   7   1  -2    6.36    1.28
   7   1  -2    4.72    1.06
   7   1  -2    4.89    0.96
  -7  -1   2    5.78    1.23
  -7  -1   2    6.07    1.06
  -7  -1   2    6.77    1.25
  -7  -1   2    6.16    1.18
  -7  -1   2    6.94    1.22
   6   1  -2   72.98    3.06
   6   1  -2   69.58    2.55
   6   1  -2   68.36    2.87
   6   1  -2   64.60    2.84
  -6  -1   2   68.28    2.92
  -6  -1   2   69.25    2.83
  -6  -1   2   68.59    2.61
  -6  -1   2   67.47    2.89
   5   1  -2  252.22    6.42
   5   1  -2  258.16    6.52
   5   1  -2  255.08    6.66
   5   1  -2  249.00    6.05
  -5  -1   2  253.61    6.11
  -5  -1   2  262.74    6.39
  -5  -1   2  254.05    6.55
  -5  -1   2  250.53    6.53
   4   1  -2    3.45    0.81
   4   1  -2    2.54    0.81
   4   1  -2    1.91    0.61
   4   1  -2    1.28    0.57
   4   1  -2    1.35    0.62
  -4  -1   2    1.30    0.50
  -4  -1   2    1.80    0.73
  -4  -1   2    1.50    0.59
  -4  -1   2    0.83    0.62
  -4  -1   2    1.54    0.65
   3   1  -2    1.18    0.39
   3   1  -2    2.49    0.61
   3   1  -2    0.73    0.33
   3   1  -2    0.87    0.39
   3   1  -2    1.17    0.44
  -3  -1   2    1.27    0.43
  -3  -1   2    1.04    0.39
  -3  -1   2    0.77    0.43
  -3  -1   2    0.75    0.50
  -3  -1   2    1.76    0.49
   2   1  -2    4.45    0.58
   2   1  -2    4.47    0.56
   2   1  -2    3.83    0.43
   2   1  -2    5.60    0.72
   2   1  -2    4.61    0.52
  -2  -1   2    3.51    0.46
  -2  -1   2    3.75    0.54
  -2  -1   2    4.01    0.49
  -2  -1   2    3.67    0.46
  -2  -1   2    4.47    0.65
   1   1  -2   54.78    1.61
   1   1  -2   55.46    1.61
  -1  -1   2   52.73    1.56
  -1  -1   2   53.89    1.46
  -1  -1   2   54.73    1.54
  -1  -1   2   54.38    1.34
  -1  -1   2   53.12    1.58
  -1   1  -2    4.76    0.59
  -1   1  -2    3.95    0.34
  -1   1  -2    4.58    0.57
  -1   1  -2    3.84    0.34
  -1   1  -2    4.11    0.52
   1  -1   2    4.24    0.51
   1  -1   2    4.60    0.37
   1  -1   2    4.31    0.53
   1  -1   2    4.15    0.55
  -2   1  -2   15.89    0.88
  -2   1  -2   16.15    0.73
  -2   1  -2   14.93    0.96
  -2   1  -2   15.82    0.77
  -2   1  -2   15.75    0.95
   2  -1   2   14.26    0.74
   2  -1   2   16.18    0.89
   2  -1   2   16.53    0.99
   2  -1   2   15.78    0.72
   2  -1   2   17.82    1.01
  -3   1  -2    4.11    0.79
  -3   1  -2    4.04    0.51
  -3   1  -2    4.48    0.66
  -3   1  -2    4.04    0.68
  -3   1  -2    5.29    0.88
   3  -1   2    4.50    0.73
   3  -1   2    6.77    0.90
   3  -1   2    4.58    0.82
   3  -1   2    4.07    0.62
   3  -1   2    4.99    0.52
  -4   1  -2    5.35    0.67
  -4   1  -2    6.72    1.21
  -4   1  -2    6.62    1.14
  -4   1  -2    5.51    0.99
  -4   1  -2    6.27    0.91
   4  -1   2    6.82    1.14
   4  -1   2    7.85    1.47
   4  -1   2    6.97    1.09
   4  -1   2    5.42    0.69
   4  -1   2    5.99    0.84
  -5   1  -2   16.25    1.42
  -5   1  -2   16.20    1.21
  -5   1  -2   13.03    1.33
  -5   1  -2   14.85    1.21
   5  -1   2   13.44    1.10
   5  -1   2   15.55    1.13
   5  -1   2   14.91    1.25
   5  -1   2   14.77    1.46
   5  -1   2   13.73    1.26
  -6   1  -2   23.35    1.50
  -6   1  -2   23.92    1.78
  -6   1  -2   22.74    1.58
  -6   1  -2   24.79    1.83
   6  -1   2   20.18    1.70
   6  -1   2   22.33    1.49
   6  -1   2   22.96    1.54
   6  -1   2   25.46    1.90
   6  -1   2   23.05    1.49
  -7   1  -2   57.13    2.54
  -7   1  -2   44.45    2.69
  -7   1  -2   60.36    3.09
  -7   1  -2   60.75    2.79
  -7   1  -2   53.21    2.86
   7  -1   2   60.33    2.63
   7  -1   2   56.62    3.45
   7  -1   2   60.24    2.71
   7  -1   2   60.65    2.73
   7  -1   2   60.64    3.10
  -8   1  -2   -0.02    0.47
  -8   1  -2    0.28    0.71
  -8   1  -2    0.49    0.72
  -8   1  -2   -0.31    0.71
   8  -1   2    0.88    0.97
   8  -1   2    0.16    0.67
   8  -1   2    0.76    0.59
  -9   1  -2   14.01    1.73
  -9   1  -2   15.19    1.75
  -9   1  -2   12.01    1.33
   9  -1   2   16.41    1.51
   9  -1   2   14.27    1.49
   9  -1   2   10.87    1.81
 -10   1  -2   53.92    3.25
 -10   1  -2   53.19    3.37
  10  -1   2   51.97    2.71
  10  -1   2   52.17    3.06
  10  -1   2   49.33    3.23
 -11   1  -2    0.14    0.63
 -11   1  -2    0.82    0.89
  11  -1   2    1.43    0.76
  11  -1   2    1.27    0.83
  11  -1   2   -0.12    0.84
 -12   1  -2   11.31    2.08
 -12   1  -2    8.36    1.77
  12  -1   2    7.24    1.51
  12  -1   2    8.10    1.48
 -13   1  -2    5.05    1.55
 -13   1  -2    4.67    1.33
 -13   1  -2    1.88    0.92
  13  -1   2    4.77    1.28
 -14   0   2   -0.05    0.98
  13   0  -2    1.47    1.02
  13   0  -2    1.35    1.02
 -13   0   2    2.80    1.01
 -13   0   2   -0.32    0.90
  12   0  -2   17.93    1.78
  12   0  -2   20.06    2.12
 -12   0   2   18.49    2.08
 -12   0   2   13.60    2.79
 -12   0   2   17.65    2.05
  11   0  -2    9.33    1.69
  11   0  -2   12.82    1.42
 -11   0   2    7.93    1.54
 -11   0   2    8.41    1.54
 -11   0   2    9.95    1.70
  10   0  -2    2.81    0.88
  10   0  -2    2.92    1.17
 -10   0   2    3.68    1.19
 -10   0   2    1.30    1.00
 -10   0   2    2.38    0.96
   9   0  -2    0.69    0.62
   9   0  -2    0.03    0.70
  -9   0   2    0.39    0.77
  -9   0   2    0.37    0.70
  -9   0   2   -0.07    0.56
   8   0  -2   30.38    1.98
   8   0  -2   30.81    2.30
   8   0  -2   28.38    1.87
  -8   0   2   24.42    2.22
  -8   0   2   31.37    2.26
  -8   0   2   26.21    2.03
   7   0  -2   61.71    2.99
   7   0  -2   65.62    3.13
   7   0  -2   65.36    2.81
   7   0  -2   62.84    2.72
  -7   0   2   58.97    3.04
  -7   0   2   61.97    3.01
  -7   0   2   65.88    2.87
  -7   0   2   63.70    2.87
  -7   0   2   61.74    2.88
   6   0  -2   34.22    1.93
   6   0  -2   35.11    2.10
   6   0  -2   33.41    1.99
   6   0  -2   32.72    1.76
  -6   0   2   34.34    1.90
  -6   0   2   35.19    1.87
  -6   0   2   34.98    2.07
  -6   0   2   35.92    2.15
  -6   0   2   33.97    1.92
   5   0  -2   90.99    3.20
   5   0  -2   93.69    3.35
   5   0  -2   90.35    3.27
   5   0  -2   94.47    3.06
  -5   0   2   93.94    3.30
  -5   0   2   91.54    3.35
  -5   0   2   91.84    3.07
  -5   0   2   94.92    3.16
  -5   0   2   90.55    3.15
   4   0  -2  119.37    3.66
   4   0  -2  120.05    3.62
   4   0  -2  115.26    3.48
   4   0  -2  118.32    3.39
  -4   0   2  115.64    3.40
  -4   0   2  120.08    3.66
  -4   0   2  117.16    3.38
  -4   0   2  121.16    3.60
  -4   0   2  117.98    3.51
   3   0  -2    4.04    0.72
   3   0  -2    3.39    0.62
   3   0  -2    4.52    0.70
   3   0  -2    3.09    0.52
  -3   0   2    2.61    0.60
  -3   0   2    2.68    0.62
  -3   0   2    2.50    0.57
  -3   0   2    2.68    0.54
  -3   0   2    3.82    0.72
   2   0  -2   11.57    0.81
   2   0  -2   11.71    0.61
   2   0  -2   11.60    0.76
   2   0  -2   11.74    0.76
  -2   0   2   10.99    0.75
  -2   0   2   11.77    0.75
  -2   0   2   11.04    0.62
  -2   0   2   11.90    0.80
  -2   0   2   11.69    0.75
  -2   0   2   11.25    0.78
   1   0  -2  260.06    5.54
   1   0  -2  261.55    5.52
  -1   0   2  263.54    5.40
  -1   0   2  281.79    5.52
  -1   0   2  257.23    5.51
  -1   0   2  267.53    5.55
   0   0  -2    2.51    0.24
   0   0  -2    3.00    0.32
   0   0  -2    2.73    0.31
   0   0  -2    2.61    0.26
   0   0   2    2.52    0.23
   0   0   2    2.83    0.31
   0   0   2    2.33    0.27
   0   0   2    2.47    0.29
  -1   0  -2  254.38    5.23
  -1   0  -2  249.13    4.94
  -1   0  -2  250.98    5.31
  -1   0  -2  242.54    4.95
   1   0   2  259.58    5.15
   1   0   2  258.80    5.18
   1   0   2  257.19    5.24
   1   0   2  253.34    5.31
  -2   0  -2   11.33    0.85
  -2   0  -2   10.96    0.77
  -2   0  -2   10.60    0.65
  -2   0  -2   10.13    0.63
   2   0   2   10.70    0.78
   2   0   2   12.12    0.68
   2   0   2    9.98    0.60
   2   0   2   10.26    0.63
   2   0   2   10.36    0.77
  -3   0  -2    2.60    0.49
  -3   0  -2    1.47    0.43
  -3   0  -2    1.76    0.59
  -3   0  -2    2.74    0.66
  -3   0  -2    2.35    0.51
   3   0   2    2.39    0.48
   3   0   2    3.19    0.70
   3   0   2    3.52    0.60
   3   0   2    2.46    0.58
   3   0   2    3.78    0.63
  -4   0  -2   76.89    2.45
  -4   0  -2   81.85    2.98
  -4   0  -2   85.62    2.71
  -4   0  -2   83.30    2.88
  -4   0  -2   82.98    2.64
   4   0   2   79.54    2.87
   4   0   2   85.78    2.60
   4   0   2   79.60    2.60
   4   0   2   86.00    2.70
   4   0   2   84.69    2.98
  -5   0  -2   42.01    1.97
  -5   0  -2   41.18    2.09
  -5   0  -2   39.96    1.88
  -5   0  -2   40.81    2.19
  -5   0  -2   40.48    1.98
   5   0   2   40.34    1.82
   5   0   2   40.36    2.09
   5   0   2   42.70    1.93
   5   0   2   41.94    1.90
   5   0   2   41.85    2.20
  -6   0  -2   35.27    2.07
  -6   0  -2   35.90    2.21
  -6   0  -2   38.35    1.81
  -6   0  -2   39.36    1.98
  -6   0  -2   41.52    2.11
   6   0   2   38.22    2.21
   6   0   2   38.71    2.05
   6   0   2   40.33    2.64
   6   0   2   37.94    1.95
   6   0   2   39.36    1.84
  -7   0  -2   26.73    1.75
  -7   0  -2   22.09    1.86
  -7   0  -2   20.60    1.68
  -7   0  -2   22.95    1.50
   7   0   2   23.35    1.69
   7   0   2   22.56    1.79
   7   0   2   24.72    1.64
   7   0   2   24.68    1.95
   7   0   2   22.90    1.52
  -8   0  -2    0.39    0.71
  -8   0  -2   -0.73    0.46
  -8   0  -2   -0.43    0.58
   8   0   2    1.37    0.93
   8   0   2    0.40    0.58
   8   0   2    0.87    0.52
  -9   0  -2    1.22    0.94
  -9   0  -2   -0.01    0.58
  -9   0  -2    0.91    0.71
   9   0   2    2.60    0.95
   9   0   2    3.15    1.16
   9   0   2    1.01    0.63
 -10   0  -2    6.26    1.30
 -10   0  -2    7.22    1.53
 -10   0  -2    7.43    1.55
  10   0   2   13.93    3.18
  10   0   2    7.63    1.53
  10   0   2   10.78    1.16
 -11   0  -2   15.12    1.89
 -11   0  -2   13.05    2.10
  11   0   2   17.88    1.44
  11   0   2   18.56    2.02
  11   0   2   16.44    1.80
 -12   0  -2    4.05    1.38
 -12   0  -2    4.29    1.18
  12   0   2    2.78    0.77
  12   0   2    5.74    1.25
  12   0   2    3.48    0.93
 -13   0  -2    1.29    0.91
 -13   0  -2   -1.56    0.90
  13   0   2    2.47    1.06
  13  -1  -2    4.83    1.43
  13  -1  -2    6.07    1.45
 -13   1   2    2.60    1.09
 -13   1   2    5.11    1.36
  12  -1  -2    7.04    1.55
  12  -1  -2    7.29    1.28
 -12   1   2    4.08    1.11
 -12   1   2    3.22    1.76
 -12   1   2    3.73    1.19
  11  -1  -2    1.80    1.01
  11  -1  -2    4.94    1.12
 -11   1   2    2.05    0.92
 -11   1   2    0.55    0.71
 -11   1   2    1.86    0.94
  10  -1  -2    0.30    0.70
  10  -1  -2   -0.20    0.49
 -10   1   2    0.54    0.71
 -10   1   2    1.73    1.12
 -10   1   2    1.75    1.00
   9  -1  -2    1.19    0.92
   9  -1  -2    1.14    0.71
  -9   1   2    0.16    0.57
  -9   1   2    0.16    0.62
  -9   1   2    0.29    0.83
   8  -1  -2    0.96    0.70
   8  -1  -2    0.02    0.81
   8  -1  -2   -0.76    0.57
  -8   1   2    1.86    0.86
  -8   1   2   -0.28    0.65
  -8   1   2    1.02    0.72
  -8   1   2    0.76    0.69
   7  -1  -2   45.96    2.39
   7  -1  -2   50.59    2.47
   7  -1  -2   48.02    2.74
  -7   1   2   48.73    2.62
  -7   1   2   45.48    3.23
  -7   1   2   48.61    2.44
  -7   1   2   47.01    2.51
  -7   1   2   46.24    2.46
   6  -1  -2    0.76    0.68
   6  -1  -2    0.33    0.23
   6  -1  -2   -0.47    0.37
   6  -1  -2    0.09    0.48
  -6   1   2    0.36    0.56
  -6   1   2    0.49    0.38
  -6   1   2    0.94    0.68
  -6   1   2   -0.37    0.47
  -6   1   2    1.67    1.01
   5  -1  -2   -0.16    0.17
   5  -1  -2    0.22    0.53
   5  -1  -2    0.40    0.38
   5  -1  -2    0.33    0.63
  -5   1   2   -0.03    0.44
  -5   1   2    0.80    0.60
  -5   1   2    0.76    0.63
  -5   1   2    0.63    0.69
  -5   1   2    0.56    0.42
   4  -1  -2   13.80    1.31
   4  -1  -2   13.00    1.11
   4  -1  -2   13.47    1.05
   4  -1  -2   13.33    1.18
  -4   1   2   12.49    1.06
  -4   1   2   13.83    1.32
  -4   1   2   12.43    1.00
  -4   1   2   12.44    1.05
  -4   1   2   13.25    1.25
  -4   1   2   12.86    1.19
   3  -1  -2   28.40    1.38
   3  -1  -2   26.46    1.34
   3  -1  -2   29.68    1.49
   3  -1  -2   28.71    1.22
  -3   1   2   28.19    1.46
  -3   1   2   29.66    1.42
  -3   1   2   27.56    1.40
  -3   1   2   27.93    1.23
  -3   1   2   33.38    1.40
   2  -1  -2   35.09    1.42
   2  -1  -2   35.00    1.33
   2  -1  -2   32.99    1.12
   2  -1  -2   33.98    1.37
  -2   1   2   31.67    1.10
  -2   1   2   34.26    1.36
  -2   1   2   33.09    1.33
  -2   1   2   35.99    1.41
  -2   1   2   36.00    1.31
   1  -1  -2  124.62    2.98
   1  -1  -2  123.91    2.86
   1  -1  -2  121.36    2.92
   1  -1  -2  125.39    2.86
  -1   1   2  128.16    2.99
  -1   1   2  120.64    2.85
  -1   1   2  126.48    2.88
  -1   1   2  124.43    2.94
   0  -1  -2  388.13    7.68
   0  -1  -2  376.09    7.54
   0   1   2  386.68    7.57
  -1  -1  -2    4.19    0.52
  -1  -1  -2    3.82    0.32
  -1  -1  -2    4.17    0.36
  -1  -1  -2    3.49    0.40
  -1  -1  -2    4.19    0.39
   1   1   2    4.33    0.54
   1   1   2    4.16    0.37
   1   1   2    4.45    0.42
   1   1   2    3.57    0.45
   1   1   2    3.74    0.33
  -2  -1  -2   30.74    1.32
  -2  -1  -2   32.63    1.21
  -2  -1  -2   32.26    1.15
  -2  -1  -2   30.27    1.13
   2   1   2   31.94    1.15
   2   1   2   31.94    1.19
   2   1   2   30.11    1.28
  -3  -1  -2    4.13    0.69
  -3  -1  -2    3.05    0.41
  -3  -1  -2    4.39    0.65
  -3  -1  -2    3.58    0.72
  -3  -1  -2    3.45    0.59
   3   1   2    3.61    0.73
   3   1   2    3.17    0.59
   3   1   2    4.38    0.54
   3   1   2    5.63    0.83
  -4  -1  -2    1.59    0.56
  -4  -1  -2    0.87    0.73
  -4  -1  -2    1.13    0.60
  -4  -1  -2    0.38    0.63
  -4  -1  -2    0.92    0.49
   4   1   2    1.33    0.59
   4   1   2    1.29    0.77
   4   1   2    1.26    0.51
   4   1   2    1.50    0.58
   4   1   2    0.44    0.57
  -5  -1  -2  232.35    5.92
  -5  -1  -2  226.33    5.31
  -5  -1  -2  238.68    5.99
  -5  -1  -2  233.26    5.92
  -5  -1  -2  225.29    6.23
   5   1   2  222.01    5.28
   5   1   2  239.45    5.89
   5   1   2  241.80    6.03
   5   1   2  231.07    5.99
   5   1   2  225.07    6.09
  -6  -1  -2   31.94    1.80
  -6  -1  -2   29.89    1.81
  -6  -1  -2   31.57    2.05
  -6  -1  -2   31.18    1.88
  -6  -1  -2   31.83    1.58
   6   1   2   31.61    1.48
   6   1   2   27.94    1.85
   6   1   2   32.36    1.89
   6   1   2   32.42    1.94
   6   1   2   32.40    1.79
  -7  -1  -2   38.81    2.11
  -7  -1  -2   40.34    3.37
  -7  -1  -2   40.79    2.31
  -7  -1  -2   38.73    2.50
  -7  -1  -2   35.74    1.74
   7   1   2   36.04    2.22
   7   1   2   34.58    1.70
   7   1   2   35.21    2.06
   7   1   2   36.33    2.13
   7   1   2   37.71    2.27
  -8  -1  -2   12.99    1.20
  -8  -1  -2   17.02    1.88
  -8  -1  -2   15.77    1.63
   8   1   2   18.15    1.32
   8   1   2   15.22    1.60
   8   1   2   15.80    1.54
  -9  -1  -2    1.03    0.67
  -9  -1  -2    1.67    1.03
  -9  -1  -2    0.79    0.84
   9   1   2    2.03    0.77
   9   1   2    1.11    0.95
   9   1   2    2.75    0.77
 -10  -1  -2   -0.09    0.61
 -10  -1  -2    0.01    0.77
 -10  -1  -2    0.25    0.86
  10   1   2    0.73    0.56
  10   1   2    0.10    0.85
  10   1   2   -0.49    0.45
 -11  -1  -2    0.28    0.88
 -11  -1  -2    0.10    0.68
 -11  -1  -2   -0.39    0.79
  11   1   2    1.19    0.66
  11   1   2    0.40    0.55
  11   1   2   -0.23    0.72
 -12  -1  -2   13.61    1.73
 -12  -1  -2    7.94    1.75
  12   1   2   12.68    1.50
  12   1   2    9.98    1.20
  12   1   2    6.17    1.43
 -13  -1  -2   -1.05    1.00
 -13  -1  -2    1.60    0.87
  13   1   2    7.69    2.43
  13  -2  -2    4.92    1.32
 -13   2   2    4.57    1.23
  12  -2  -2    0.49    1.61
  12  -2  -2    2.54    1.08
 -12   2   2    1.22    0.75
 -12   2   2    0.36    0.76
 -12   2   2   -0.47    0.75
  11  -2  -2   14.23    1.58
  11  -2  -2   15.53    2.02
 -11   2   2   10.71    1.90
 -11   2   2   10.29    1.69
 -11   2   2   11.40    1.94
  10  -2  -2    4.12    1.14
  10  -2  -2    1.82    0.97
 -10   2   2    2.63    1.10
 -10   2   2    1.44    0.81
   9  -2  -2    1.78    1.06
   9  -2  -2    1.39    0.84
  -9   2   2    2.59    1.03
  -9   2   2    2.28    1.57
  -9   2   2    3.76    1.13
   8  -2  -2    3.14    1.01
   8  -2  -2    1.44    1.02
   8  -2  -2    2.06    0.98
  -8   2   2    0.95    0.70
  -8   2   2    3.99    1.13
  -8   2   2    2.04    1.02
  -8   2   2    1.15    0.81
   7  -2  -2   24.25    1.85
   7  -2  -2   22.49    1.98
   7  -2  -2   29.24    2.81
  -7   2   2   23.92    1.80
  -7   2   2   24.34    1.96
  -7   2   2   24.58    1.68
  -7   2   2   21.99    2.04
  -7   2   2   26.04    1.79
   6  -2  -2   59.26    2.64
   6  -2  -2   58.85    2.91
  -6   2   2   56.16    2.46
  -6   2   2   55.71    2.85
  -6   2   2   62.48    2.83
  -6   2   2   62.91    2.80
  -6   2   2   59.13    2.61
  -6   2   2   55.87    2.51
   5  -2  -2  234.91    6.27
   5  -2  -2  245.89    6.37
   5  -2  -2  254.56    7.41
  -5   2   2  248.42    6.45
  -5   2   2  236.56    6.10
  -5   2   2  241.53    6.17
  -5   2   2  238.79    6.62
  -5   2   2  243.59    6.14
   4  -2  -2  154.41    4.36
   4  -2  -2  148.82    4.45
   4  -2  -2  131.70    3.91
   4  -2  -2  146.09    4.19
  -4   2   2  149.34    4.27
  -4   2   2  151.38    4.34
  -4   2   2  148.31    4.02
  -4   2   2  145.64    4.03
  -4   2   2  153.28    4.07
  -4   2   2  149.02    4.50
   3  -2  -2   10.67    0.90
   3  -2  -2   10.61    0.83
   3  -2  -2   11.88    1.07
   3  -2  -2   11.96    1.04
  -3   2   2   10.78    1.05
  -3   2   2   10.89    0.84
  -3   2   2   12.31    0.86
  -3   2   2   11.28    0.97
  -3   2   2   10.75    1.02
  -3   2   2   11.55    0.84
   2  -2  -2  860.24   16.58
   2  -2  -2  850.21   16.87
   2  -2  -2  875.08   17.08
   2  -2  -2  854.39   17.03
   2  -2  -2  850.38   16.67
  -2   2   2  812.88   16.53
  -2   2   2  871.02   17.06
  -2   2   2  902.52   16.75
  -2   2   2  838.33   17.00
  -2   2   2  873.59   16.90
   1  -2  -2  396.85    8.06
   1  -2  -2  405.48    8.22
   1  -2  -2  394.66    7.99
   1  -2  -2  393.96    7.89
   1  -2  -2  391.18    7.73
  -1   2   2  393.28    8.06
  -1   2   2  402.28    8.18
  -1   2   2  410.95    7.94
  -1   2   2  386.26    7.73
  -1   2   2  372.72    7.97
   0  -2  -2   20.05    0.74
   0  -2  -2   20.97    0.88
   0  -2  -2   21.13    0.85
   0  -2  -2   20.64    0.80
   0  -2  -2   22.44    0.84
   0   2   2   21.84    0.84
   0   2   2   21.41    0.75
   0   2   2   19.38    0.80
  -1  -2  -2  375.86    7.53
  -1  -2  -2  387.06    7.51
  -1  -2  -2  344.59    7.35
  -1  -2  -2  365.88    7.15
   1   2   2  371.83    7.51
   1   2   2  359.11    7.15
   1   2   2  387.67    7.52
   1   2   2  359.89    7.38
  -2  -2  -2   47.03    1.31
  -2  -2  -2   49.38    1.62
  -2  -2  -2   47.11    1.53
  -2  -2  -2   46.74    1.69
   2   2   2   45.36    1.54
   2   2   2   46.13    1.58
   2   2   2   46.36    1.66
   2   2   2   49.30    1.36
  -3  -2  -2   14.96    0.87
  -3  -2  -2   14.49    0.92
  -3  -2  -2   14.06    0.93
  -3  -2  -2   15.10    0.95
  -3  -2  -2   13.97    1.06
   3   2   2   14.25    0.93
   3   2   2   15.06    0.90
   3   2   2   13.24    0.97
  -4  -2  -2  224.05    5.52
  -4  -2  -2  214.42    5.45
  -4  -2  -2  220.70    5.75
  -4  -2  -2  218.98    5.27
  -4  -2  -2  220.99    5.42
   4   2   2  215.87    5.28
   4   2   2  215.14    5.61
   4   2   2  229.10    5.61
  -5  -2  -2    1.69    0.50
  -5  -2  -2    1.45    0.57
  -5  -2  -2    1.26    0.59
  -5  -2  -2    1.87    0.80
  -5  -2  -2    1.27    0.71
  -5  -2  -2    2.55    0.70
   5   2   2    2.33    0.75
   5   2   2    1.12    0.61
   5   2   2    1.91    0.49
   5   2   2    1.24    0.75
  -6  -2  -2   66.56    2.14
  -6  -2  -2   75.07    2.86
  -6  -2  -2   68.12    2.81
  -6  -2  -2   70.78    3.14
  -6  -2  -2   67.03    2.80
  -6  -2  -2   67.89    2.81
   6   2   2   71.07    2.78
   6   2   2   67.13    2.97
   6   2   2   67.80    2.83
   6   2   2   64.85    2.08
  -7  -2  -2   11.90    1.35
  -7  -2  -2    9.48    1.11
  -7  -2  -2   11.96    1.25
  -7  -2  -2   10.00    1.11
  -7  -2  -2   14.86    1.44
  -7  -2  -2    9.80    1.51
   7   2   2   11.89    1.27
   7   2   2   12.40    1.31
   7   2   2    9.92    1.24
   7   2   2   12.32    0.93
  -8  -2  -2    0.07    0.60
  -8  -2  -2    0.07    0.49
  -8  -2  -2    0.37    0.87
  -8  -2  -2    0.18    0.84
   8   2   2    0.89    0.67
   8   2   2   -0.70    0.62
   8   2   2    0.80    0.49
  -9  -2  -2   14.85    1.72
  -9  -2  -2   16.26    1.88
  -9  -2  -2   11.54    1.10
   9   2   2   13.75    1.07
   9   2   2   15.56    1.72
   9   2   2   13.39    1.53
 -10  -2  -2   52.96    2.35
 -10  -2  -2   58.70    3.39
 -10  -2  -2   56.68    3.57
  10   2   2   52.90    3.70
  10   2   2   60.76    2.38
  10   2   2   56.33    3.20
 -11  -2  -2   14.97    1.86
 -11  -2  -2   11.83    1.24
 -11  -2  -2   11.45    2.07
  11   2   2   11.14    1.77
  11   2   2    8.46    1.61
 -12  -2  -2    3.95    1.39
 -12  -2  -2    5.33    1.44
  12   2   2    4.75    1.24
  12   2   2    4.53    1.33
 -13  -2  -2    1.26    1.09
 -13  -2  -2    4.21    1.25
  13   2   2    2.17    0.95
  13   2   2    2.48    0.82
  14   2   2    3.46    1.30
  13  -3  -2    6.81    1.64
 -13   3   2    7.36    1.47
 -13   3   2    7.13    1.52
  12  -3  -2    7.77    1.60
 -12   3   2   12.08    2.10
 -12   3   2    8.14    1.53
 -12   3   2    4.92    1.36
  11  -3  -2    0.60    0.93
  11  -3  -2    1.30    0.91
 -11   3   2    0.05    0.68
 -11   3   2    0.43    0.74
 -11   3   2    0.33    0.77
  10  -3  -2   14.77    1.67
  10  -3  -2    9.73    1.88
 -10   3   2   13.37    1.70
 -10   3   2   11.81    1.97
 -10   3   2    9.90    1.80
   9  -3  -2   21.09    1.94
   9  -3  -2   19.61    2.09
  -9   3   2   22.20    1.89
  -9   3   2   18.39    1.78
  -9   3   2   19.44    1.94
   8  -3  -2    2.78    1.32
   8  -3  -2    1.96    0.95
  -8   3   2    2.43    0.91
  -8   3   2    1.69    0.90
  -8   3   2    2.70    0.86
   7  -3  -2    3.62    1.25
   7  -3  -2    3.92    1.17
   7  -3  -2    4.14    1.05
  -7   3   2    2.71    0.87
  -7   3   2    3.74    0.89
  -7   3   2    3.81    1.04
  -7   3   2    2.69    0.66
  -7   3   2    3.67    1.09
   6  -3  -2   11.92    1.19
   6  -3  -2   10.45    1.62
   6  -3  -2   10.29    1.29
   6  -3  -2    7.39    0.92
  -6   3   2   12.31    1.34
  -6   3   2   11.52    1.39
  -6   3   2   12.87    1.42
  -6   3   2   12.99    1.34
   5  -3  -2  144.12    4.39
   5  -3  -2  138.74    4.49
   5  -3  -2  144.10    4.71
  -5   3   2  140.14    4.41
  -5   3   2  140.20    4.09
  -5   3   2  141.86    4.22
  -5   3   2  140.38    4.71
  -5   3   2  144.32    4.58
   4  -3  -2   35.59    1.82
   4  -3  -2   35.93    2.05
   4  -3  -2   34.41    1.98
  -4   3   2   38.08    2.08
  -4   3   2   36.26    1.72
  -4   3   2   35.76    1.65
  -4   3   2   36.66    1.88
  -4   3   2   37.73    2.13
   3  -3  -2   17.05    1.36
   3  -3  -2   16.98    1.07
   3  -3  -2   17.57    1.37
   3  -3  -2   17.84    1.20
  -3   3   2   19.51    1.09
  -3   3   2   19.84    1.46
  -3   3   2   17.85    1.27
  -3   3   2   18.28    1.39
  -3   3   2   18.07    1.09
   2  -3  -2  662.31   13.24
   2  -3  -2  635.81   12.86
   2  -3  -2  668.35   13.50
   2  -3  -2  651.45   12.93
   2  -3  -2  676.90   13.44
  -2   3   2  640.75   13.88
  -2   3   2  630.57   13.91
  -2   3   2  681.38   12.92
  -2   3   2  635.72   12.93
  -2   3   2  639.35   13.17
   1  -3  -2  274.45    5.88
   1  -3  -2  283.15    5.92
   1  -3  -2  286.81    6.36
   1  -3  -2  285.15    6.11
   1  -3  -2  289.97    6.19
  -1   3   2  291.40    5.92
  -1   3   2  278.92    6.12
  -1   3   2  280.56    5.94
  -1   3   2  291.70    6.17
  -1   3   2  288.35    6.35
   0  -3  -2  109.73    2.52
   0  -3  -2  111.65    2.73
   0  -3  -2  111.14    2.64
   0  -3  -2  112.65    2.82
   0   3   2  110.10    2.63
   0   3   2  104.64    2.70
   0   3   2  110.64    2.79
   0   3   2  110.76    2.54
   0   3   2  107.04    2.65
  -1  -3  -2  523.34   10.49
  -1  -3  -2  532.08   10.42
  -1  -3  -2  511.60   10.13
  -1  -3  -2  519.45   10.39
   1   3   2  507.28   10.45
   1   3   2  546.49   10.45
   1   3   2  509.22   10.39
  -2  -3  -2  370.89    7.69
  -2  -3  -2  357.73    7.57
  -2  -3  -2  362.60    7.80
   2   3   2  366.23    7.67
   2   3   2  347.92    7.58
   2   3   2  355.83    7.74
  -3  -3  -2  219.56    4.94
  -3  -3  -2  235.47    5.48
  -3  -3  -2  235.51    5.55
  -3  -3  -2  238.05    5.70
   3   3   2  231.81    5.48
   3   3   2  240.03    5.00
   3   3   2  226.16    5.61
   3   3   2  235.52    5.53
  -4  -3  -2   49.00    1.85
  -4  -3  -2   49.95    2.07
  -4  -3  -2   51.37    2.09
  -4  -3  -2   47.92    2.08
  -4  -3  -2   49.76    2.27
   4   3   2   49.66    1.83
   4   3   2   50.71    2.19
   4   3   2   49.98    2.10
  -5  -3  -2   15.22    1.28
  -5  -3  -2   15.67    1.40
  -5  -3  -2   15.43    1.25
  -5  -3  -2   15.03    1.23
  -5  -3  -2   16.15    1.20
   5   3   2   13.42    1.25
   5   3   2   16.39    1.29
   5   3   2   14.86    1.13
  -6  -3  -2   25.35    1.58
  -6  -3  -2   25.75    1.89
  -6  -3  -2   28.18    2.07
  -6  -3  -2   25.66    1.70
  -6  -3  -2   25.01    1.65
   6   3   2   25.77    1.55
   6   3   2   25.38    1.71
  -7  -3  -2    4.54    1.05
  -7  -3  -2    3.33    1.01
  -7  -3  -2    4.76    1.17
  -7  -3  -2    4.46    1.00
  -7  -3  -2    3.91    0.95
  -7  -3  -2    3.08    0.62
   7   3   2    4.72    1.08
   7   3   2    2.84    0.81
  -8  -3  -2    6.63    1.26
  -8  -3  -2    4.61    1.15
  -8  -3  -2    8.58    1.68
  -8  -3  -2    6.31    0.97
   8   3   2    6.51    1.26
   8   3   2    6.68    1.26
  -9  -3  -2    0.12    0.72
  -9  -3  -2    0.57    0.73
   9   3   2    0.46    0.32
   9   3   2    0.71    0.74
   9   3   2    0.95    0.73
 -10  -3  -2  137.44    5.38
 -10  -3  -2  132.86    5.66
  10   3   2  121.16    5.20
  10   3   2  130.64    5.00
 -11  -3  -2   11.97    2.03
 -11  -3  -2    9.10    1.84
  11   3   2    9.62    1.69
  11   3   2    8.46    1.65
 -12  -3  -2    0.51    0.78
 -12  -3  -2    4.44    1.24
  12   3   2    3.50    0.96
  12   3   2    1.65    0.81
 -13  -3  -2    1.14    1.12
 -13  -3  -2    3.87    1.06
  13   3   2    3.71    1.19
  13   3   2    2.38    0.93
  14   3   2    4.63    1.49
  13  -4  -2    2.23    1.09
 -13   4   2   -0.28    0.93
 -13   4   2   -1.54    0.97
  12  -4  -2    1.83    0.93
  12  -4  -2    3.00    1.21
 -12   4   2    0.18    0.77
 -12   4   2    0.69    0.84
 -12   4   2    0.61    0.86
  11  -4  -2    7.21    1.43
  11  -4  -2    4.97    1.34
 -11   4   2    4.05    1.20
 -11   4   2    6.43    1.46
 -11   4   2    6.96    1.39
  10  -4  -2    7.59    2.37
  10  -4  -2    3.05    1.16
 -10   4   2    2.57    1.06
 -10   4   2    5.01    1.15
 -10   4   2    4.02    1.27
   9  -4  -2   19.55    2.19
   9  -4  -2   17.99    1.87
  -9   4   2   16.13    1.61
  -9   4   2   15.59    1.73
  -9   4   2   16.78    1.92
   8  -4  -2   29.08    2.47
   8  -4  -2   29.42    2.29
  -8   4   2   31.35    2.17
  -8   4   2   30.39    2.34
  -8   4   2   28.56    1.97
   7  -4  -2   30.44    2.39
   7  -4  -2   30.91    2.00
   7  -4  -2   34.66    2.33
  -7   4   2   27.99    1.81
  -7   4   2   30.22    1.89
  -7   4   2   33.90    2.28
  -7   4   2   30.21    2.05
   6  -4  -2   44.32    2.53
   6  -4  -2   40.39    2.26
   6  -4  -2   38.59    2.49
   6  -4  -2   47.17    2.34
  -6   4   2   41.56    2.02
  -6   4   2   42.93    2.24
  -6   4   2   41.71    2.58
  -6   4   2   45.71    2.44
  -6   4   2   38.28    2.30
   5  -4  -2   13.98    1.48
   5  -4  -2   17.54    1.51
   5  -4  -2   15.24    1.48
  -5   4   2   15.47    1.28
  -5   4   2   15.61    1.12
  -5   4   2   17.07    1.47
  -5   4   2   15.47    1.40
  -5   4   2   16.39    1.18
   4  -4  -2  109.98    3.55
   4  -4  -2  109.69    3.87
   4  -4  -2  116.87    4.00
  -4   4   2  115.78    3.91
  -4   4   2  110.03    3.61
  -4   4   2  108.33    3.26
  -4   4   2  114.30    3.27
  -4   4   2  113.08    3.49
  -4   4   2  110.83    3.92
   3  -4  -2   43.60    1.93
   3  -4  -2   42.44    2.21
   3  -4  -2   44.24    2.19
  -3   4   2   41.67    1.92
  -3   4   2   43.33    2.20
  -3   4   2   42.12    1.64
  -3   4   2   45.89    2.26
  -3   4   2   40.76    1.79
   2  -4  -2  107.50    3.24
   2  -4  -2  102.10    3.00
   2  -4  -2  108.49    3.36
   2  -4  -2  103.96    2.69
  -2   4   2  101.53    3.03
  -2   4   2  102.28    3.29
  -2   4   2  110.15    3.27
  -2   4   2  102.59    2.90
  -2   4   2  104.80    2.71
   1  -4  -2   60.81    2.16
   1  -4  -2   54.69    1.65
   1  -4  -2   59.45    1.98
  -1   4   2   55.94    1.90
  -1   4   2   59.39    1.71
  -1   4   2   62.03    2.21
  -1   4   2   58.11    1.86
   0  -4  -2  737.04   14.68
   0  -4  -2  763.98   14.31
   0  -4  -2  726.73   14.55
   0  -4  -2  695.64   14.30
   0  -4  -2  745.33   14.50
   0   4   2  714.72   14.55
   0   4   2  762.85   14.72
   0   4   2  754.78   14.34
   0   4   2  768.98   14.30
   0   4   2  697.25   14.45
  -1  -4  -2   16.65    0.92
  -1  -4  -2   17.73    1.01
  -1  -4  -2   17.89    0.96
  -1  -4  -2   17.05    0.88
  -1  -4  -2   18.41    0.89
   1   4   2   19.14    0.94
   1   4   2   17.26    0.96
   1   4   2   18.57    0.87
  -2  -4  -2  684.45   13.66
   2   4   2  663.61   13.47
   2   4   2  695.26   13.52
   2   4   2  629.08   13.91
  -3  -4  -2   55.14    2.09
  -3  -4  -2   55.08    2.05
  -3  -4  -2   55.03    2.22
   3   4   2   52.39    2.13
   3   4   2   57.17    2.10
   3   4   2   56.78    2.10
  -4  -4  -2  289.71    6.89
  -4  -4  -2  284.90    7.11
  -4  -4  -2  289.97    6.97
  -4  -4  -2  295.95    6.29
   4   4   2  280.71    7.00
   4   4   2  281.11    6.15
   4   4   2  290.38    6.99
  -5  -4  -2   96.32    3.36
  -5  -4  -2   96.58    3.29
  -5  -4  -2   87.84    3.17
  -5  -4  -2   93.96    3.28
   5   4   2   95.49    2.82
   5   4   2   94.66    3.39
  -6  -4  -2    1.05    0.65
  -6  -4  -2    2.12    0.73
  -6  -4  -2    0.57    0.65
  -6  -4  -2    1.71    0.74
   6   4   2    1.66    0.63
   6   4   2    2.10    0.79
   6   4   2    1.67    0.67
  -7  -4  -2   55.94    2.58
  -7  -4  -2   56.37    2.81
  -7  -4  -2   63.38    3.18
  -7  -4  -2   59.65    2.82
   7   4   2   56.43    3.58
   7   4   2   56.65    2.84
   7   4   2   53.54    2.42
  -8  -4  -2   25.65    2.04
  -8  -4  -2   26.13    2.21
   8   4   2   23.53    1.73
   8   4   2   21.86    1.88
  -9  -4  -2   29.86    2.35
  -9  -4  -2   27.56    2.45
  -9  -4  -2   21.09    2.57
   9   4   2   26.15    1.89
   9   4   2   26.40    2.17
 -10  -4  -2    1.59    1.10
 -10  -4  -2    1.62    0.98
  10   4   2    1.72    0.80
  10   4   2    2.95    0.96
 -11  -4  -2    0.43    0.94
 -11  -4  -2    0.51    0.84
  11   4   2    0.60    0.76
  11   4   2    0.84    0.57
 -12  -4  -2   10.14    1.90
 -12  -4  -2    8.21    1.96
  12   4   2    7.63    1.53
 -13  -4  -2    1.43    1.05
 -13  -4  -2    1.74    1.16
  13   4   2    2.16    1.03
  13   4   2    2.58    1.15
  14   4   2    1.25    1.25
  13  -5  -2    2.59    1.22
 -13   5   2    0.57    1.03
 -13   5   2    0.68    0.83
  12  -5  -2    5.03    1.43
  12  -5  -2    5.39    1.43
 -12   5   2    3.23    1.08
 -12   5   2    3.01    1.07
 -12   5   2    5.24    1.28
  11  -5  -2    6.16    1.45
  11  -5  -2    4.89    1.35
 -11   5   2    3.08    0.93
 -11   5   2    4.43    1.32
 -11   5   2    5.31    1.38
  10  -5  -2    5.23    1.38
  10  -5  -2    2.65    1.13
 -10   5   2    4.21    1.21
 -10   5   2    3.52    1.04
 -10   5   2    2.55    0.90
   9  -5  -2   -0.84    0.69
   9  -5  -2    1.03    1.05
  -9   5   2    0.76    0.82
  -9   5   2    1.01    0.88
  -9   5   2   -0.13    0.56
   8  -5  -2    2.99    1.23
   8  -5  -2    3.67    1.13
  -8   5   2    3.79    0.99
  -8   5   2    4.14    1.19
  -8   5   2    4.52    0.98
  -8   5   2    4.53    0.86
   7  -5  -2   54.58    2.79
   7  -5  -2   52.85    3.18
   7  -5  -2   54.21    3.09
  -7   5   2   54.41    2.52
  -7   5   2   55.77    2.99
  -7   5   2   51.66    2.77
   6  -5  -2    2.78    1.17
   6  -5  -2    2.41    1.03
  -6   5   2    2.52    0.89
  -6   5   2    2.49    0.91
  -6   5   2    2.60    0.61
  -6   5   2    2.46    0.69
  -6   5   2    1.71    0.84
   5  -5  -2   38.74    2.40
   5  -5  -2   43.58    2.54
   5  -5  -2   42.18    2.17
   5  -5  -2   45.51    2.19
  -5   5   2   42.17    1.88
  -5   5   2   36.35    2.48
  -5   5   2   43.84    2.16
  -5   5   2   42.73    2.26
  -5   5   2   46.69    2.50
  -5   5   2   43.89    1.90
   4  -5  -2   39.63    2.35
   4  -5  -2   37.78    1.89
   4  -5  -2   38.76    2.63
   4  -5  -2   38.48    1.87
  -4   5   2   37.88    1.89
  -4   5   2   36.53    1.60
  -4   5   2   36.55    1.98
  -4   5   2   37.86    2.15
  -4   5   2   35.04    2.07
  -4   5   2   38.08    1.65
   3  -5  -2   18.92    1.29
   3  -5  -2   17.97    1.60
   3  -5  -2   15.54    1.53
   3  -5  -2   16.38    1.15
  -3   5   2   18.45    1.52
  -3   5   2   17.23    1.21
  -3   5   2   19.19    1.06
  -3   5   2   16.43    1.32
  -3   5   2   17.12    1.49
   2  -5  -2   71.73    2.45
   2  -5  -2   68.87    2.04
   2  -5  -2   76.44    2.77
   2  -5  -2   73.71    2.88
   2  -5  -2   71.02    2.36
  -2   5   2   71.19    2.62
  -2   5   2   73.81    2.44
  -2   5   2   69.27    2.48
  -2   5   2   70.86    2.75
  -2   5   2   69.55    2.06
   1  -5  -2    9.13    0.63
   1  -5  -2    9.60    0.82
   1  -5  -2   10.02    0.92
   1  -5  -2   10.75    0.96
   1  -5  -2   10.66    1.11
  -1   5   2    9.45    0.97
  -1   5   2   11.05    0.69
  -1   5   2   10.96    0.90
  -1   5   2   10.05    0.84
   0  -5  -2  304.93    6.38
   0  -5  -2  309.89    6.87
   0  -5  -2  278.24    6.26
   0  -5  -2  305.80    6.62
   0   5   2  301.53    6.72
   0   5   2  297.17    6.65
   0   5   2  289.44    6.59
   0   5   2  308.50    6.30
   0   5   2  296.20    6.33
  -1  -5  -2    2.23    0.52
  -1  -5  -2    3.21    0.62
  -1  -5  -2    3.19    0.59
  -1  -5  -2    3.14    0.55
   1   5   2    2.12    0.51
   1   5   2    3.38    0.59
   1   5   2    3.45    0.64
  -2  -5  -2   57.34    1.74
  -2  -5  -2   61.29    2.09
  -2  -5  -2   58.41    2.09
  -2  -5  -2   58.96    2.23
   2   5   2   58.14    2.11
   2   5   2   64.35    2.13
   2   5   2   61.71    1.69
  -3  -5  -2   83.78    2.98
  -3  -5  -2   85.72    2.81
  -3  -5  -2   87.00    2.82
   3   5   2   82.45    2.87
   3   5   2   81.82    2.79
   3   5   2   89.32    2.85
  -4  -5  -2  177.97    4.86
  -4  -5  -2  182.34    5.12
  -4  -5  -2  181.24    4.91
   4   5   2  174.06    4.89
   4   5   2  173.83    4.90
   4   5   2  171.89    4.92
  -5  -5  -2   28.18    1.87
  -5  -5  -2   28.76    1.76
  -5  -5  -2   31.34    1.43
  -5  -5  -2   27.25    1.69
  -5  -5  -2   26.27    1.64
   5   5   2   26.34    1.24
   5   5   2   29.52    1.78
   5   5   2   27.36    1.73
  -6  -5  -2   56.68    2.67
  -6  -5  -2   56.79    2.88
  -6  -5  -2   59.68    2.72
  -6  -5  -2   56.94    2.61
  -6  -5  -2   57.81    2.30
   6   5   2   56.93    2.69
   6   5   2   55.36    2.12
  -7  -5  -2    0.29    0.69
  -7  -5  -2    1.15    0.71
  -7  -5  -2    0.53    0.59
   7   5   2    0.53    0.50
   7   5   2    0.83    0.60
  -8  -5  -2    6.62    1.26
  -8  -5  -2    6.47    1.46
  -8  -5  -2    8.58    1.53
   8   5   2    8.86    1.47
   8   5   2    8.04    1.20
  -9  -5  -2    2.05    0.94
  -9  -5  -2    1.73    0.89
  -9  -5  -2    3.81    1.18
   9   5   2    2.80    0.82
   9   5   2    2.73    0.93
 -10  -5  -2   -0.33    0.77
 -10  -5  -2   -0.09    0.89
  10   5   2    1.19    0.69
  10   5   2    0.35    0.51
 -11  -5  -2   15.76    1.92
 -11  -5  -2   13.12    2.35
  11   5   2   15.80    1.64
  11   5   2   12.52    1.57
 -12  -5  -2   13.56    2.41
 -12  -5  -2   10.27    1.95
  12   5   2   12.08    1.54
  12   5   2    6.86    1.43
 -13  -5  -2    3.55    1.34
 -13  -5  -2    2.95    1.38
  13   5   2    2.78    0.93
  13   5   2    2.74    1.13
  14   5   2    2.34    1.41
 -13   6   2   16.57    3.03
 -13   6   2   17.15    3.35
  12  -6  -2    1.25    0.89
 -12   6   2    1.15    1.36
 -12   6   2   -0.61    0.84
 -12   6   2    0.87    0.86
  11  -6  -2   13.07    1.74
  11  -6  -2    6.40    1.50
 -11   6   2    8.98    1.42
 -11   6   2   12.10    2.41
 -11   6   2    7.17    1.43
  10  -6  -2    4.24    1.09
  10  -6  -2    3.18    1.26
 -10   6   2    3.82    1.16
 -10   6   2    4.15    0.96
 -10   6   2    4.39    1.18
   9  -6  -2    5.51    1.42
   9  -6  -2    4.60    1.43
  -9   6   2    6.31    1.37
  -9   6   2    6.88    1.23
  -9   6   2    5.36    1.17
   8  -6  -2   10.49    1.88
   8  -6  -2   12.22    1.66
  -8   6   2   14.45    3.27
  -8   6   2   12.51    1.48
  -8   6   2   11.67    1.26
  -8   6   2   10.35    1.18
   7  -6  -2    7.67    1.78
   7  -6  -2    4.95    1.35
  -7   6   2    7.14    1.18
  -7   6   2    6.63    1.05
  -7   6   2    6.65    1.41
  -7   6   2    6.96    1.35
   6  -6  -2   70.55    3.58
   6  -6  -2   73.71    3.59
   6  -6  -2   70.31    3.11
  -6   6   2   67.58    2.63
  -6   6   2   73.88    2.74
  -6   6   2   70.62    3.25
  -6   6   2   67.00    3.09
   5  -6  -2    1.38    0.81
   5  -6  -2    2.38    0.67
   5  -6  -2    0.91    0.91
   5  -6  -2    2.20    0.77
  -5   6   2    1.07    0.71
  -5   6   2    1.53    0.49
  -5   6   2    2.43    0.58
  -5   6   2    0.31    0.54
  -5   6   2    1.95    0.75
  -5   6   2    1.36    0.78
   4  -6  -2   12.73    1.13
   4  -6  -2   12.63    1.15
   4  -6  -2   11.72    1.46
   4  -6  -2   11.76    1.40
  -4   6   2   13.53    1.20
  -4   6   2   12.99    1.36
  -4   6   2   13.88    1.40
  -4   6   2   12.20    0.91
  -4   6   2   13.90    1.29
  -4   6   2   11.88    0.88
   3  -6  -2    3.91    0.84
   3  -6  -2    4.29    0.73
   3  -6  -2    2.47    1.07
   3  -6  -2    3.58    0.78
   3  -6  -2    2.70    0.95
  -3   6   2    3.40    0.60
  -3   6   2    2.17    0.68
  -3   6   2    4.36    0.83
  -3   6   2    4.37    1.03
  -3   6   2    4.81    1.03
   2  -6  -2   78.04    2.90
   2  -6  -2   74.80    3.09
   2  -6  -2   71.68    2.53
   2  -6  -2   69.86    2.09
   2  -6  -2   72.11    2.54
  -2   6   2   73.91    2.90
  -2   6   2   73.30    2.60
  -2   6   2   72.64    2.63
  -2   6   2   72.78    2.71
  -2   6   2   72.52    2.14
   1  -6  -2   71.96    2.09
   1  -6  -2   73.31    2.48
   1  -6  -2   72.35    2.88
   1  -6  -2   80.13    2.67
   1  -6  -2   72.72    2.50
  -1   6   2   72.82    2.11
  -1   6   2   75.24    2.74
  -1   6   2   75.15    2.58
  -1   6   2   73.36    2.53
   0  -6  -2   10.86    0.75
   0  -6  -2    8.94    0.86
   0  -6  -2    9.51    0.91
   0  -6  -2   10.39    0.94
   0  -6  -2   11.52    1.20
   0   6   2   11.01    0.78
   0   6   2   10.96    0.86
   0   6   2    9.74    0.94
   0   6   2   11.70    1.07
   0   6   2   10.55    0.96
  -1  -6  -2    6.85    0.78
  -1  -6  -2    9.80    1.23
  -1  -6  -2    7.00    0.79
   1   6   2    6.47    0.68
   1   6   2    5.85    0.88
   1   6   2    6.48    0.82
   1   6   2    5.67    0.77
  -2  -6  -2    1.20    0.67
  -2  -6  -2    1.17    0.52
  -2  -6  -2    1.63    0.59
  -2  -6  -2    1.01    0.52
  -2  -6  -2    1.11    0.66
   2   6   2    2.11    0.57
   2   6   2    1.23    0.52
   2   6   2    0.99    0.54
  -3  -6  -2  133.54    4.09
  -3  -6  -2  134.50    3.90
  -3  -6  -2  127.27    3.11
  -3  -6  -2  139.30    3.93
   3   6   2  132.76    3.93
   3   6   2  137.74    3.91
  -4  -6  -2  485.33   10.71
  -4  -6  -2  474.96   10.60
  -4  -6  -2  474.71   10.93
   4   6   2  462.11   10.66
   4   6   2  471.86   10.69
   4   6   2  475.74   10.77
  -5  -6  -2  138.42    4.27
  -5  -6  -2  127.67    4.39
  -5  -6  -2  125.22    4.16
   5   6   2  132.00    4.30
   5   6   2  125.81    4.23
  -6  -6  -2    5.99    1.26
  -6  -6  -2    6.13    0.80
  -6  -6  -2    6.03    1.17
  -6  -6  -2    7.33    1.22
  -6  -6  -2    6.10    1.14
   6   6   2    5.31    1.13
   6   6   2    7.56    1.24
   6   6   2    6.30    0.72
  -7  -6  -2    1.93    0.79
  -7  -6  -2    1.99    1.10
  -7  -6  -2    2.92    0.96
   7   6   2    2.60    0.71
   7   6   2    2.57    0.88
  -8  -6  -2    5.28    1.29
  -8  -6  -2    4.36    0.99
  -8  -6  -2    6.38    1.43
   8   6   2    8.89    1.67
  -9  -6  -2    9.31    1.74
  -9  -6  -2    9.20    1.89
  -9  -6  -2    6.77    1.22
   9   6   2    8.65    1.33
 -10  -6  -2   25.38    2.44
 -10  -6  -2   26.32    2.35
  10   6   2   24.69    2.24
  10   6   2   22.33    1.77
 -11  -6  -2   19.13    2.26
 -11  -6  -2   17.45    2.13
  11   6   2   21.76    1.85
  11   6   2   16.76    1.85
 -12  -6  -2    4.16    1.32
 -12  -6  -2    2.59    1.17
  12   6   2    5.80    1.19
  12   6   2    5.06    1.34
 -13  -6  -2    2.30    1.15
 -13  -6  -2    1.88    1.27
  13   6   2    3.53    1.16
  13   6   2    3.32    0.86
  14   6   2    2.70    1.42
  12  -7  -2    3.59    1.13
 -12   7   2    0.22    1.15
 -12   7   2    1.69    0.99
  11  -7  -2    3.07    1.16
  11  -7  -2    2.83    1.08
 -11   7   2    3.86    1.06
 -11   7   2    2.91    1.12
 -11   7   2    2.15    1.04
  10  -7  -2    7.87    1.68
  10  -7  -2    6.31    1.44
 -10   7   2    7.54    1.48
 -10   7   2    6.94    1.49
 -10   7   2    9.16    1.45
   9  -7  -2    2.78    1.06
   9  -7  -2    1.55    1.04
  -9   7   2    2.75    0.79
  -9   7   2    2.12    0.83
  -9   7   2    2.04    0.94
   8  -7  -2   32.90    2.78
   8  -7  -2   42.41    4.44
  -8   7   2   38.30    2.64
  -8   7   2   37.09    2.10
  -8   7   2   38.61    2.13
  -8   7   2   39.74    2.63
   7  -7  -2   42.84    2.96
   7  -7  -2   45.25    3.05
  -7   7   2   46.13    2.19
  -7   7   2   44.93    2.78
  -7   7   2   44.85    2.68
  -7   7   2   45.75    2.19
   6  -7  -2   15.56    1.46
   6  -7  -2   14.23    1.82
   6  -7  -2   14.32    1.82
  -6   7   2   16.57    1.70
  -6   7   2   14.79    1.52
  -6   7   2   16.18    1.22
  -6   7   2   14.94    1.13
   5  -7  -2    1.84    1.06
   5  -7  -2    3.42    0.92
   5  -7  -2    2.18    1.04
  -5   7   2    3.90    0.76
  -5   7   2    3.02    0.62
  -5   7   2    2.82    0.87
  -5   7   2    2.44    0.95
   4  -7  -2    8.61    1.60
   4  -7  -2   10.61    1.86
   4  -7  -2    9.30    0.98
   4  -7  -2    8.15    1.01
  -4   7   2    9.43    1.20
  -4   7   2    8.11    1.25
  -4   7   2    8.39    0.74
  -4   7   2    8.24    1.07
  -4   7   2    8.90    1.17
  -4   7   2    7.53    0.76
   3  -7  -2    3.10    1.07
   3  -7  -2    2.52    1.18
   3  -7  -2    3.20    0.75
   3  -7  -2    2.44    0.64
  -3   7   2    1.73    0.45
  -3   7   2    1.77    0.77
  -3   7   2    2.95    0.79
  -3   7   2    2.90    0.87
  -3   7   2    2.55    0.74
   2  -7  -2  118.49    2.99
   2  -7  -2  114.12    3.59
   2  -7  -2  120.18    4.18
   2  -7  -2  118.56    3.63
   2  -7  -2  120.08    3.89
  -2   7   2  115.76    3.95
  -2   7   2  117.19    3.01
  -2   7   2  112.82    3.65
  -2   7   2  114.39    3.66
  -2   7   2  115.86    3.69
   1  -7  -2  186.46    4.95
   1  -7  -2  179.84    4.21
   1  -7  -2  180.79    4.81
   1  -7  -2  186.85    5.35
   1  -7  -2  179.39    4.80
  -1   7   2  180.14    4.22
  -1   7   2  180.02    5.06
  -1   7   2  179.30    4.69
  -1   7   2  178.25    4.87
   0  -7  -2   20.88    1.30
   0  -7  -2   26.22    1.79
   0  -7  -2   22.26    1.36
   0  -7  -2   24.86    1.15
   0  -7  -2   22.97    1.38
   0   7   2   24.47    1.55
   0   7   2   22.82    1.15
   0   7   2   24.73    1.49
   0   7   2   23.18    1.25
   0   7   2   21.35    1.39
  -1  -7  -2   44.73    1.97
  -1  -7  -2   44.05    1.71
  -1  -7  -2   45.23    1.95
  -1  -7  -2   46.33    2.12
   1   7   2   43.28    1.98
   1   7   2   47.08    1.92
   1   7   2   47.57    1.80
   1   7   2   45.05    2.02
  -2  -7  -2   37.66    1.70
  -2  -7  -2   37.58    1.96
  -2  -7  -2   39.80    1.80
  -2  -7  -2   36.56    1.80
  -2  -7  -2   37.70    1.75
   2   7   2   37.29    1.54
   2   7   2   40.98    1.78
   2   7   2   35.88    1.83
  -3  -7  -2    2.82    0.84
  -3  -7  -2    2.61    0.68
  -3  -7  -2    2.58    0.66
  -3  -7  -2    3.27    0.70
  -3  -7  -2    4.17    0.89
   3   7   2    3.06    0.78
   3   7   2    2.59    0.53
   3   7   2    2.29    0.70
  -4  -7  -2   69.82    2.97
  -4  -7  -2   72.16    2.79
  -4  -7  -2   71.02    2.76
   4   7   2   64.19    2.74
  -5  -7  -2  175.09    5.26
  -5  -7  -2  182.51    5.56
  -5  -7  -2  178.00    5.23
   5   7   2  172.66    5.31
   5   7   2  176.53    5.32
   5   7   2  170.77    5.26
  -6  -7  -2    1.75    0.66
  -6  -7  -2    4.04    1.00
  -6  -7  -2    2.49    0.88
  -6  -7  -2    4.23    1.20
   6   7   2    4.35    1.06
   6   7   2    3.34    0.96
  -7  -7  -2    1.92    0.79
  -7  -7  -2    1.44    0.82
  -7  -7  -2    3.28    1.04
   7   7   2    3.34    0.69
   7   7   2    2.96    0.91
  -8  -7  -2   -0.47    0.63
  -8  -7  -2    0.30    0.69
  -8  -7  -2    1.02    0.83
   8   7   2    1.13    0.57
   8   7   2    1.28    0.74
  -9  -7  -2    5.34    1.37
  -9  -7  -2    6.23    1.50
   9   7   2    4.75    1.24
   9   7   2    6.05    1.09
 -10  -7  -2    9.03    1.73
 -10  -7  -2    8.49    1.79
 -10  -7  -2   11.14    1.90
  10   7   2    9.21    1.62
  10   7   2   12.83    1.29
 -11  -7  -2    3.03    1.20
 -11  -7  -2    3.10    1.15
  11   7   2    6.23    1.12
  11   7   2    1.98    0.76
 -12  -7  -2    3.19    1.38
  12   7   2    7.28    1.52
  12   7   2    6.69    1.70
 -13  -7  -2    1.28    1.16
  13   7   2    1.37    1.08
  12  -8  -2    9.03    1.87
 -12   8   2    8.63    1.74
  11  -8  -2    1.38    1.07
 -11   8   2   -1.49    0.69
 -11   8   2    0.61    0.74
 -11   8   2   -0.29    0.95
  10  -8  -2    0.90    0.76
  10  -8  -2    0.27    0.69
 -10   8   2   -0.14    0.66
 -10   8   2    0.37    0.75
 -10   8   2   -0.52    0.65
   9  -8  -2    2.96    1.05
   9  -8  -2    1.90    0.96
  -9   8   2    2.14    0.84
  -9   8   2    3.40    1.23
  -9   8   2    2.18    0.91
   8  -8  -2   35.24    2.83
   8  -8  -2   31.97    2.76
  -8   8   2   34.99    2.55
  -8   8   2   29.66    1.80
  -8   8   2   32.65    2.55
  -8   8   2   34.09    1.96
   7  -8  -2   22.95    2.30
  -7   8   2   24.44    2.08
  -7   8   2   23.97    1.55
  -7   8   2   23.47    1.51
  -7   8   2   24.10    2.06
   6  -8  -2   12.02    1.98
   6  -8  -2   13.58    2.31
  -6   8   2   14.06    1.49
  -6   8   2   13.43    1.11
  -6   8   2   14.06    1.61
  -6   8   2   12.51    1.01
   5  -8  -2   28.03    2.39
   5  -8  -2   30.86    2.05
   5  -8  -2   33.36    2.47
  -5   8   2   28.52    1.99
  -5   8   2   35.40    1.62
  -5   8   2   31.46    1.53
  -5   8   2   32.34    2.18
   4  -8  -2   17.69    1.44
   4  -8  -2   18.26    1.86
   4  -8  -2   18.39    1.85
   4  -8  -2   21.24    1.85
  -4   8   2   19.69    1.67
  -4   8   2   20.65    1.81
  -4   8   2   17.53    1.05
  -4   8   2   21.17    1.66
  -4   8   2   16.97    1.56
  -4   8   2   17.96    1.04
   3  -8  -2    7.51    0.95
   3  -8  -2    6.82    1.45
   3  -8  -2    7.80    0.91
   3  -8  -2    6.96    1.30
  -3   8   2    8.62    1.27
  -3   8   2    8.09    1.35
  -3   8   2    9.08    1.35
  -3   8   2    5.98    0.62
  -3   8   2    7.70    1.00
   2  -8  -2    1.38    0.37
   2  -8  -2    1.15    0.86
   2  -8  -2    1.35    0.50
   2  -8  -2    1.31    0.84
   2  -8  -2    1.84    0.58
  -2   8   2    1.71    0.62
  -2   8   2    1.31    0.66
  -2   8   2    1.31    0.38
  -2   8   2    1.00    0.59
  -2   8   2    1.81    0.69
   1  -8  -2    5.39    1.10
   1  -8  -2    6.80    1.03
   1  -8  -2    3.90    0.77
   1  -8  -2    4.91    0.55
   1  -8  -2    3.26    1.03
  -1   8   2    4.34    0.89
  -1   8   2    4.24    1.07
  -1   8   2    4.45    0.66
  -1   8   2    5.86    0.98
  -1   8   2    2.75    0.90
   0  -8  -2  205.16    5.43
   0  -8  -2  215.08    5.90
   0  -8  -2  208.99    5.24
   0  -8  -2  208.19    4.96
   0  -8  -2  211.11    5.54
   0   8   2  208.67    5.59
   0   8   2  209.82    5.52
   0   8   2  213.99    6.36
   0   8   2  204.56    5.56
   0   8   2  217.65    5.00
  -1  -8  -2    3.08    0.74
  -1  -8  -2    2.27    0.51
  -1  -8  -2    3.97    1.08
  -1  -8  -2    3.07    0.70
   1   8   2    3.54    0.70
   1   8   2    2.67    0.77
   1   8   2    2.86    0.52
   1   8   2    3.01    0.80
  -2  -8  -2    0.25    0.38
  -2  -8  -2    1.12    0.71
  -2  -8  -2    1.16    0.46
  -2  -8  -2    1.18    0.49
  -2  -8  -2    1.66    0.70
   2   8   2    0.43    0.51
   2   8   2    0.68    0.55
   2   8   2   -0.17    0.35
  -3  -8  -2   62.58    2.76
  -3  -8  -2   63.60    2.67
  -3  -8  -2   65.05    2.54
  -3  -8  -2   64.72    2.61
  -3  -8  -2   65.08    2.27
   3   8   2   68.15    2.60
   3   8   2   63.75    2.05
   3   8   2   63.04    2.65
  -4  -8  -2    0.05    0.54
  -4  -8  -2    0.48    0.62
  -4  -8  -2    0.10    0.23
  -4  -8  -2   -0.27    0.28
   4   8   2   -0.03    0.39
   4   8   2    0.03    0.37
  -5  -8  -2   13.46    1.25
  -5  -8  -2   11.92    1.34
  -5  -8  -2   12.49    1.23
   5   8   2   10.68    1.17
   5   8   2    9.93    1.17
  -6  -8  -2    1.01    0.93
   6   8   2    0.71    0.49
  -7  -8  -2   15.24    1.79
  -7  -8  -2   15.31    1.67
   7   8   2   13.14    1.51
  -8  -8  -2    0.28    0.78
  -8  -8  -2   -0.57    0.58
  -8  -8  -2    1.11    0.92
   8   8   2    0.41    0.39
   8   8   2    0.02    0.47
  -9  -8  -2    0.79    0.88
  -9  -8  -2    2.27    0.98
  -9  -8  -2    3.94    1.47
   9   8   2    2.19    0.87
   9   8   2    2.82    0.76
 -10  -8  -2   19.48    1.73
 -10  -8  -2   24.98    2.41
 -10  -8  -2   26.30    2.55
  10   8   2   25.27    1.71
 -11  -8  -2    0.16    0.86
 -11  -8  -2    0.83    1.07
  11   8   2    0.49    0.59
  11   8   2    2.06    0.81
 -12  -8  -2    0.43    1.05
  12   8   2    0.12    0.45
  12   8   2    0.07    0.88
 -13  -8  -2    4.91    1.72
  13   8   2    4.49    1.43
  11  -9  -2    6.24    1.53
 -11   9   2    8.74    1.66
 -11   9   2    2.67    1.55
 -11   9   2    6.25    1.21
  10  -9  -2    4.47    1.02
  10  -9  -2    6.65    1.57
 -10   9   2    3.77    1.09
 -10   9   2    6.89    1.33
 -10   9   2    6.95    1.49
   9  -9  -2    4.40    1.16
   9  -9  -2    6.50    1.54
  -9   9   2    5.89    1.43
  -9   9   2    9.91    1.84
  -9   9   2    6.58    1.12
   8  -9  -2    2.25    1.15
   8  -9  -2    3.39    1.29
  -8   9   2    2.12    0.75
  -8   9   2    2.52    1.15
  -8   9   2    2.78    0.73
  -8   9   2    1.84    0.97
   7  -9  -2    4.16    1.37
   7  -9  -2    6.62    1.62
  -7   9   2    2.51    0.92
  -7   9   2    5.03    0.88
  -7   9   2    3.17    0.65
  -7   9   2    4.70    1.28
   6  -9  -2   17.64    2.16
   6  -9  -2   18.66    2.12
  -6   9   2   16.86    1.11
  -6   9   2   16.28    1.69
  -6   9   2   16.84    1.17
  -6   9   2   15.15    1.77
   5  -9  -2    5.46    1.51
   5  -9  -2    5.48    1.62
  -5   9   2    4.56    0.73
  -5   9   2    4.56    1.20
  -5   9   2    5.38    1.12
  -5   9   2    4.68    0.72
   4  -9  -2   24.48    2.12
   4  -9  -2   26.20    2.29
   4  -9  -2   26.87    1.78
  -4   9   2   25.33    1.25
  -4   9   2   25.17    2.24
  -4   9   2   23.08    1.79
  -4   9   2   24.43    1.24
  -4   9   2   23.98    1.85
   3  -9  -2   25.73    1.69
   3  -9  -2   27.85    1.75
   3  -9  -2   25.69    1.74
   3  -9  -2   26.89    2.03
   3  -9  -2   25.51    2.21
  -3   9   2   24.13    2.01
  -3   9   2   24.88    1.18
  -3   9   2   24.45    1.79
  -3   9   2   25.33    1.94
  -3   9   2   23.57    1.77
   2  -9  -2   -0.27    0.61
   2  -9  -2    0.43    0.30
   2  -9  -2    0.16    0.36
   2  -9  -2    0.24    0.41
   2  -9  -2    0.72    0.79
  -2   9   2   -0.02    0.37
  -2   9   2    0.88    0.59
  -2   9   2    0.57    0.60
  -2   9   2    1.12    0.72
  -2   9   2    0.73    0.35
   1  -9  -2  185.51    5.18
   1  -9  -2  191.91    5.29
   1  -9  -2  190.96    5.29
   1  -9  -2  178.79    5.69
  -1   9   2  178.99    5.20
  -1   9   2  174.05    5.35
  -1   9   2  185.93    4.44
  -1   9   2  180.12    4.91
  -1   9   2  180.90    5.32
   0  -9  -2    7.13    1.40
   0  -9  -2    4.40    0.56
   0  -9  -2    6.14    1.08
   0  -9  -2    6.21    0.95
   0  -9  -2    5.61    0.97
   0   9   2    5.91    1.11
   0   9   2    5.53    0.64
   0   9   2    3.69    0.82
   0   9   2    5.67    0.84
   0   9   2    4.27    0.93
  -1  -9  -2   29.96    1.70
  -1  -9  -2   31.16    1.77
  -1  -9  -2   30.10    1.44
  -1  -9  -2   31.01    1.96
  -1  -9  -2   27.47    1.43
   1   9   2   28.68    1.78
   1   9   2   27.98    1.73
   1   9   2   31.18    1.50
  -2  -9  -2   48.67    2.05
  -2  -9  -2   49.23    2.24
  -2  -9  -2   46.84    2.28
  -2  -9  -2   50.36    2.28
  -2  -9  -2   51.92    3.06
   2   9   2   50.51    2.12
   2   9   2   49.97    2.04
   2   9   2   51.08    2.36
  -3  -9  -2   38.79    2.24
  -3  -9  -2   41.59    1.99
  -3  -9  -2   37.85    1.83
  -3  -9  -2   39.40    2.10
  -3  -9  -2   42.42    2.36
   3   9   2   40.40    2.03
   3   9   2   38.18    1.63
   3   9   2   37.03    2.06
  -4  -9  -2   65.77    2.90
  -4  -9  -2   67.24    2.08
  -4  -9  -2   70.87    3.15
  -4  -9  -2   64.59    2.20
  -4  -9  -2   66.02    2.85
   4   9   2   64.00    2.79
   4   9   2   66.75    2.92
  -5  -9  -2   47.42    2.70
  -5  -9  -2   46.51    2.41
   5   9   2   45.92    2.46
   5   9   2   46.26    2.52
  -6  -9  -2    2.88    1.17
   6   9   2    4.10    0.94
   6   9   2    1.73    0.88
  -7  -9  -2    8.52    1.51
  -7  -9  -2   10.92    1.84
   7   9   2    8.78    1.53
  -8  -9  -2    3.95    1.32
  -8  -9  -2    4.42    1.33
   8   9   2    3.68    1.22
  -9  -9  -2    2.57    1.23
  -9  -9  -2    0.77    0.83
   9   9   2    1.45    0.85
 -10  -9  -2   -0.17    0.88
 -10  -9  -2   -0.09    0.79
 -10  -9  -2    0.48    0.92
  10   9   2   -0.21    0.50
  10   9   2    0.40    0.56
 -11  -9  -2   -1.06    0.70
  11   9   2    0.32    0.53
  11   9   2   -0.75    0.57
 -12  -9  -2    6.71    1.61
 -12  -9  -2   10.32    2.25
  12   9   2    5.35    1.34
  12   9   2    7.18    1.35
 -11  10   2   -1.26    0.80
  10 -10  -2    3.84    1.17
  10 -10  -2    5.93    1.42
 -10  10   2    4.12    1.17
 -10  10   2    3.84    1.21
 -10  10   2    5.21    1.41
   9 -10  -2    2.66    1.19
   9 -10  -2    1.28    0.79
  -9  10   2    1.26    1.03
  -9  10   2    1.50    0.93
  -9  10   2    0.76    0.59
   8 -10  -2    2.39    1.21
   8 -10  -2    1.18    0.92
  -8  10   2    2.20    1.01
  -8  10   2    3.28    1.16
  -8  10   2    0.10    1.26
  -8  10   2    0.90    0.62
   7 -10  -2   21.01    2.35
   7 -10  -2   19.68    2.18
  -7  10   2   25.01    2.19
  -7  10   2   17.65    1.27
  -7  10   2   19.45    1.97
  -7  10   2   24.10    2.13
   6 -10  -2    3.95    1.39
   6 -10  -2    2.94    1.42
  -6  10   2    3.81    1.08
  -6  10   2    2.47    0.97
  -6  10   2    2.53    0.52
  -6  10   2    2.70    0.62
   5 -10  -2   -0.05    0.90
   5 -10  -2   -0.41    0.90
  -5  10   2    0.94    0.69
  -5  10   2    0.64    0.71
  -5  10   2    0.26    0.40
  -5  10   2    0.37    0.29
   4 -10  -2   11.05    2.02
   4 -10  -2    9.56    1.80
  -4  10   2    9.58    0.75
  -4  10   2    8.79    0.74
  -4  10   2    8.08    1.30
  -4  10   2    9.80    1.52
   3 -10  -2   19.84    1.59
   3 -10  -2   17.85    1.25
   3 -10  -2   20.66    2.14
   3 -10  -2   19.39    1.85
  -3  10   2   17.56    1.60
  -3  10   2   18.46    1.59
  -3  10   2   18.87    1.00
  -3  10   2   19.02    1.64
   2 -10  -2  111.71    3.94
   2 -10  -2  111.57    3.88
   2 -10  -2  112.98    4.15
   2 -10  -2  117.79    4.64
  -2  10   2  110.93    3.03
  -2  10   2  107.19    3.97
  -2  10   2  110.63    4.05
  -2  10   2  111.07    4.25
   1 -10  -2   15.08    1.26
   1 -10  -2   13.68    1.67
   1 -10  -2   14.84    0.90
   1 -10  -2   14.51    1.46
   1 -10  -2   16.21    1.32
  -1  10   2   14.33    1.24
  -1  10   2   14.65    1.42
  -1  10   2   15.84    1.45
  -1  10   2   15.18    0.95
  -1  10   2   14.15    1.31
   0 -10  -2   22.11    1.55
   0 -10  -2   24.89    1.66
   0 -10  -2   25.24    1.94
   0 -10  -2   24.35    1.25
   0 -10  -2   23.55    1.52
   0  10   2   24.38    1.26
   0  10   2   21.37    1.31
   0  10   2   26.19    1.71
   0  10   2   23.59    1.71
   0  10   2   24.84    1.70
  -1 -10  -2   10.59    1.11
  -1 -10  -2   12.83    1.17
  -1 -10  -2   12.26    1.03
  -1 -10  -2   10.96    0.89
  -1 -10  -2   14.39    1.49
   1  10   2   11.37    0.94
   1  10   2   12.01    1.00
   1  10   2   11.64    1.23
   1  10   2   11.84    1.21
  -2 -10  -2    2.24    0.73
  -2 -10  -2    1.13    0.51
  -2 -10  -2    1.76    0.77
  -2 -10  -2    3.08    0.66
  -2 -10  -2    1.48    0.81
   2  10   2    1.36    0.59
   2  10   2    1.78    0.63
   2  10   2    1.77    0.63
  -3 -10  -2   18.20    1.41
  -3 -10  -2   17.19    1.29
  -3 -10  -2   19.02    1.69
  -3 -10  -2   17.44    1.42
  -3 -10  -2   16.89    1.38
   3  10   2   17.44    1.20
   3  10   2   17.66    1.52
   3  10   2   19.70    1.43
  -4 -10  -2    0.95    0.56
  -4 -10  -2    1.71    0.72
  -4 -10  -2    0.57    0.69
   4  10   2    1.52    0.67
   4  10   2    1.71    0.71
  -5 -10  -2  100.39    4.17
   5  10   2   95.93    3.83
   5  10   2   96.87    3.93
  -6 -10  -2    0.78    0.87
   6  10   2    3.01    0.92
   6  10   2    2.52    0.89
  -7 -10  -2    1.74    0.96
  -7 -10  -2    0.79    0.80
   7  10   2    1.73    0.79
  -8 -10  -2    0.05    0.83
  -8 -10  -2   -0.02    0.70
   8  10   2    0.32    0.53
  -9 -10  -2    8.77    1.69
  -9 -10  -2   11.56    2.07
   9  10   2   11.40    1.97
 -10 -10  -2    4.24    1.37
 -10 -10  -2    3.09    1.24
  10  10   2    1.16    0.64
 -11 -10  -2   23.63    2.45
 -11 -10  -2   13.88    2.42
  11  10   2   16.05    1.95
 -12 -10  -2   -0.36    0.97
 -12 -10  -2    1.30    1.07
  12  10   2    0.66    0.58
 -11  11   2    3.25    1.13
  10 -11  -2    0.53    0.85
 -10  11   2   -1.70    0.66
 -10  11   2    1.57    1.28
   9 -11  -2    1.91    1.22
   9 -11  -2    0.39    1.26
  -9  11   2    3.00    0.91
  -9  11   2    1.69    0.86
  -9  11   2   -0.62    0.68
   8 -11  -2    7.42    1.67
  -8  11   2   12.10    1.06
  -8  11   2   15.38    1.82
  -8  11   2   16.82    1.80
   7 -11  -2    0.18    0.74
   7 -11  -2   -0.74    0.83
  -7  11   2    3.02    1.10
  -7  11   2    0.91    0.54
  -7  11   2    0.35    0.46
  -7  11   2    2.10    0.87
   6 -11  -2   40.09    3.14
   6 -11  -2   36.49    2.93
  -6  11   2   38.59    1.66
  -6  11   2   36.20    2.59
  -6  11   2   39.15    2.67
  -6  11   2   40.68    1.70
   5 -11  -2   34.86    3.68
   5 -11  -2   27.98    2.51
  -5  11   2   30.62    2.30
  -5  11   2   28.86    1.36
  -5  11   2   29.90    1.35
  -5  11   2   34.45    2.45
   4 -11  -2    8.08    1.83
   4 -11  -2    6.34    1.57
  -4  11   2    7.67    1.37
  -4  11   2    7.27    0.66
  -4  11   2    6.66    1.31
   3 -11  -2   25.11    2.12
   3 -11  -2   22.56    2.33
  -3  11   2   23.34    1.94
  -3  11   2   22.44    1.10
  -3  11   2   22.05    1.82
  -3  11   2   23.35    1.88
   2 -11  -2   -0.52    0.24
   2 -11  -2    0.79    1.21
   2 -11  -2   -0.49    0.78
  -2  11   2    0.47    0.31
  -2  11   2   -0.66    0.30
  -2  11   2   -0.31    0.56
  -2  11   2    0.19    0.48
   1 -11  -2  113.89    3.14
   1 -11  -2  116.41    4.15
   1 -11  -2  117.59    4.16
   1 -11  -2  118.67    4.70
  -1  11   2  113.50    4.10
  -1  11   2  110.34    3.77
  -1  11   2  113.93    4.23
  -1  11   2  111.27    4.23
  -1  11   2  118.71    3.24
   0 -11  -2   52.77    2.95
   0 -11  -2   55.60    2.63
   0 -11  -2   52.82    2.50
   0 -11  -2   55.99    2.48
   0 -11  -2   54.01    2.01
   0  11   2   54.69    2.06
   0  11   2   56.54    2.77
   0  11   2   53.37    2.65
   0  11   2   53.33    2.20
   0  11   2   54.56    2.67
  -1 -11  -2   31.27    2.20
  -1 -11  -2   33.63    1.97
  -1 -11  -2   29.46    1.67
  -1 -11  -2   30.40    1.52
  -1 -11  -2   31.70    1.97
   1  11   2   30.86    1.46
   1  11   2   30.07    1.94
   1  11   2   32.55    2.10
   1  11   2   29.98    1.60
   1  11   2   28.89    1.80
  -2 -11  -2   17.95    1.49
  -2 -11  -2   19.06    1.30
  -2 -11  -2   16.35    1.61
  -2 -11  -2   19.79    1.71
   2  11   2   18.14    1.56
   2  11   2   17.65    1.31
   2  11   2   19.31    1.42
  -3 -11  -2   38.72    2.14
  -3 -11  -2   39.30    1.99
  -3 -11  -2   37.77    2.41
   3  11   2   33.82    2.14
   3  11   2   37.35    2.03
   3  11   2   35.84    1.81
  -4 -11  -2    9.14    1.12
  -4 -11  -2    7.67    1.16
  -4 -11  -2   10.44    1.64
   4  11   2    9.34    1.43
   4  11   2    9.06    1.47
  -5 -11  -2   -0.02    0.77
  -5 -11  -2    0.50    0.58
  -5 -11  -2    0.65    0.58
   5  11   2    0.33    0.74
   5  11   2    0.72    0.52
  -6 -11  -2    2.34    0.91
   6  11   2    2.12    0.95
   6  11   2    1.79    0.80
  -7 -11  -2    1.75    0.97
   7  11   2    0.54    0.70
  -8 -11  -2    0.93    0.80
  -8 -11  -2    0.60    1.01
   8  11   2    1.23    0.72
  -9 -11  -2    7.78    1.84
  -9 -11  -2   12.00    2.07
   9  11   2    8.30    1.53
 -10 -11  -2   20.67    2.19
 -10 -11  -2   19.94    2.27
  10  11   2   17.05    1.99
 -11 -11  -2    5.49    1.83
 -11 -11  -2    3.28    1.72
  11  11   2    4.13    1.31
 -12 -11  -2    4.96    2.41
 -12 -11  -2    2.81    1.20
 -10  12   2    1.04    0.81
   9 -12  -2    3.33    1.14
   9 -12  -2    2.87    1.18
  -9  12   2    3.96    1.08
  -9  12   2    2.48    0.82
   8 -12  -2    1.41    0.99
   8 -12  -2    0.29    0.90
  -8  12   2   -0.06    0.53
  -8  12   2    1.00    0.74
  -8  12   2   -0.56    0.71
   7 -12  -2    9.57    1.89
   7 -12  -2   10.58    1.96
  -7  12   2   12.31    0.98
  -7  12   2   15.19    1.75
  -7  12   2   11.73    0.93
  -7  12   2   14.39    1.81
   6 -12  -2    4.74    1.47
   6 -12  -2    5.46    1.49
  -6  12   2    5.45    1.21
  -6  12   2    6.57    1.35
  -6  12   2    7.62    0.69
  -6  12   2    8.07    0.71
   5 -12  -2    9.30    1.95
   5 -12  -2    9.37    1.80
  -5  12   2   12.19    0.80
  -5  12   2   10.54    1.76
  -5  12   2   10.29    1.65
   4 -12  -2    1.29    1.02
   4 -12  -2    2.39    1.11
  -4  12   2    0.98    0.75
  -4  12   2    0.89    0.36
  -4  12   2    0.66    0.25
  -4  12   2    0.15    0.68
   3 -12  -2    8.65    1.77
   3 -12  -2    8.21    1.80
  -3  12   2    7.43    1.39
  -3  12   2    9.16    0.69
  -3  12   2    8.43    1.41
   2 -12  -2   17.03    2.08
   2 -12  -2   18.83    1.83
   2 -12  -2   19.81    1.02
  -2  12   2   18.99    1.81
  -2  12   2   21.56    1.10
  -2  12   2   19.53    1.79
   1 -12  -2   37.45    1.53
   1 -12  -2   36.98    2.34
   1 -12  -2   36.65    2.71
  -1  12   2   36.73    1.58
  -1  12   2   38.46    2.34
  -1  12   2   38.33    2.08
[truncated: 1,579,145 more chars]
