# Supplementary material for: Antiproliferative Potential of Cobalt(II) Phenanthroline Complexes with Pyridonates
Source: Molecules. 2025 Nov 12;30(22):4367. doi: 10.3390/molecules30224367 (PMC12655206; doi:10.3390/molecules30224367)
Supplement: Supplementary file 1 [file molecules-30-04367-s001.zip › 2_2483771.cif]

data_37_24p
_audit_creation_date               2025-08-29
_audit_creation_method
;
Olex2 1.3
(compiled 2020.11.12 svn.r5f609507 for OlexSys, GUI svn.r6272)
;
_shelx_SHELXL_version_number       '2018/3'
_audit_contact_author_address      ?
_audit_contact_author_email        ?
_audit_contact_author_name         ''
_audit_contact_author_phone        ?
_publ_contact_author_id_orcid      ?
_publ_section_references
;
Dolomanov, O.V., Bourhis, L.J., Gildea, R.J, Howard, J.A.K. & Puschmann, H.
 (2009), J. Appl. Cryst. 42, 339-341.

Sheldrick, G.M. (2008). Acta Cryst. A64, 112-122.
;
_chemical_name_common              ?
_chemical_name_systematic          ?
_chemical_formula_moiety           'C42 H22 Cl2 Co3 F12 N6 O10'
_chemical_formula_sum              'C42 H22 Cl2 Co3 F12 N6 O10'
_chemical_formula_weight           1246.34
_chemical_melting_point            ?
loop_
  _atom_type_symbol
  _atom_type_description
  _atom_type_scat_dispersion_real
  _atom_type_scat_dispersion_imag
  _atom_type_scat_source
 'C' 'C' 0.0033 0.0016 'International Tables Vol C Tables 4.2.6.8 and 6.1.1.4'
 'H' 'H' 0.0000 0.0000 'International Tables Vol C Tables 4.2.6.8 and 6.1.1.4'
 'N' 'N' 0.0061 0.0033 'International Tables Vol C Tables 4.2.6.8 and 6.1.1.4'
 'O' 'O' 0.0106 0.0060 'International Tables Vol C Tables 4.2.6.8 and 6.1.1.4'
 'Cl' 'Cl' 0.1484 0.1585 'International Tables Vol C Tables 4.2.6.8 and 6.1.1.4'
 'Co' 'Co' 0.3494 0.9721 'International Tables Vol C Tables 4.2.6.8 and 6.1.1.4'
 'F' 'F' 0.0171 0.0103 'International Tables Vol C Tables 4.2.6.8 and 6.1.1.4'

_shelx_space_group_comment
;
The symmetry employed for this shelxl refinement is uniquely defined
by the following loop, which should always be used as a source of
symmetry information in preference to the above space-group names.
They are only intended as comments.
;
_space_group_crystal_system        'triclinic'
_space_group_IT_number             2
_space_group_name_H-M_alt          'P -1'
_space_group_name_Hall             '-P 1'
loop_
  _space_group_symop_operation_xyz
 'x, y, z'
 '-x, -y, -z'

_cell_length_a                     9.7217(8)
_cell_length_b                     11.0191(9)
_cell_length_c                     12.0031(11)
_cell_angle_alpha                  69.720(3)
_cell_angle_beta                   76.610(3)
_cell_angle_gamma                  87.115(3)
_cell_volume                       1172.70(18)
_cell_formula_units_Z              1
_cell_measurement_reflns_used      3185
_cell_measurement_temperature      100(2)
_cell_measurement_theta_max        26.18
_cell_measurement_theta_min        2.19
_shelx_estimated_absorpt_T_max     0.927
_shelx_estimated_absorpt_T_min     0.842
_exptl_absorpt_coefficient_mu      1.274
_exptl_absorpt_correction_T_max    0.7365
_exptl_absorpt_correction_T_min    0.6802
_exptl_absorpt_correction_type     multi-scan
_exptl_absorpt_process_details
;
SADABS-2016/2 (Bruker,2016/2) was used for absorption correction.
wR2(int) was 0.0731 before and 0.0630 after correction.
The Ratio of minimum to maximum transmission is 0.9236.
The \l/2 correction factor is Not present.
;
_exptl_absorpt_special_details     ?
_exptl_crystal_colour              pink
_exptl_crystal_colour_primary      pink
_exptl_crystal_density_diffrn      1.765
_exptl_crystal_density_meas        ?
_exptl_crystal_density_method      ?
_exptl_crystal_description         prism
_exptl_crystal_F_000               619
_exptl_crystal_size_max            0.14
_exptl_crystal_size_mid            0.12
_exptl_crystal_size_min            0.06
_exptl_transmission_factor_max     ?
_exptl_transmission_factor_min     ?
_diffrn_reflns_av_R_equivalents    0.0669
_diffrn_reflns_av_unetI/netI       0.0761
_diffrn_reflns_Laue_measured_fraction_full  0.996
_diffrn_reflns_Laue_measured_fraction_max  0.997
_diffrn_reflns_limit_h_max         11
_diffrn_reflns_limit_h_min         -11
_diffrn_reflns_limit_k_max         13
_diffrn_reflns_limit_k_min         -13
_diffrn_reflns_limit_l_max         14
_diffrn_reflns_limit_l_min         -14
_diffrn_reflns_number              15198
_diffrn_reflns_point_group_measured_fraction_full  0.996
_diffrn_reflns_point_group_measured_fraction_max  0.997
_diffrn_reflns_theta_full          25.242
_diffrn_reflns_theta_max           26.000
_diffrn_reflns_theta_min           2.503
_diffrn_ambient_temperature        100.15
_diffrn_detector_area_resol_mean   ?
_diffrn_measured_fraction_theta_full  0.996
_diffrn_measured_fraction_theta_max  0.997
_diffrn_measurement_device_type    'Bruker SMART Photon-II CCD'
_diffrn_measurement_method         '\f and \w scans'
_diffrn_radiation_type             MoK\a
_diffrn_radiation_wavelength       0.71073
_diffrn_source                     ?
_diffrn_source_current             30.0
_diffrn_source_power               1.5
_diffrn_source_voltage             50.0
_diffrn_standards_number           0
_reflns_Friedel_coverage           0.000
_reflns_Friedel_fraction_full      .
_reflns_Friedel_fraction_max       .
_reflns_number_gt                  3377
_reflns_number_total               4594
_reflns_special_details
;
 Reflections were merged by SHELXL according to the crystal
 class for the calculation of statistics and refinement.
 
 _reflns_Friedel_fraction is defined as the number of unique
 Friedel pairs measured divided by the number that would be
 possible theoretically, ignoring centric projections and
 systematic absences.
;
_reflns_threshold_expression       'I > 2\s(I)'
_computing_cell_refinement         'SAINT V8.38A (Bruker, 2018)'
_computing_data_collection         'Bruker APEX3'
_computing_data_reduction          'SAINT V8.38A (Bruker, 2018)'
_computing_molecular_graphics      'Olex2 1.3 (Dolomanov et al., 2009)'
_computing_publication_material    'Olex2 1.3 (Dolomanov et al., 2009)'
_computing_structure_refinement    'XL  (Sheldrick, 2008)'
_computing_structure_solution      'SHELXS-97 (Sheldrick 2008)'
_refine_diff_density_max           1.141
_refine_diff_density_min           -0.539
_refine_diff_density_rms           0.111
_refine_ls_extinction_coef         .
_refine_ls_extinction_method       none
_refine_ls_goodness_of_fit_ref     1.033
_refine_ls_hydrogen_treatment      constr
_refine_ls_matrix_type             full
_refine_ls_number_parameters       353
_refine_ls_number_reflns           4594
_refine_ls_number_restraints       31
_refine_ls_R_factor_all            0.0823
_refine_ls_R_factor_gt             0.0543
_refine_ls_restrained_S_all        1.046
_refine_ls_shift/su_max            0.001
_refine_ls_shift/su_mean           0.000
_refine_ls_structure_factor_coef   Fsqd
_refine_ls_weighting_details      
 'w=1/[\s^2^(Fo^2^)+(0.0289P)^2^+3.8783P] where P=(Fo^2^+2Fc^2^)/3'
_refine_ls_weighting_scheme        calc
_refine_ls_wR_factor_gt            0.1036
_refine_ls_wR_factor_ref           0.1218
_refine_special_details            ?
_olex2_refinement_description
;
1. Fixed Uiso
 At 1.2 times of:
  All C(H) groups
2. Restrained distances
 C21-F4 = C21-F5 = C21-F6 = C21'-F4' = C21'-F5' = C21'-F6'
 1.32 with sigma of 0.01
 C20-C21
 1.54 with sigma of 0.01
3. Uiso/Uaniso restraints and constraints
Uanis(C21) \\sim Ueq, Uanis(F4) \\sim Ueq, Uanis(F6) \\sim Ueq: with sigma of
0.01 and sigma for terminal atoms of 0.02
Uanis(F5) \\sim Ueq: with sigma of 0.005 and sigma for terminal atoms of 0.01
Uanis(F4) = Uanis(F4')
Uanis(F5) = Uanis(F5')
Uanis(F6) = Uanis(F6')
Uanis(C21) = Uanis(C21')
4. Others
 Sof(C21')=Sof(F4')=Sof(F5')=Sof(F6')=1-FVAR(1)
 Sof(C21)=Sof(F4)=Sof(F5)=Sof(F6)=FVAR(1)
5.a Aromatic/amide H refined with riding coordinates:
 C1(H1), C2(H2), C3(H3), C8(H8), C9(H9), C10(H10), C11(H11), C12(H12),
 C14(H14), C15(H15), C16(H16)
;
_atom_sites_solution_hydrogens     geom
_atom_sites_solution_primary       ?
_atom_sites_solution_secondary     ?
loop_
  _atom_site_label
  _atom_site_type_symbol
  _atom_site_fract_x
  _atom_site_fract_y
  _atom_site_fract_z
  _atom_site_U_iso_or_equiv
  _atom_site_adp_type
  _atom_site_occupancy
  _atom_site_site_symmetry_order
  _atom_site_calc_flag
  _atom_site_refinement_flags_posn
  _atom_site_refinement_flags_adp
  _atom_site_refinement_flags_occupancy
  _atom_site_disorder_assembly
  _atom_site_disorder_group
 Co1 Co 0.19944(7) 0.28873(6) 0.31248(5) 0.01663(17) Uani 1 1 d . . . . .
 Co2 Co 0.000000 0.000000 0.500000 0.0162(2) Uani 1 2 d S . P . .
 Cl1 Cl 0.05168(13) 0.64538(11) 0.31683(11) 0.0237(3) Uani 1 1 d . . . . .
 O1 O 0.0040(3) 0.1889(3) 0.3936(3) 0.0175(7) Uani 1 1 d . . . . .
 O2 O 0.2944(3) 0.1358(3) 0.2620(3) 0.0209(7) Uani 1 1 d . . . . .
 O3 O 0.1342(3) -0.0330(3) 0.3493(3) 0.0217(7) Uani 1 1 d . . . . .
 O4 O 0.2693(3) 0.2328(3) 0.4719(3) 0.0213(7) Uani 1 1 d . . . . .
 O5 O 0.1771(3) 0.0283(3) 0.5634(3) 0.0234(7) Uani 1 1 d . . . . .
 N1 N 0.3415(4) 0.4481(3) 0.2334(3) 0.0168(8) Uani 1 1 d . . . . .
 N2 N 0.1714(4) 0.3608(4) 0.1303(3) 0.0195(8) Uani 1 1 d . . . . .
 N3 N 0.0091(4) 0.3978(3) 0.3672(3) 0.0160(8) Uani 1 1 d . . . . .
 C1 C 0.4265(5) 0.4893(4) 0.2865(4) 0.0207(10) Uani 1 1 d . . . . .
 H1 H 0.432378 0.438586 0.367291 0.025 Uiso 1 1 calc R U . . .
 C2 C 0.5075(5) 0.6051(5) 0.2272(4) 0.0231(11) Uani 1 1 d . . . . .
 H2 H 0.566750 0.632137 0.267510 0.028 Uiso 1 1 calc R U . . .
 C3 C 0.5005(5) 0.6780(5) 0.1117(4) 0.0248(11) Uani 1 1 d . . . . .
 H3 H 0.554896 0.756693 0.071221 0.030 Uiso 1 1 calc R U . . .
 C4 C 0.4137(5) 0.6382(4) 0.0518(4) 0.0207(10) Uani 1 1 d . . . . .
 C5 C 0.3347(5) 0.5214(4) 0.1172(4) 0.0184(10) Uani 1 1 d . . . . .
 C6 C 0.2455(5) 0.4732(4) 0.0610(4) 0.0185(10) Uani 1 1 d . . . . .
 C7 C 0.2403(5) 0.5407(5) -0.0604(4) 0.0223(10) Uani 1 1 d . . . . .
 C8 C 0.1579(5) 0.4835(5) -0.1123(5) 0.0283(12) Uani 1 1 d . . . . .
 H8 H 0.151868 0.525100 -0.194697 0.034 Uiso 1 1 calc R U . . .
 C9 C 0.0864(5) 0.3680(5) -0.0441(5) 0.0279(12) Uani 1 1 d . . . . .
 H9 H 0.032499 0.327893 -0.079192 0.033 Uiso 1 1 calc R U . . .
 C10 C 0.0940(5) 0.3098(5) 0.0783(4) 0.0239(11) Uani 1 1 d . . . . .
 H10 H 0.041936 0.230963 0.125906 0.029 Uiso 1 1 calc R U . . .
 C11 C 0.4024(5) 0.7064(5) -0.0706(5) 0.0294(12) Uani 1 1 d . . . . .
 H11 H 0.454225 0.785897 -0.115261 0.035 Uiso 1 1 calc R U . . .
 C12 C 0.3197(5) 0.6606(5) -0.1245(5) 0.0300(12) Uani 1 1 d . . . . .
 H12 H 0.314046 0.708517 -0.205975 0.036 Uiso 1 1 calc R U . . .
 C13 C -0.0555(5) 0.5050(4) 0.3753(4) 0.0190(10) Uani 1 1 d . . . . .
 C14 C -0.1975(5) 0.5109(4) 0.4239(4) 0.0219(10) Uani 1 1 d . . . . .
 H14 H -0.238534 0.589347 0.429173 0.026 Uiso 1 1 calc R U . . .
 C15 C -0.2782(5) 0.3961(4) 0.4650(4) 0.0200(10) Uani 1 1 d . . . . .
 H15 H -0.376833 0.395891 0.498691 0.024 Uiso 1 1 calc R U . . .
 C16 C -0.2169(5) 0.2835(4) 0.4573(4) 0.0199(10) Uani 1 1 d . . . . .
 H16 H -0.271672 0.205378 0.484244 0.024 Uiso 1 1 calc R U . . .
 C17 C -0.0708(5) 0.2875(4) 0.4083(4) 0.0158(9) Uani 1 1 d . . . . .
 C18 C 0.2384(5) 0.0306(4) 0.2745(4) 0.0203(10) Uani 1 1 d . . . . .
 C19 C 0.3104(5) -0.0276(5) 0.1759(5) 0.0260(11) Uani 1 1 d . . . . .
 F1 F 0.4490(3) -0.0107(3) 0.1433(3) 0.0403(8) Uani 1 1 d . . . . .
 F2 F 0.2655(4) 0.0323(4) 0.0732(3) 0.0641(12) Uani 1 1 d . . . . .
 F3 F 0.2820(4) -0.1515(3) 0.2072(4) 0.0729(14) Uani 1 1 d . . . . .
 C20 C 0.2558(5) 0.1202(4) 0.5475(4) 0.0234(11) Uani 1 1 d D . . . .
 C21 C 0.3406(9) 0.0985(8) 0.6476(8) 0.0399(18) Uani 0.635(5) 1 d D U P A 1
 F4 F 0.4661(7) 0.1589(9) 0.6039(7) 0.067(3) Uani 0.635(5) 1 d D U P A 1
 F5 F 0.3706(11) -0.0243(6) 0.6952(9) 0.074(3) Uani 0.635(5) 1 d D U P A 1
 F6 F 0.2764(9) 0.1460(11) 0.7334(8) 0.102(3) Uani 0.635(5) 1 d D U P A 1
 C21' C 0.3561(17) 0.0868(14) 0.6309(13) 0.0399(18) Uani 0.365(5) 1 d D . P A
 2
 F4' F 0.3043(14) 0.0045(16) 0.7413(11) 0.067(3) Uani 0.365(5) 1 d D . P A 2
 F5' F 0.404(2) 0.1883(12) 0.6461(17) 0.074(3) Uani 0.365(5) 1 d D . P A 2
 F6' F 0.4723(16) 0.037(2) 0.5875(14) 0.102(3) Uani 0.365(5) 1 d D . P A 2

loop_
  _atom_site_aniso_label
  _atom_site_aniso_U_11
  _atom_site_aniso_U_22
  _atom_site_aniso_U_33
  _atom_site_aniso_U_23
  _atom_site_aniso_U_13
  _atom_site_aniso_U_12
 Co1 0.0173(3) 0.0147(3) 0.0162(3) -0.0028(2) -0.0037(2) -0.0030(2)
 Co2 0.0170(5) 0.0118(4) 0.0177(5) -0.0027(4) -0.0031(4) -0.0020(3)
 Cl1 0.0312(7) 0.0154(5) 0.0244(6) -0.0045(5) -0.0088(5) -0.0050(5)
 O1 0.0187(17) 0.0143(16) 0.0181(17) -0.0046(13) -0.0030(13) -0.0008(13)
 O2 0.0188(18) 0.0170(16) 0.0259(18) -0.0081(14) -0.0018(14) -0.0021(13)
 O3 0.0221(19) 0.0175(16) 0.0219(18) -0.0048(14) -0.0005(14) -0.0032(14)
 O4 0.0248(19) 0.0167(17) 0.0220(18) -0.0038(14) -0.0083(14) -0.0032(14)
 O5 0.0239(19) 0.0194(17) 0.0266(19) -0.0051(14) -0.0089(15) -0.0034(15)
 N1 0.017(2) 0.0144(19) 0.018(2) -0.0046(16) -0.0033(16) 0.0004(15)
 N2 0.019(2) 0.021(2) 0.018(2) -0.0059(17) -0.0037(16) 0.0000(16)
 N3 0.016(2) 0.0142(18) 0.017(2) -0.0031(15) -0.0058(15) -0.0008(15)
 C1 0.020(3) 0.024(3) 0.018(2) -0.009(2) -0.0018(19) 0.001(2)
 C2 0.017(3) 0.025(3) 0.029(3) -0.014(2) -0.001(2) -0.001(2)
 C3 0.019(3) 0.019(2) 0.031(3) -0.007(2) 0.003(2) -0.003(2)
 C4 0.015(2) 0.016(2) 0.022(3) -0.0006(19) 0.0045(19) 0.0000(19)
 C5 0.020(3) 0.015(2) 0.018(2) -0.0034(18) -0.0035(19) 0.0026(19)
 C6 0.018(2) 0.019(2) 0.016(2) -0.0052(19) -0.0018(19) 0.0068(19)
 C7 0.021(3) 0.028(3) 0.015(2) -0.005(2) -0.0032(19) 0.005(2)
 C8 0.025(3) 0.040(3) 0.020(3) -0.011(2) -0.007(2) 0.011(2)
 C9 0.027(3) 0.036(3) 0.031(3) -0.020(2) -0.014(2) 0.010(2)
 C10 0.023(3) 0.030(3) 0.024(3) -0.013(2) -0.012(2) 0.005(2)
 C11 0.023(3) 0.023(3) 0.029(3) 0.002(2) 0.002(2) 0.001(2)
 C12 0.028(3) 0.029(3) 0.021(3) 0.004(2) -0.003(2) 0.004(2)
 C13 0.024(3) 0.014(2) 0.019(2) -0.0037(19) -0.006(2) -0.0014(19)
 C14 0.030(3) 0.018(2) 0.021(3) -0.009(2) -0.009(2) 0.006(2)
 C15 0.017(2) 0.025(3) 0.018(2) -0.009(2) -0.0029(19) 0.002(2)
 C16 0.020(3) 0.020(2) 0.018(2) -0.0044(19) -0.0049(19) -0.001(2)
 C17 0.018(2) 0.013(2) 0.016(2) -0.0032(18) -0.0057(18) 0.0005(18)
 C18 0.023(3) 0.020(2) 0.019(3) -0.008(2) -0.007(2) 0.005(2)
 C19 0.026(3) 0.023(3) 0.031(3) -0.014(2) -0.002(2) -0.002(2)
 F1 0.0207(17) 0.054(2) 0.049(2) -0.0313(17) 0.0082(14) -0.0051(15)
 F2 0.071(3) 0.101(3) 0.044(2) -0.047(2) -0.030(2) 0.034(2)
 F3 0.081(3) 0.0301(19) 0.086(3) -0.036(2) 0.053(2) -0.0258(19)
 C20 0.026(3) 0.019(3) 0.024(3) -0.004(2) -0.010(2) -0.001(2)
 C21 0.053(4) 0.024(3) 0.046(4) -0.007(3) -0.023(3) -0.008(3)
 F4 0.040(4) 0.094(6) 0.043(4) 0.022(4) -0.023(3) -0.041(4)
 F5 0.112(6) 0.028(3) 0.101(6) -0.002(3) -0.089(5) -0.003(4)
 F6 0.091(6) 0.165(8) 0.089(5) -0.070(5) -0.061(5) 0.041(5)
 C21' 0.053(4) 0.024(3) 0.046(4) -0.007(3) -0.023(3) -0.008(3)
 F4' 0.040(4) 0.094(6) 0.043(4) 0.022(4) -0.023(3) -0.041(4)
 F5' 0.112(6) 0.028(3) 0.101(6) -0.002(3) -0.089(5) -0.003(4)
 F6' 0.091(6) 0.165(8) 0.089(5) -0.070(5) -0.061(5) 0.041(5)

_geom_special_details
;
 All esds (except the esd in the dihedral angle between two l.s. planes)
 are estimated using the full covariance matrix.  The cell esds are taken
 into account individually in the estimation of esds in distances, angles
 and torsion angles; correlations between esds in cell parameters are only
 used when they are defined by crystal symmetry.  An approximate (isotropic)
 treatment of cell esds is used for estimating esds involving l.s. planes.
;
loop_
  _geom_bond_atom_site_label_1
  _geom_bond_atom_site_label_2
  _geom_bond_distance
  _geom_bond_site_symmetry_2
  _geom_bond_publ_flag
 Co1 O1 2.092(3) . ?
 Co1 O2 2.087(3) . ?
 Co1 O4 2.060(3) . ?
 Co1 N1 2.091(4) . ?
 Co1 N2 2.130(4) . ?
 Co1 N3 2.250(4) . ?
 Co2 O1 2.027(3) . ?
 Co2 O1 2.027(3) 2_556 ?
 Co2 O3 2.102(3) 2_556 ?
 Co2 O3 2.103(3) . ?
 Co2 O5 2.114(3) 2_556 ?
 Co2 O5 2.114(3) . ?
 Cl1 C13 1.745(5) . ?
 O1 C17 1.316(5) . ?
 O2 C18 1.252(5) . ?
 O3 C18 1.240(5) . ?
 O4 C20 1.250(5) . ?
 O5 C20 1.235(5) . ?
 N1 C1 1.333(6) . ?
 N1 C5 1.364(6) . ?
 N2 C6 1.358(6) . ?
 N2 C10 1.333(6) . ?
 N3 C13 1.332(5) . ?
 N3 C17 1.352(5) . ?
 C1 H1 0.9500 . ?
 C1 C2 1.402(6) . ?
 C2 H2 0.9500 . ?
 C2 C3 1.355(7) . ?
 C3 H3 0.9500 . ?
 C3 C4 1.399(7) . ?
 C4 C5 1.408(6) . ?
 C4 C11 1.426(7) . ?
 C5 C6 1.433(6) . ?
 C6 C7 1.400(6) . ?
 C7 C8 1.407(7) . ?
 C7 C12 1.433(7) . ?
 C8 H8 0.9500 . ?
 C8 C9 1.370(7) . ?
 C9 H9 0.9500 . ?
 C9 C10 1.402(7) . ?
 C10 H10 0.9500 . ?
 C11 H11 0.9500 . ?
 C11 C12 1.352(7) . ?
 C12 H12 0.9500 . ?
 C13 C14 1.376(7) . ?
 C14 H14 0.9500 . ?
 C14 C15 1.396(6) . ?
 C15 H15 0.9500 . ?
 C15 C16 1.372(6) . ?
 C16 H16 0.9500 . ?
 C16 C17 1.402(6) . ?
 C18 C19 1.548(6) . ?
 C19 F1 1.317(6) . ?
 C19 F2 1.342(6) . ?
 C19 F3 1.310(5) . ?
 C20 C21 1.555(8) . ?
 C20 C21' 1.499(19) . ?
 C21 F4 1.323(8) . ?
 C21 F5 1.321(8) . ?
 C21 F6 1.329(8) . ?
 C21' F4' 1.318(10) . ?
 C21' F5' 1.317(10) . ?
 C21' F6' 1.310(10) . ?

loop_
  _geom_angle_atom_site_label_1
  _geom_angle_atom_site_label_2
  _geom_angle_atom_site_label_3
  _geom_angle
  _geom_angle_site_symmetry_1
  _geom_angle_site_symmetry_3
  _geom_angle_publ_flag
 O1 Co1 N2 97.00(13) . . ?
 O1 Co1 N3 61.17(12) . . ?
 O2 Co1 O1 93.20(12) . . ?
 O2 Co1 N1 108.10(13) . . ?
 O2 Co1 N2 83.85(14) . . ?
 O2 Co1 N3 152.32(13) . . ?
 O4 Co1 O1 94.70(12) . . ?
 O4 Co1 O2 93.40(12) . . ?
 O4 Co1 N1 91.49(13) . . ?
 O4 Co1 N2 168.11(14) . . ?
 O4 Co1 N3 98.69(13) . . ?
 N1 Co1 O1 157.42(13) . . ?
 N1 Co1 N2 78.46(14) . . ?
 N1 Co1 N3 96.44(14) . . ?
 N2 Co1 N3 88.83(14) . . ?
 O1 Co2 O1 180.0 . 2_556 ?
 O1 Co2 O3 92.59(12) . 2_556 ?
 O1 Co2 O3 87.41(12) . . ?
 O1 Co2 O3 87.41(12) 2_556 2_556 ?
 O1 Co2 O3 92.59(12) 2_556 . ?
 O1 Co2 O5 92.21(12) 2_556 2_556 ?
 O1 Co2 O5 87.79(12) 2_556 . ?
 O1 Co2 O5 92.21(12) . . ?
 O1 Co2 O5 87.79(12) . 2_556 ?
 O3 Co2 O3 180.0 2_556 . ?
 O3 Co2 O5 89.51(12) . 2_556 ?
 O3 Co2 O5 90.49(12) . . ?
 O3 Co2 O5 89.51(12) 2_556 . ?
 O3 Co2 O5 90.49(12) 2_556 2_556 ?
 O5 Co2 O5 180.0 2_556 . ?
 Co2 O1 Co1 118.89(15) . . ?
 C17 O1 Co1 97.4(2) . . ?
 C17 O1 Co2 132.3(3) . . ?
 C18 O2 Co1 128.2(3) . . ?
 C18 O3 Co2 130.6(3) . . ?
 C20 O4 Co1 124.1(3) . . ?
 C20 O5 Co2 136.5(3) . . ?
 C1 N1 Co1 127.6(3) . . ?
 C1 N1 C5 118.3(4) . . ?
 C5 N1 Co1 113.9(3) . . ?
 C6 N2 Co1 113.1(3) . . ?
 C10 N2 Co1 128.8(3) . . ?
 C10 N2 C6 118.1(4) . . ?
 C13 N3 Co1 153.0(3) . . ?
 C13 N3 C17 117.7(4) . . ?
 C17 N3 Co1 89.3(3) . . ?
 N1 C1 H1 118.9 . . ?
 N1 C1 C2 122.2(4) . . ?
 C2 C1 H1 118.9 . . ?
 C1 C2 H2 120.3 . . ?
 C3 C2 C1 119.5(4) . . ?
 C3 C2 H2 120.3 . . ?
 C2 C3 H3 119.8 . . ?
 C2 C3 C4 120.5(4) . . ?
 C4 C3 H3 119.8 . . ?
 C3 C4 C5 117.0(4) . . ?
 C3 C4 C11 124.5(4) . . ?
 C5 C4 C11 118.4(4) . . ?
 N1 C5 C4 122.5(4) . . ?
 N1 C5 C6 117.2(4) . . ?
 C4 C5 C6 120.3(4) . . ?
 N2 C6 C5 116.8(4) . . ?
 N2 C6 C7 123.4(4) . . ?
 C7 C6 C5 119.7(4) . . ?
 C6 C7 C8 116.7(4) . . ?
 C6 C7 C12 119.0(4) . . ?
 C8 C7 C12 124.2(5) . . ?
 C7 C8 H8 119.9 . . ?
 C9 C8 C7 120.1(5) . . ?
 C9 C8 H8 119.9 . . ?
 C8 C9 H9 120.5 . . ?
 C8 C9 C10 119.1(5) . . ?
 C10 C9 H9 120.5 . . ?
 N2 C10 C9 122.5(5) . . ?
 N2 C10 H10 118.8 . . ?
 C9 C10 H10 118.8 . . ?
 C4 C11 H11 119.2 . . ?
 C12 C11 C4 121.6(5) . . ?
 C12 C11 H11 119.2 . . ?
 C7 C12 H12 119.5 . . ?
 C11 C12 C7 120.9(5) . . ?
 C11 C12 H12 119.5 . . ?
 N3 C13 Cl1 115.7(3) . . ?
 N3 C13 C14 124.6(4) . . ?
 C14 C13 Cl1 119.7(3) . . ?
 C13 C14 H14 121.6 . . ?
 C13 C14 C15 116.8(4) . . ?
 C15 C14 H14 121.6 . . ?
 C14 C15 H15 119.6 . . ?
 C16 C15 C14 120.8(4) . . ?
 C16 C15 H15 119.6 . . ?
 C15 C16 H16 121.1 . . ?
 C15 C16 C17 117.9(4) . . ?
 C17 C16 H16 121.1 . . ?
 O1 C17 N3 112.1(4) . . ?
 O1 C17 C16 125.6(4) . . ?
 N3 C17 C16 122.2(4) . . ?
 O2 C18 C19 113.6(4) . . ?
 O3 C18 O2 131.6(4) . . ?
 O3 C18 C19 114.7(4) . . ?
 F1 C19 C18 114.0(4) . . ?
 F1 C19 F2 104.9(4) . . ?
 F2 C19 C18 109.4(4) . . ?
 F3 C19 C18 113.6(4) . . ?
 F3 C19 F1 107.4(4) . . ?
 F3 C19 F2 106.9(4) . . ?
 O4 C20 C21 113.5(5) . . ?
 O4 C20 C21' 115.5(6) . . ?
 O5 C20 O4 131.2(4) . . ?
 O5 C20 C21 114.8(5) . . ?
 O5 C20 C21' 113.1(6) . . ?
 F4 C21 C20 112.5(7) . . ?
 F4 C21 F6 104.2(8) . . ?
 F5 C21 C20 112.0(6) . . ?
 F5 C21 F4 103.7(8) . . ?
 F5 C21 F6 111.5(9) . . ?
 F6 C21 C20 112.2(7) . . ?
 F4' C21' C20 114.9(12) . . ?
 F5' C21' C20 113.5(12) . . ?
 F5' C21' F4' 106.0(14) . . ?
 F6' C21' C20 112.6(12) . . ?
 F6' C21' F4' 106.1(15) . . ?
 F6' C21' F5' 102.6(15) . . ?

loop_
  _geom_torsion_atom_site_label_1
  _geom_torsion_atom_site_label_2
  _geom_torsion_atom_site_label_3
  _geom_torsion_atom_site_label_4
  _geom_torsion
  _geom_torsion_site_symmetry_1
  _geom_torsion_site_symmetry_2
  _geom_torsion_site_symmetry_3
  _geom_torsion_site_symmetry_4
  _geom_torsion_publ_flag
 Co1 O1 C17 N3 -0.2(4) . . . . ?
 Co1 O1 C17 C16 178.1(4) . . . . ?
 Co1 O2 C18 O3 -27.2(7) . . . . ?
 Co1 O2 C18 C19 150.7(3) . . . . ?
 Co1 O4 C20 O5 -18.4(8) . . . . ?
 Co1 O4 C20 C21 169.7(4) . . . . ?
 Co1 O4 C20 C21' 158.4(7) . . . . ?
 Co1 N1 C1 C2 -173.7(3) . . . . ?
 Co1 N1 C5 C4 174.9(3) . . . . ?
 Co1 N1 C5 C6 -6.8(5) . . . . ?
 Co1 N2 C6 C5 3.1(5) . . . . ?
 Co1 N2 C6 C7 -178.0(4) . . . . ?
 Co1 N2 C10 C9 -179.4(3) . . . . ?
 Co1 N3 C13 Cl1 -1.2(8) . . . . ?
 Co1 N3 C13 C14 177.9(4) . . . . ?
 Co1 N3 C17 O1 0.2(3) . . . . ?
 Co1 N3 C17 C16 -178.2(4) . . . . ?
 Co2 O1 C17 N3 140.7(3) . . . . ?
 Co2 O1 C17 C16 -40.9(6) . . . . ?
 Co2 O3 C18 O2 -2.5(8) . . . . ?
 Co2 O3 C18 C19 179.6(3) . . . . ?
 Co2 O5 C20 O4 -10.8(9) . . . . ?
 Co2 O5 C20 C21 161.0(4) . . . . ?
 Co2 O5 C20 C21' 172.3(6) . . . . ?
 Cl1 C13 C14 C15 177.7(3) . . . . ?
 O2 C18 C19 F1 37.4(6) . . . . ?
 O2 C18 C19 F2 -79.7(5) . . . . ?
 O2 C18 C19 F3 160.8(4) . . . . ?
 O3 C18 C19 F1 -144.4(4) . . . . ?
 O3 C18 C19 F2 98.5(5) . . . . ?
 O3 C18 C19 F3 -21.0(6) . . . . ?
 O4 C20 C21 F4 -39.0(9) . . . . ?
 O4 C20 C21 F5 -155.4(8) . . . . ?
 O4 C20 C21 F6 78.2(9) . . . . ?
 O4 C20 C21' F4' 147.1(13) . . . . ?
 O4 C20 C21' F5' 24.8(17) . . . . ?
 O4 C20 C21' F6' -91.2(14) . . . . ?
 O5 C20 C21 F4 147.7(7) . . . . ?
 O5 C20 C21 F5 31.3(10) . . . . ?
 O5 C20 C21 F6 -95.0(8) . . . . ?
 O5 C20 C21' F4' -35.4(16) . . . . ?
 O5 C20 C21' F5' -157.7(13) . . . . ?
 O5 C20 C21' F6' 86.2(14) . . . . ?
 N1 C1 C2 C3 -0.3(7) . . . . ?
 N1 C5 C6 N2 2.4(6) . . . . ?
 N1 C5 C6 C7 -176.5(4) . . . . ?
 N2 C6 C7 C8 -2.9(7) . . . . ?
 N2 C6 C7 C12 178.2(4) . . . . ?
 N3 C13 C14 C15 -1.3(7) . . . . ?
 C1 N1 C5 C4 0.1(7) . . . . ?
 C1 N1 C5 C6 178.4(4) . . . . ?
 C1 C2 C3 C4 -0.2(7) . . . . ?
 C2 C3 C4 C5 0.6(7) . . . . ?
 C2 C3 C4 C11 -178.2(5) . . . . ?
 C3 C4 C5 N1 -0.6(7) . . . . ?
 C3 C4 C5 C6 -178.8(4) . . . . ?
 C3 C4 C11 C12 178.0(5) . . . . ?
 C4 C5 C6 N2 -179.3(4) . . . . ?
 C4 C5 C6 C7 1.8(7) . . . . ?
 C4 C11 C12 C7 -0.3(8) . . . . ?
 C5 N1 C1 C2 0.4(7) . . . . ?
 C5 C4 C11 C12 -0.8(7) . . . . ?
 C5 C6 C7 C8 175.9(4) . . . . ?
 C5 C6 C7 C12 -3.0(7) . . . . ?
 C6 N2 C10 C9 -0.2(7) . . . . ?
 C6 C7 C8 C9 0.7(7) . . . . ?
 C6 C7 C12 C11 2.2(7) . . . . ?
 C7 C8 C9 C10 1.5(7) . . . . ?
 C8 C7 C12 C11 -176.5(5) . . . . ?
 C8 C9 C10 N2 -1.9(7) . . . . ?
 C10 N2 C6 C5 -176.2(4) . . . . ?
 C10 N2 C6 C7 2.7(7) . . . . ?
 C11 C4 C5 N1 178.3(4) . . . . ?
 C11 C4 C5 C6 0.1(7) . . . . ?
 C12 C7 C8 C9 179.5(5) . . . . ?
 C13 N3 C17 O1 178.9(4) . . . . ?
 C13 N3 C17 C16 0.4(6) . . . . ?
 C13 C14 C15 C16 0.4(7) . . . . ?
 C14 C15 C16 C17 0.8(6) . . . . ?
 C15 C16 C17 O1 -179.4(4) . . . . ?
 C15 C16 C17 N3 -1.2(6) . . . . ?
 C17 N3 C13 Cl1 -178.2(3) . . . . ?
 C17 N3 C13 C14 0.9(6) . . . . ?

_shelx_res_file
;
TITL 37_24p in P-1
    37_24p.res
    created by SHELXL-2018/3 at 18:24:09 on 29-Aug-2025
CELL 0.71073 9.7217 11.0191 12.0031 69.7199 76.6102 87.1153
ZERR 1 0.0008 0.0009 0.0011 0.0032 0.0033 0.0029
LATT 1
SFAC C H N O Cl Co F
UNIT 42 22 6 10 2 3 12
DFIX 1.32 0.01 C21 F4 C21 F5 C21 F6 C21' F4' C21' F5' C21' F6'
DFIX 1.54 0.01 C20 C21
EADP F4 F4'
EADP F5 F5'
EADP F6 F6'
EADP C21 C21'
ISOR 0.01 0.02 C21 F4 F6
ISOR 0.005 0.01 F5

L.S. 8
PLAN  5
SIZE 0.06 0.12 0.14
TEMP -173
CONF
BOND $H
fmap 2
acta
MORE -1
OMIT -4 52
OMIT 0 1 0
OMIT 0 1 1
OMIT -7 3 2
REM <olex2.extras>
REM <HklSrc "%.\\37_24p.hkl">
REM </olex2.extras>

WGHT    0.028900    3.878300
FVAR       0.14883   0.63470
CO1   6    0.199440    0.288735    0.312478    11.00000    0.01731    0.01469 =
         0.01620   -0.00283   -0.00371   -0.00302
CO2   6    0.000000    0.000000    0.500000    10.50000    0.01703    0.01179 =
         0.01768   -0.00273   -0.00314   -0.00196
CL1   5    0.051675    0.645382    0.316828    11.00000    0.03120    0.01539 =
         0.02444   -0.00449   -0.00877   -0.00495
O1    4    0.004045    0.188944    0.393620    11.00000    0.01869    0.01431 =
         0.01814   -0.00455   -0.00305   -0.00084
O2    4    0.294432    0.135754    0.262007    11.00000    0.01882    0.01703 =
         0.02594   -0.00813   -0.00177   -0.00207
O3    4    0.134186   -0.033033    0.349336    11.00000    0.02206    0.01752 =
         0.02191   -0.00479   -0.00051   -0.00317
O4    4    0.269254    0.232846    0.471868    11.00000    0.02477    0.01666 =
         0.02202   -0.00383   -0.00829   -0.00321
O5    4    0.177097    0.028277    0.563446    11.00000    0.02390    0.01944 =
         0.02660   -0.00511   -0.00891   -0.00339
N1    3    0.341543    0.448067    0.233415    11.00000    0.01667    0.01439 =
         0.01804   -0.00455   -0.00330    0.00042
N2    3    0.171355    0.360773    0.130333    11.00000    0.01917    0.02075 =
         0.01770   -0.00589   -0.00369    0.00003
N3    3    0.009090    0.397849    0.367221    11.00000    0.01613    0.01416 =
         0.01688   -0.00306   -0.00576   -0.00076
C1    1    0.426511    0.489326    0.286516    11.00000    0.01975    0.02422 =
         0.01841   -0.00928   -0.00176    0.00105
AFIX  43
H1    2    0.432378    0.438586    0.367291    11.00000   -1.20000
AFIX   0
C2    1    0.507478    0.605065    0.227150    11.00000    0.01741    0.02477 =
         0.02910   -0.01421   -0.00106   -0.00073
AFIX  43
H2    2    0.566750    0.632137    0.267510    11.00000   -1.20000
AFIX   0
C3    1    0.500507    0.678012    0.111725    11.00000    0.01923    0.01924 =
         0.03088   -0.00744    0.00323   -0.00346
AFIX  43
H3    2    0.554896    0.756693    0.071221    11.00000   -1.20000
AFIX   0
C4    1    0.413733    0.638234    0.051774    11.00000    0.01530    0.01589 =
         0.02172   -0.00062    0.00451    0.00002
C5    1    0.334667    0.521435    0.117162    11.00000    0.02036    0.01472 =
         0.01779   -0.00338   -0.00353    0.00258
C6    1    0.245508    0.473199    0.061049    11.00000    0.01832    0.01886 =
         0.01596   -0.00517   -0.00180    0.00676
C7    1    0.240317    0.540726   -0.060423    11.00000    0.02074    0.02823 =
         0.01535   -0.00538   -0.00320    0.00547
C8    1    0.157932    0.483532   -0.112259    11.00000    0.02544    0.04043 =
         0.01953   -0.01144   -0.00677    0.01131
AFIX  43
H8    2    0.151868    0.525100   -0.194697    11.00000   -1.20000
AFIX   0
C9    1    0.086421    0.367984   -0.044067    11.00000    0.02668    0.03638 =
         0.03054   -0.02015   -0.01410    0.00955
AFIX  43
H9    2    0.032499    0.327893   -0.079192    11.00000   -1.20000
AFIX   0
C10   1    0.093960    0.309752    0.078303    11.00000    0.02286    0.03007 =
         0.02447   -0.01294   -0.01197    0.00546
AFIX  43
H10   2    0.041936    0.230963    0.125906    11.00000   -1.20000
AFIX   0
C11   1    0.402400    0.706396   -0.070570    11.00000    0.02298    0.02311 =
         0.02950    0.00156    0.00186    0.00060
AFIX  43
H11   2    0.454225    0.785897   -0.115261    11.00000   -1.20000
AFIX   0
C12   1    0.319657    0.660575   -0.124480    11.00000    0.02764    0.02917 =
         0.02115    0.00379   -0.00266    0.00429
AFIX  43
H12   2    0.314046    0.708517   -0.205975    11.00000   -1.20000
AFIX   0
C13   1   -0.055535    0.504973    0.375256    11.00000    0.02379    0.01361 =
         0.01896   -0.00371   -0.00638   -0.00139
C14   1   -0.197476    0.510890    0.423857    11.00000    0.02976    0.01761 =
         0.02095   -0.00853   -0.00918    0.00628
AFIX  43
H14   2   -0.238534    0.589347    0.429173    11.00000   -1.20000
AFIX   0
C15   1   -0.278237    0.396085    0.464973    11.00000    0.01676    0.02519 =
         0.01825   -0.00876   -0.00292    0.00197
AFIX  43
H15   2   -0.376833    0.395891    0.498691    11.00000   -1.20000
AFIX   0
C16   1   -0.216910    0.283508    0.457268    11.00000    0.01992    0.01991 =
         0.01843   -0.00436   -0.00488   -0.00063
AFIX  43
H16   2   -0.271672    0.205378    0.484244    11.00000   -1.20000
AFIX   0
C17   1   -0.070836    0.287450    0.408310    11.00000    0.01764    0.01343 =
         0.01595   -0.00324   -0.00569    0.00046
C18   1    0.238412    0.030590    0.274522    11.00000    0.02314    0.02016 =
         0.01912   -0.00760   -0.00728    0.00458
C19   1    0.310352   -0.027554    0.175927    11.00000    0.02555    0.02344 =
         0.03070   -0.01370   -0.00218   -0.00242
F1    7    0.448983   -0.010663    0.143255    11.00000    0.02070    0.05408 =
         0.04924   -0.03127    0.00821   -0.00507
F2    7    0.265487    0.032275    0.073238    11.00000    0.07081    0.10098 =
         0.04383   -0.04746   -0.02953    0.03433
F3    7    0.282043   -0.151489    0.207206    11.00000    0.08073    0.03007 =
         0.08631   -0.03612    0.05318   -0.02582
C20   1    0.255803    0.120232    0.547535    11.00000    0.02641    0.01943 =
         0.02416   -0.00424   -0.01022   -0.00060
PART 1
C21   1    0.340565    0.098500    0.647617    21.00000    0.05338    0.02373 =
         0.04583   -0.00708   -0.02314   -0.00808
F4    7    0.466077    0.158930    0.603900    21.00000    0.03963    0.09412 =
         0.04270    0.02225   -0.02326   -0.04074
F5    7    0.370566   -0.024346    0.695243    21.00000    0.11250    0.02806 =
         0.10071   -0.00189   -0.08925   -0.00314
F6    7    0.276392    0.146012    0.733376    21.00000    0.09111    0.16515 =
         0.08928   -0.07024   -0.06081    0.04131
PART 2
C21'  1    0.356085    0.086849    0.630909   -21.00000    0.05338    0.02373 =
         0.04583   -0.00708   -0.02314   -0.00808
F4'   7    0.304267    0.004494    0.741308   -21.00000    0.03963    0.09412 =
         0.04270    0.02225   -0.02326   -0.04074
F5'   7    0.404245    0.188262    0.646149   -21.00000    0.11250    0.02806 =
         0.10071   -0.00189   -0.08925   -0.00314
F6'   7    0.472339    0.036837    0.587469   -21.00000    0.09111    0.16515 =
         0.08928   -0.07024   -0.06081    0.04131
HKLF 4


REM  37_24p in P-1
REM wR2 = 0.121783, GooF = S = 1.03339, Restrained GooF = 1.04624 for all data
REM R1 = 0.054258 for 3377 Fo > 4sig(Fo) and 0.082263 for all 4594 data
REM 353 parameters refined using 31 restraints

END

WGHT      0.0289      3.8783

REM Highest difference peak  1.141,  deepest hole -0.539,  1-sigma level  0.111
Q1    1   0.5058  0.0236  0.5039  11.00000  0.05    1.14
Q2    1   0.2711  0.0755  0.7463  11.00000  0.05    0.73
Q3    1   0.2350 -0.0600  0.1265  11.00000  0.05    0.70
Q4    1   0.1601  0.0993  0.8512  11.00000  0.05    0.69
Q5    1   0.2346  0.1827  0.8344  11.00000  0.05    0.61
;
_shelx_res_checksum                181
_shelx_hkl_file
;
  -2   0   0   72.80    2.07
  -2   0   0   73.16    2.67
   2   0   0   74.24    2.66
   2   0   0   72.09    2.13
  -3   0   0    7.77    1.19
  -3   0   0    9.81    0.83
   3   0   0    7.42    0.78
   3   0   0    9.12    1.35
  -4   0   0  195.86    6.26
  -4   0   0  195.59    4.87
   4   0   0  184.92    6.06
   4   0   0  183.22    4.90
  -5   0   0   20.61    2.12
  -5   0   0   18.81    1.46
   5   0   0   23.64    2.28
   5   0   0   21.98    1.58
  -6   0   0    5.33    1.70
  -6   0   0    5.47    1.36
   6   0   0    8.35    1.33
   6   0   0    5.76    1.31
   6   0   0    7.78    1.67
  -7   0   0    0.19    0.33
  -7   0   0    0.34    0.39
   7   0   0    0.74    0.43
   7   0   0    0.88    0.56
   7   0   0    0.76    0.79
  -8   0   0    5.87    1.20
  -8   0   0    5.78    1.99
   8   0   0    4.66    1.38
   8   0   0    4.83    1.10
  -9   0   0   -0.43    0.48
  -9   0   0    0.11    0.95
   9   0   0    0.66    0.52
 -10   0   0    6.91    1.98
 -10   0   0    7.41    1.63
  10   0   0    8.03    1.47
 -11   0   0    1.48    1.24
 -11   0   0    2.45    1.18
  11   0   0   -0.24    0.61
 -12   0   0    2.02    1.22
  12   0   0    2.99    1.01
  12  -1   0    6.43    1.36
 -12   1   0    4.47    1.44
  11  -1   0   15.51    2.35
 -11   1   0   19.30    3.97
 -11   1   0   20.41    2.86
  10  -1   0    0.05    0.61
 -10   1   0   -0.20    0.99
 -10   1   0    0.26    0.63
   9  -1   0    1.24    0.53
  -9   1   0    0.67    0.95
  -9   1   0    1.22    0.69
   8  -1   0    0.82    0.65
   8  -1   0    0.43    0.58
  -8   1   0    0.83    0.59
  -8   1   0    0.78    0.98
   7  -1   0   72.04    4.59
   7  -1   0   51.78    3.55
   7  -1   0   67.11    3.66
  -7   1   0   71.43    4.71
  -7   1   0   71.38    3.62
   6  -1   0    8.94    1.71
   6  -1   0   10.13    1.63
   6  -1   0   12.79    2.45
  -6   1   0   10.05    1.63
  -6   1   0    8.39    1.94
   5  -1   0    7.94    1.40
   5  -1   0    6.44    1.49
   5  -1   0    6.73    1.35
  -5   1   0    7.29    1.61
  -5   1   0    8.17    1.42
   4  -1   0    9.19    1.76
   4  -1   0   11.63    1.65
   4  -1   0    9.16    1.12
  -4   1   0    8.88    1.69
  -4   1   0   11.55    1.20
   3  -1   0   11.33    1.14
   3  -1   0   12.13    1.13
  -3   1   0    8.10    0.97
  -3   1   0   12.91    1.37
   2  -1   0    6.43    0.70
   2  -1   0    6.68    0.96
   2  -1   0    6.41    0.93
  -2   1   0    5.39    0.82
  -2   1   0    8.57    1.22
   1  -1   0   29.47    1.01
   1  -1   0   28.15    1.27
   1  -1   0   26.98    1.31
  -1   1   0   29.86    1.01
  -1   1   0   29.15    1.30
  -1   1   0   29.30    1.34
   0  -1   0    1.13    0.29
   0  -1   0    0.01    0.04
   0   1   0    0.13    0.11
   0   1   0    0.00    0.09
  -1  -1   0  173.50    3.82
   1   1   0  170.09    3.80
   1   1   0  171.75    3.05
  -2  -1   0   51.69    2.23
  -2  -1   0   49.93    1.32
   2   1   0   47.54    1.31
   2   1   0   52.75    2.25
  -3  -1   0  107.36    3.93
  -3  -1   0  102.41    2.49
  -4  -1   0  122.39    4.81
  -4  -1   0  125.34    3.21
   4   1   0  124.86    4.84
   4   1   0  124.30    3.29
  -5  -1   0    0.95    0.78
  -5  -1   0    1.29    0.34
   5   1   0    1.69    0.90
   5   1   0    1.34    0.41
  -6  -1   0    2.83    0.52
  -6  -1   0    2.08    1.14
   6   1   0    2.46    0.64
   6   1   0    0.99    0.82
  -7  -1   0   22.97    1.56
  -7  -1   0   22.33    2.63
   7   1   0   26.09    2.83
   7   1   0   25.02    1.76
  -8  -1   0   25.21    3.42
  -8  -1   0   37.46    3.56
   8   1   0   35.16    2.14
  -9  -1   0   17.81    3.40
  -9  -1   0   13.31    1.71
   9   1   0   14.22    1.33
 -10  -1   0    8.06    2.13
 -10  -1   0    5.08    1.21
  10   1   0    4.75    0.96
 -11  -1   0   -0.44    0.68
 -11  -1   0   -0.96    0.96
  11   1   0    0.45    0.51
 -12  -1   0    7.01    2.03
  12  -2   0   -0.12    0.73
 -12   2   0    0.06    0.93
 -11   2   0    1.84    1.51
  10  -2   0   10.14    1.85
 -10   2   0   10.25    2.39
 -10   2   0    8.45    2.50
   9  -2   0   11.26    2.28
   9  -2   0    9.88    1.95
  -9   2   0   10.17    2.42
  -9   2   0   10.82    2.15
   8  -2   0   40.65    3.15
   8  -2   0   38.94    3.19
  -8   2   0   39.96    3.05
  -8   2   0   44.89    4.02
   7  -2   0   17.21    1.91
   7  -2   0   19.27    2.02
  -7   2   0   18.67    1.84
  -7   2   0   25.93    3.92
   6  -2   0    4.63    1.19
   6  -2   0    4.54    1.27
   6  -2   0    4.66    1.51
  -6   2   0    4.86    1.32
  -6   2   0    3.89    1.33
   5  -2   0   18.00    1.83
   5  -2   0   21.07    1.73
   5  -2   0   17.68    1.97
  -5   2   0   12.44    2.04
   4  -2   0   30.61    1.92
   4  -2   0   33.28    2.45
   4  -2   0   32.87    2.32
  -4   2   0   30.35    2.43
  -4   2   0   29.83    2.15
   3  -2   0   16.82    1.58
   3  -2   0   14.73    1.14
   3  -2   0   14.89    1.47
  -3   2   0   14.05    1.57
  -3   2   0   12.99    1.11
  -3   2   0   14.48    1.52
   2  -2   0   39.49    1.61
   2  -2   0   41.99    2.25
   2  -2   0   43.62    2.19
  -2   2   0   39.40    2.18
  -2   2   0   40.52    2.15
  -2   2   0   37.45    1.58
   1  -2   0    5.24    0.73
   1  -2   0    3.53    0.72
   1  -2   0    3.68    0.85
  -1   2   0    4.02    0.83
  -1   2   0    3.51    0.65
  -1   2   0    4.65    0.85
   0  -2   0   99.86    2.91
   0   2   0   98.14    2.93
   0   2   0   98.07    2.95
   0   2   0   91.69    2.72
   0   2   0   96.12    2.87
  -1  -2   0   35.40    1.75
  -1  -2   0   36.41    1.49
   1   2   0   36.04    1.76
   1   2   0   34.03    1.41
  -2  -2   0   64.70    2.75
   2   2   0   63.29    1.85
   2   2   0   65.21    2.76
  -3  -2   0   17.02    1.59
  -3  -2   0   15.67    0.81
   3   2   0   12.78    0.76
   3   2   0   13.62    1.44
  -4  -2   0   40.46    2.77
  -4  -2   0   39.40    1.42
   4   2   0   36.81    2.63
   4   2   0   45.81    1.96
  -5  -2   0   40.59    1.53
  -5  -2   0   40.89    3.03
   5   2   0   40.08    1.60
   5   2   0   37.94    2.93
  -6  -2   0   11.46    0.87
  -6  -2   0    9.81    2.04
   6   2   0   14.29    2.35
   6   2   0   11.36    0.90
  -7  -2   0   37.82    3.42
  -7  -2   0   31.91    1.56
   7   2   0   33.35    1.65
  -8  -2   0    1.76    0.95
  -9  -2   0    1.55    1.07
 -10  -2   0    7.47    2.19
 -11  -2   0    0.04    0.59
 -12  -2   0   12.18    3.08
  12  -3   0   -1.17    1.28
 -12   3   0    0.59    1.75
  11  -3   0    1.58    1.08
 -11   3   0    0.46    1.03
  10  -3   0    7.87    1.69
 -10   3   0    7.26    2.23
   9  -3   0    4.91    1.54
   9  -3   0    3.24    1.26
  -9   3   0    5.72    1.65
  -9   3   0    2.34    1.40
   8  -3   0    1.55    0.87
   8  -3   0    3.77    1.13
  -8   3   0    3.82    1.49
  -8   3   0    3.03    1.04
   7  -3   0    8.82    1.58
   7  -3   0    9.92    1.94
  -7   3   0    7.23    1.84
   6  -3   0    0.55    0.54
   6  -3   0    0.12    0.47
   6  -3   0    1.03    0.72
  -6   3   0    1.15    0.91
  -6   3   0    0.42    0.40
   5  -3   0   14.74    1.79
   5  -3   0   18.81    2.70
   5  -3   0   15.45    1.44
  -5   3   0   19.35    2.83
  -5   3   0   16.88    2.63
   4  -3   0    9.78    1.41
   4  -3   0    8.11    1.71
   4  -3   0    6.45    1.46
  -4   3   0    4.23    1.26
  -4   3   0    7.11    1.29
  -4   3   0    8.23    1.71
   3  -3   0   11.12    0.99
   3  -3   0   10.64    1.74
   3  -3   0   10.86    1.59
  -3   3   0   12.01    1.83
  -3   3   0   10.74    1.04
  -3   3   0    9.07    1.45
   2  -3   0   14.38    1.40
   2  -3   0   14.56    1.09
   2  -3   0   13.67    1.53
  -2   3   0   13.59    1.47
  -2   3   0   15.29    1.49
  -2   3   0   13.19    1.04
   1  -3   0   34.91    1.98
   1  -3   0   32.49    1.65
   1  -3   0   35.02    2.13
  -1   3   0   30.79    1.62
  -1   3   0   29.71    1.99
  -1   3   0   37.06    2.08
   0  -3   0  238.42    5.84
   0   3   0  224.05    5.76
   0   3   0  221.74    5.67
   0   3   0  223.09    5.73
   0   3   0  224.56    5.52
  -1  -3   0   72.05    2.97
  -1  -3   0   70.14    2.62
   1   3   0   69.02    2.59
   1   3   0   70.40    2.88
  -2  -3   0   79.05    3.33
   2   3   0   70.37    2.42
   2   3   0   75.06    2.52
   2   3   0   73.75    3.24
  -3  -3   0   31.35    2.30
   3   3   0   29.44    1.36
   3   3   0   28.70    1.36
   3   3   0   29.26    2.22
  -4  -3   0    1.90    0.86
   4   3   0    2.76    0.52
   4   3   0    5.07    1.32
   4   3   0    2.56    0.49
  -5  -3   0   29.60    2.66
   5   3   0   28.19    2.58
  -6  -3   0   19.82    2.35
   6   3   0   22.86    3.42
  -7  -3   0    1.43    0.95
  -8  -3   0    7.37    1.99
 -10  -3   0   15.34    3.20
 -11  -3   0    2.09    1.35
  11  -4   0    3.99    1.41
 -11   4   0    3.58    1.44
  10  -4   0   -0.07    1.54
  10  -4   0   -1.16    0.57
 -10   4   0   -0.43    0.53
   9  -4   0    4.65    1.59
   9  -4   0    1.24    1.45
  -9   4   0    3.81    1.59
   8  -4   0    3.49    1.17
   8  -4   0    4.52    1.51
  -8   4   0    3.31    1.53
   7  -4   0    0.23    0.62
   7  -4   0   -0.31    0.46
  -7   4   0    0.44    0.69
  -7   4   0   -0.10    0.55
   6  -4   0   14.20    2.44
   6  -4   0   16.47    1.60
   6  -4   0   17.36    2.88
  -6   4   0   17.86    2.90
   5  -4   0   41.21    2.37
   5  -4   0   43.89    3.28
   5  -4   0   41.05    3.23
  -5   4   0   39.88    3.19
  -5   4   0   41.96    3.25
  -5   4   0   46.54    2.67
   4  -4   0   17.68    2.68
   4  -4   0   12.30    1.19
   4  -4   0   11.63    2.02
  -4   4   0    9.16    1.71
  -4   4   0   11.94    1.23
  -4   4   0   13.51    2.18
   3  -4   0  140.60    5.32
   3  -4   0  134.54    4.10
   3  -4   0  140.30    5.63
  -3   4   0  136.26    5.52
  -3   4   0  132.20    4.03
  -3   4   0  135.28    5.26
   2  -4   0    1.12    0.65
   2  -4   0    0.39    0.54
   2  -4   0    0.92    0.51
  -2   4   0    0.05    0.59
  -2   4   0    0.41    0.38
  -2   4   0    1.60    0.89
   1  -4   0   18.54    1.66
   1  -4   0   17.65    1.39
   1  -4   0   18.24    1.77
  -1   4   0   18.65    1.43
  -1   4   0   17.88    1.70
  -1   4   0   17.81    1.67
   0  -4   0   80.67    3.51
   0   4   0   82.01    3.55
   0   4   0   82.43    3.48
   0   4   0   84.14    3.41
   0   4   0   82.43    3.51
  -1  -4   0    0.18    0.32
  -1  -4   0    0.31    0.36
   1   4   0   -0.13    0.32
   1   4   0    0.44    0.31
   1   4   0    0.18    0.51
  -2  -4   0   75.35    3.57
  -2  -4   0   82.98    3.07
   2   4   0   75.75    3.55
   2   4   0   82.77    3.09
  -3  -4   0   15.86    1.71
   3   4   0   12.85    1.15
   3   4   0   13.60    1.13
   3   4   0   14.75    1.66
  -4  -4   0   27.44    2.42
   4   4   0   33.23    2.67
   4   4   0   30.18    1.48
   4   4   0   28.71    1.49
  -5  -4   0   67.03    4.15
   5   4   0   68.71    4.83
  -6  -4   0   -0.58    0.20
   6   4   0   -0.77    0.46
  -7  -4   0   -0.66    0.59
  -8  -4   0    3.28    1.34
  -9  -4   0   35.99    3.91
 -10  -4   0    3.44    1.49
 -11  -4   0    0.04    0.68
  11  -5   0    0.29    0.71
 -11   5   0    1.53    0.89
  10  -5   0   -3.36    1.23
  10  -5   0   -0.31    0.64
 -10   5   0    0.45    0.78
   9  -5   0    0.14    0.73
   9  -5   0    0.69    1.13
  -9   5   0    1.58    1.08
   8  -5   0   26.82    2.52
   8  -5   0   35.91    3.55
  -8   5   0   30.55    3.59
   7  -5   0   72.67    3.58
   7  -5   0   68.17    4.81
  -7   5   0   71.43    5.12
   6  -5   0   42.13    3.63
   6  -5   0   36.64    2.36
  -6   5   0   37.45    3.30
  -6   5   0   33.81    3.35
   5  -5   0    4.00    1.03
   5  -5   0    3.61    1.30
   5  -5   0    1.79    0.95
  -5   5   0    2.34    1.15
  -5   5   0    3.27    0.70
  -5   5   0    2.61    0.97
   4  -5   0   14.89    2.58
   4  -5   0   19.58    2.13
   4  -5   0   19.10    1.55
  -4   5   0   19.26    1.57
  -4   5   0   16.34    2.64
  -4   5   0   19.73    2.23
   3  -5   0   27.77    2.67
   3  -5   0   29.90    2.50
   3  -5   0   29.76    1.90
  -3   5   0   24.76    1.79
  -3   5   0   30.82    2.64
  -3   5   0   31.03    2.73
   2  -5   0   88.69    4.52
   2  -5   0   89.07    4.18
   2  -5   0   92.19    3.55
  -2   5   0   91.89    3.61
  -2   5   0   97.95    4.56
  -2   5   0   93.76    4.67
   1  -5   0   19.28    1.99
   1  -5   0   20.84    1.99
  -1   5   0   21.19    1.98
  -1   5   0   24.98    1.85
  -1   5   0   19.82    2.04
   0  -5   0    0.55    0.58
   0   5   0    0.04    0.38
   0   5   0    0.65    0.51
   0   5   0    0.44    0.49
   0   5   0    1.41    0.70
  -1  -5   0   10.30    1.80
  -1  -5   0   10.87    1.72
   1   5   0    8.56    1.62
   1   5   0    7.50    1.45
   1   5   0    9.72    1.93
  -2  -5   0   82.74    3.50
  -2  -5   0   84.84    4.16
   2   5   0   79.56    3.98
   2   5   0   81.01    3.50
   2   5   0   75.68    4.20
  -3  -5   0   84.79    4.33
   3   5   0   86.36    4.35
   3   5   0   87.04    3.47
   3   5   0   84.51    3.40
  -4  -5   0    8.54    1.89
   4   5   0    8.65    1.74
   4   5   0    9.02    0.99
   4   5   0    8.72    1.27
  -5  -5   0   17.94    2.95
   5   5   0   12.70    2.20
   5   5   0   14.48    1.06
   5   5   0   15.50    1.10
  -6  -5   0    1.51    0.87
  -7  -5   0   42.19    3.82
  -8  -5   0   10.99    2.53
  -9  -5   0    2.98    0.87
 -10  -5   0    0.48    0.68
 -11  -5   0    3.96    1.64
  11  -6   0   -0.07    0.94
 -11   6   0    0.31    1.00
  10  -6   0    0.60    0.89
  10  -6   0   -1.50    1.70
 -10   6   0   -0.92    0.79
   9  -6   0    4.23    1.96
   9  -6   0    6.98    1.68
  -9   6   0    6.62    2.18
   8  -6   0   -0.03    0.89
   8  -6   0    0.48    0.80
  -8   6   0   -0.80    0.76
   7  -6   0    0.30    0.70
   7  -6   0    0.59    0.76
  -7   6   0    1.32    1.07
   6  -6   0   -0.02    0.62
   6  -6   0   -0.51    0.37
  -6   6   0    1.41    0.47
  -6   6   0    0.28    0.53
   5  -6   0    3.82    1.21
   5  -6   0    1.98    0.72
  -5   6   0    2.74    1.23
  -5   6   0    5.21    1.20
   4  -6   0    7.95    1.86
   4  -6   0   11.23    1.74
   4  -6   0   11.37    2.33
  -4   6   0   10.80    2.28
  -4   6   0   13.04    2.61
  -4   6   0   10.33    1.16
   3  -6   0    7.07    1.98
   3  -6   0    6.66    1.28
   3  -6   0    7.07    1.80
  -3   6   0    5.65    1.83
  -3   6   0    5.19    1.10
  -3   6   0    6.79    1.62
   2  -6   0   11.90    2.14
   2  -6   0    8.47    1.82
   2  -6   0    6.80    1.33
  -2   6   0    9.70    1.63
  -2   6   0    7.86    1.77
   1  -6   0    4.30    1.32
  -1   6   0    5.10    1.33
  -1   6   0    4.10    1.19
  -1   6   0    5.57    1.43
  -1   6   0    5.49    1.38
   0  -6   0  161.23    6.23
   0   6   0  172.10    6.14
   0   6   0  170.53    6.32
   0   6   0  168.11    6.34
   0   6   0  173.11    6.31
  -1  -6   0   62.14    3.52
   1   6   0   57.70    3.50
   1   6   0   57.81    3.62
   1   6   0   60.75    3.43
  -2  -6   0   28.71    2.19
  -2  -6   0   24.10    2.73
   2   6   0   28.81    2.24
   2   6   0   30.25    2.61
  -3  -6   0    4.18    1.31
   3   6   0    7.20    1.77
   3   6   0    9.66    2.00
   3   6   0    8.81    1.41
   3   6   0    8.98    1.61
  -4  -6   0    0.67    0.71
   4   6   0    0.86    0.54
   4   6   0    0.80    0.85
   4   6   0    0.40    0.39
  -5  -6   0    0.88    0.62
   5   6   0    0.93    0.47
   5   6   0    0.98    0.44
  -6  -6   0   12.70    2.48
  -7  -6   0   26.40    3.15
  -8  -6   0    4.24    1.50
  -9  -6   0    1.12    1.08
 -10  -6   0   -0.51    0.46
  10  -7   0    7.03    1.96
 -10   7   0    7.23    2.29
   9  -7   0    4.52    1.77
   9  -7   0    5.05    1.81
  -9   7   0    2.89    1.27
   8  -7   0   -1.46    0.80
   8  -7   0    0.45    1.15
  -8   7   0    0.50    0.76
   7  -7   0    1.64    1.08
   7  -7   0   -0.43    0.53
  -7   7   0    1.10    0.95
   6  -7   0   15.35    2.18
   6  -7   0   14.81    2.90
  -6   7   0   15.94    1.57
  -6   7   0    8.46    2.35
   5  -7   0   19.97    3.48
   5  -7   0   16.28    1.61
  -5   7   0   13.73    2.68
  -5   7   0   18.91    1.76
   4  -7   0    1.91    0.58
   4  -7   0    2.05    1.04
  -4   7   0    0.55    0.72
  -4   7   0    0.87    0.64
   3  -7   0    4.11    1.19
   3  -7   0    5.20    1.56
   3  -7   0    5.39    1.26
  -3   7   0    6.35    1.74
  -3   7   0    6.81    1.87
  -3   7   0    6.97    1.42
   2  -7   0    6.50    1.64
   2  -7   0    5.09    1.49
  -2   7   0    7.71    1.82
  -2   7   0    5.50    1.42
  -2   7   0    6.27    1.46
   1  -7   0    0.51    0.48
  -1   7   0    1.30    0.96
  -1   7   0    0.83    0.62
  -1   7   0    1.00    0.64
   0  -7   0   24.89    2.50
   0   7   0   28.59    2.56
   0   7   0   28.91    2.68
   0   7   0   27.56    2.53
   0   7   0   27.72    2.54
  -1  -7   0    1.08    0.55
   1   7   0   -0.65    0.38
   1   7   0   -0.58    0.39
   1   7   0   -0.01    0.81
   1   7   0    0.81    0.54
  -2  -7   0   34.31    2.96
  -2  -7   0   38.14    2.84
   2   7   0   34.69    2.70
   2   7   0   39.24    3.37
   2   7   0   33.11    2.81
  -3  -7   0    0.59    0.52
   3   7   0    0.99    0.70
   3   7   0    0.95    0.86
   3   7   0    0.50    0.50
   3   7   0    1.46    0.52
  -4  -7   0   39.34    3.43
   4   7   0   48.26    4.20
   4   7   0   42.71    2.72
   4   7   0   44.78    2.71
  -5  -7   0    9.66    2.41
   5   7   0    9.76    1.15
   5   7   0   10.51    1.21
  -6  -7   0    3.10    1.29
   6   7   0    0.93    0.42
   6   7   0    1.12    0.46
  -7  -7   0    0.30    0.68
  -8  -7   0    1.09    0.78
  -9  -7   0   14.11    3.13
 -10  -7   0   23.97    4.05
  10  -8   0    0.17    0.87
 -10   8   0    1.53    1.16
   9  -8   0    1.65    1.56
   9  -8   0    1.43    1.31
  -9   8   0    1.16    0.92
   8  -8   0    1.54    1.09
   8  -8   0    0.83    1.16
  -8   8   0    1.78    1.18
   7  -8   0   23.85    4.00
   7  -8   0   28.35    2.32
  -7   8   0   34.97    2.49
  -7   8   0   17.47    2.97
   6  -8   0   13.58    1.98
   6  -8   0   10.16    2.44
  -6   8   0   15.36    3.11
  -6   8   0   13.35    1.61
   5  -8   0    2.89    0.91
   5  -8   0    3.66    1.26
  -5   8   0    3.60    1.47
  -5   8   0    2.16    0.90
   4  -8   0   -0.07    0.61
   4  -8   0    1.10    0.57
  -4   8   0    0.75    0.53
  -4   8   0    0.23    0.60
   3  -8   0    2.12    1.14
  -3   8   0    1.15    0.57
  -3   8   0    0.62    0.85
   2  -8   0   23.21    2.79
  -2   8   0   26.58    2.42
  -2   8   0   19.89    3.25
   1  -8   0    9.14    2.07
  -1   8   0   12.54    2.67
  -1   8   0   11.31    2.25
  -1   8   0   12.93    2.28
  -1   8   0   10.68    2.11
   0  -8   0   27.53    2.81
   0   8   0   24.48    2.49
   0   8   0   24.24    2.56
   0   8   0   25.19    2.74
   0   8   0   21.91    2.54
  -1  -8   0   -0.13    0.44
   1   8   0    2.46    0.79
   1   8   0    1.19    0.89
   1   8   0    1.91    1.15
  -2  -8   0    0.36    0.52
   2   8   0    3.79    1.16
   2   8   0    1.64    0.98
  -3  -8   0   18.52    2.91
   3   8   0   18.93    2.09
   3   8   0   14.38    2.77
   3   8   0   15.99    1.94
  -4  -8   0   24.08    3.79
   4   8   0   20.14    3.63
   4   8   0   22.41    2.16
   4   8   0   24.37    2.21
  -5  -8   0    1.79    0.96
   5   8   0    2.90    0.72
   5   8   0    2.56    0.86
   5   8   0    2.51    1.44
  -6  -8   0   17.50    3.28
   6   8   0   20.36    1.59
   6   8   0   16.18    1.43
   6   8   0   21.99    4.30
  -7  -8   0    0.63    0.95
   7   8   0   -0.20    0.47
  -8  -8   0    1.44    1.09
   8   8   0    0.19    0.82
  -9  -8   0    1.62    0.79
   9   8   0    0.65    1.00
   9  -9   0   -0.06    0.75
  -9   9   0    1.41    1.26
   8  -9   0   10.10    2.38
   8  -9   0   10.94    2.09
  -8   9   0   11.43    2.78
   7  -9   0    0.29    0.93
   7  -9   0   -1.68    0.84
  -7   9   0    0.67    0.87
  -7   9   0    1.44    0.62
   6  -9   0    0.64    0.72
   6  -9   0    2.24    0.95
  -6   9   0    1.26    1.38
  -6   9   0   -0.39    0.57
   5  -9   0    2.91    1.30
   5  -9   0    4.13    1.31
  -5   9   0    2.31    1.14
  -5   9   0    3.27    1.39
   4  -9   0    0.68    0.61
  -4   9   0    1.27    0.91
  -4   9   0   -0.13    0.75
   3  -9   0    3.90    1.64
  -3   9   0    6.30    1.44
  -3   9   0    4.50    1.64
   2  -9   0   10.24    2.44
  -2   9   0    8.85    1.93
  -2   9   0    8.58    2.25
   1  -9   0    1.73    1.01
  -1   9   0    2.55    1.00
  -1   9   0    2.79    1.21
   0  -9   0    5.89    1.63
   0   9   0    4.51    1.54
   0   9   0    5.02    1.62
  -1  -9   0    1.40    0.98
   1   9   0    1.06    0.86
   1   9   0    1.81    0.89
   1   9   0    0.88    0.71
  -2  -9   0   13.38    2.36
   2   9   0   14.03    2.60
   2   9   0   12.76    2.63
   2   9   0   11.73    2.69
   3   9   0   47.44    4.28
   3   9   0   40.96    3.46
   3   9   0   44.56    3.53
  -4  -9   0    1.84    1.08
   4   9   0    3.56    1.24
   4   9   0    0.44    0.73
   4   9   0    0.83    0.81
  -5  -9   0    3.90    1.64
   5   9   0    3.39    1.13
   5   9   0    2.74    1.39
   5   9   0    2.89    0.88
  -6  -9   0    5.09    1.85
   6   9   0    6.59    1.27
   6   9   0    8.62    1.53
   6   9   0    7.65    2.52
  -7  -9   0   17.84    3.64
   7   9   0   15.92    3.68
  -8  -9   0    5.53    1.76
   8   9   0    2.12    1.59
   8 -10   0    0.36    1.13
  -8  10   0   -0.08    1.04
   7 -10   0   -0.22    0.64
  -7  10   0    1.57    0.98
  -7  10   0    2.36    0.93
   6 -10   0    3.48    1.24
  -6  10   0    2.66    0.91
  -6  10   0    2.03    0.98
   5 -10   0   34.02    4.10
  -5  10   0   39.85    4.20
   4 -10   0   16.68    3.22
  -4  10   0   23.25    2.41
  -3  10   0    1.80    0.83
  -3  10   0    2.08    1.61
   2 -10   0    0.14    0.99
  -2  10   0    0.61    0.96
  -2  10   0   -0.19    0.67
   1 -10   0    0.97    0.93
  -1  10   0    1.23    0.97
  -1  10   0    0.90    0.65
   0 -10   0   11.72    2.60
   0  10   0   12.03    2.56
   0  10   0   13.02    2.63
  -1 -10   0    3.34    1.25
   1  10   0    7.24    2.18
   1  10   0    6.06    1.83
   2  10   0    5.16    1.48
   2  10   0    4.55    1.77
   3  10   0    1.05    1.10
   3  10   0    1.20    1.26
   3  10   0    0.39    0.57
   3  10   0    0.76    0.80
  -4 -10   0    0.69    0.85
   4  10   0   -0.20    0.54
   4  10   0   -0.92    0.55
   4  10   0    1.52    1.00
  -5 -10   0    7.29    2.33
   5  10   0   13.36    2.23
   5  10   0   10.51    2.47
   5  10   0    6.70    1.56
  -6 -10   0   10.91    2.85
   6  10   0   10.03    1.66
   6  10   0    7.24    1.55
   6  10   0    8.23    2.57
  -7 -10   0   -0.36    0.86
   7  10   0    2.69    1.79
   7 -11   0   -1.51    0.76
  -7  11   0   -2.07    0.66
  -7  11   0    1.70    0.93
   6 -11   0    8.12    2.31
  -6  11   0   10.66    2.59
  -6  11   0   15.25    2.43
   5 -11   0   27.13    4.92
  -5  11   0   23.75    2.53
  -5  11   0   24.25    4.22
   4 -11   0    2.80    1.35
  -4  11   0    5.05    1.41
  -4  11   0    1.73    1.37
   3 -11   0   -0.64    0.72
  -3  11   0    1.92    0.94
  -3  11   0   -0.16    0.76
   2 -11   0   28.77    3.49
  -2  11   0   28.98    3.08
  -2  11   0   26.12    4.45
   1 -11   0   21.62    4.20
  -1  11   0   30.55    3.15
  -1  11   0   23.06    4.06
   0 -11   0    8.94    2.26
   0  11   0    6.66    2.36
   0  11   0    7.11    1.97
  -1 -11   0   -0.91    0.53
   1  11   0   -0.14    0.71
   1  11   0   -0.45    0.50
   2  11   0   -0.86    0.63
   2  11   0    0.31    0.78
   3  11   0    6.78    2.21
   3  11   0    6.60    1.90
   3  11   0    6.32    1.72
   4  11   0    5.01    1.60
   4  11   0    5.65    2.16
   4  11   0    7.47    2.21
  -5 -11   0    6.98    2.21
   5  11   0    3.46    1.28
   5  11   0    2.74    1.42
   5  11   0    4.90    1.53
  -6 -11   0    4.78    1.65
   6  11   0    3.58    1.80
   6  11   0    2.99    1.04
   5 -12   0    6.90    2.03
  -5  12   0    7.93    1.74
  -5  12   0    8.64    2.41
   4 -12   0    0.27    0.71
  -4  12   0    1.62    1.19
  -4  12   0   -0.13    0.95
   3 -12   0    0.82    1.02
  -3  12   0    1.16    0.95
  -3  12   0    2.23    1.35
   2 -12   0    7.66    2.22
  -2  12   0   11.26    2.65
  -2  12   0   10.26    2.22
   1 -12   0    0.18    1.02
  -1  12   0    0.28    0.79
  -1  12   0    4.59    1.72
   0 -12   0    8.49    2.43
   0  12   0    4.26    1.66
   0  12   0    5.96    1.63
  -1 -12   0    1.68    1.04
   1  12   0   -0.10    1.01
   1  12   0   -0.87    0.78
   2  12   0   22.95    3.69
   2  12   0   19.05    3.52
   2  12   0   19.64    3.74
   3  12   0   22.47    3.63
   3  12   0   26.76    4.60
   3  12   0   24.94    4.08
   4  12   0    3.02    1.64
   4  12   0    3.08    1.61
   4  12   0    5.08    1.91
   5  12   0    0.08    1.00
   5  12   0   -1.16    0.84
   5  12   0   -0.82    1.16
   3 -13   0    7.04    2.28
  -3  13   0    6.84    2.46
  -3  13   0    8.66    2.23
   2 -13   0   -0.31    0.86
  -2  13   0    1.06    0.85
  -2  13   0    0.90    1.05
   1 -13   0    4.80    1.19
  -1  13   0    3.59    1.84
  -1  13   0    7.50    3.09
   0 -13   0   -1.41    0.78
   0  13   0   -2.19    0.76
   1  13   0    0.96    0.96
   1  13   0   -1.01    1.18
   2  13   0    0.17    1.10
   2  13   0    0.57    0.79
   2  13   0   -1.88    0.81
   0  13  -1    4.89    1.96
   0  13  -1    3.94    1.53
  -1  13  -1   -1.29    0.72
  -1  13  -1    0.39    1.00
  -2  13  -1    7.49    1.85
   4  12  -1    0.94    1.34
   4  12  -1    0.33    0.93
   4  12  -1   -0.56    0.79
   3  12  -1    2.75    1.72
   3  12  -1    6.99    2.10
   3  12  -1    1.77    1.26
   2  12  -1   27.31    3.33
   2  12  -1   25.32    4.17
   2  12  -1   22.38    3.79
   1  12  -1   21.96    3.82
   1  12  -1   25.76    4.12
   1  12  -1   22.46    4.16
   0  12  -1    2.74    1.24
   0  12  -1   -0.89    0.94
  -1  12  -1    0.93    0.81
  -1  12  -1    1.18    0.90
   1 -12   1   -0.02    0.82
  -2  12  -1    5.04    2.06
  -2  12  -1    1.14    0.97
   2 -12   1    1.98    1.14
  -3  12  -1   15.48    2.81
  -3  12  -1   25.62    4.58
   3 -12   1   10.69    2.41
  -4  12  -1   -0.39    1.01
   4 -12   1    1.25    1.05
  -5  12  -1   -1.49    0.97
  -5  12  -1    0.47    1.25
   5 -12   1   -0.95    0.78
   6  11  -1    0.71    1.11
   6  11  -1    1.26    0.91
  -6 -11   1   -1.18    0.64
   5  11  -1    1.22    1.03
   5  11  -1    3.17    1.83
   4  11  -1    2.99    1.04
   4  11  -1    1.76    1.01
   4  11  -1    0.95    1.19
   3  11  -1    0.35    0.82
   3  11  -1    0.91    0.93
   3  11  -1    3.75    1.59
   2  11  -1    2.48    1.26
   2  11  -1   -0.63    0.74
   1  11  -1    1.58    0.68
   1  11  -1    0.23    0.70
   0  11  -1    2.74    1.01
   0  11  -1    3.46    1.57
   0 -11   1    2.76    1.78
  -1  11  -1    0.53    1.06
  -1  11  -1    1.80    0.94
   1 -11   1    4.78    1.82
  -2  11  -1   14.24    2.69
  -2  11  -1   25.86    2.83
   2 -11   1   19.82    3.66
  -3  11  -1    6.23    1.45
  -3  11  -1    4.52    1.55
   3 -11   1    5.14    1.79
  -4  11  -1    3.62    1.37
  -4  11  -1    7.39    2.08
   4 -11   1    2.11    1.45
  -5  11  -1    1.37    1.03
  -5  11  -1   -0.32    1.03
   5 -11   1    2.57    1.31
  -6  11  -1   42.68    4.45
  -6  11  -1   35.74    2.50
   6 -11   1   47.63    5.14
  -7  11  -1    7.22    2.36
   7 -11   1    8.40    2.65
   7  10  -1    0.30    1.48
   7  10  -1   -0.50    0.75
  -7 -10   1    2.06    1.12
   6  10  -1    5.44    1.42
  -6 -10   1    7.44    2.23
   5  10  -1   24.47    2.52
   5  10  -1   16.94    3.61
   5  10  -1   15.88    2.54
  -5 -10   1   28.74    4.49
   4  10  -1   35.87    3.21
   4  10  -1   33.83    3.85
   3  10  -1    1.92    1.06
   3  10  -1    1.16    0.69
   3  10  -1    3.77    1.57
   2  10  -1    6.09    1.96
   2  10  -1    4.64    1.38
   2  10  -1    2.94    1.25
   1  10  -1    7.56    1.95
   1  10  -1    4.21    1.57
   0  10  -1   22.99    3.56
   0  10  -1   16.32    2.84
   0 -10   1   23.55    3.73
  -1  10  -1    9.56    2.17
  -1  10  -1    7.87    2.01
   1 -10   1    8.16    2.11
  -2  10  -1    1.01    0.73
  -2  10  -1   -0.13    0.82
   2 -10   1    0.87    0.92
  -3  10  -1   10.28    2.41
  -3  10  -1   16.12    2.56
   3 -10   1   16.78    3.39
  -4  10  -1   -0.26    0.59
   4 -10   1    0.11    0.65
  -5  10  -1   17.34    3.17
  -5  10  -1   20.60    1.95
   5 -10   1   22.09    4.21
  -6  10  -1    2.85    1.34
  -6  10  -1    2.28    0.86
   6 -10   1    0.95    0.71
  -7  10  -1    0.15    0.87
   7 -10   1    1.81    0.97
  -8  10  -1   -0.89    1.06
   8 -10   1   -1.12    0.55
   8   9  -1    1.08    0.78
  -8  -9   1   -0.92    0.62
   7   9  -1    6.49    2.13
   7   9  -1    2.40    0.83
  -7  -9   1    2.45    1.26
   6   9  -1    8.17    1.59
   6   9  -1    5.54    1.88
   6   9  -1    7.98    1.48
  -6  -9   1    9.37    2.39
   5   9  -1    0.86    0.70
   5   9  -1    0.57    0.62
   5   9  -1    0.82    0.94
   4   9  -1    1.30    0.79
   4   9  -1    2.22    1.23
   4   9  -1   -0.73    0.94
  -4  -9   1    4.57    1.59
   3   9  -1   -0.62    0.56
   3   9  -1    2.10    0.97
   2   9  -1   17.60    3.16
   2   9  -1   18.13    3.00
   2   9  -1   14.88    2.89
   2   9  -1   13.02    2.53
   1   9  -1   39.46    3.67
   1   9  -1   39.65    3.61
   0   9  -1   10.34    2.37
   0   9  -1    9.40    2.15
   0  -9   1    9.73    2.26
  -1   9  -1    8.41    2.26
  -1   9  -1    9.13    1.93
   1  -9   1   10.74    2.65
  -2   9  -1    0.70    0.96
  -2   9  -1    0.48    0.69
   2  -9   1   -1.06    0.50
  -3   9  -1   16.18    1.92
  -3   9  -1   14.95    2.85
   3  -9   1   10.46    2.69
  -4   9  -1   12.45    2.73
  -4   9  -1   12.36    2.04
   4  -9   1   10.37    2.50
  -5   9  -1    5.25    1.76
  -5   9  -1    7.70    1.42
   5  -9   1    3.27    1.34
  -6   9  -1    1.85    0.61
  -6   9  -1    1.11    1.13
   6  -9   1    1.09    1.04
  -7   9  -1    1.79    1.39
   7  -9   1    0.06    0.82
  -8   9  -1   -0.43    1.00
   8  -9   1   -0.24    0.60
  -9   9  -1    1.31    1.24
   9  -9   1    0.91    1.37
  -9  -8   1    1.92    0.87
  -8  -8   1    5.50    1.89
  -7  -8   1    7.02    2.13
   6   8  -1   -0.77    0.58
   6   8  -1   -0.33    0.56
  -6  -8   1    0.07    1.15
   5   8  -1   30.45    2.40
   5   8  -1   26.90    4.78
   5   8  -1   31.35    2.45
  -5  -8   1   30.98    3.30
   4   8  -1    5.80    1.51
   4   8  -1    8.83    2.66
   4   8  -1    7.85    1.66
  -4  -8   1    6.63    1.81
   3   8  -1   -0.01    0.69
   3   8  -1    2.02    1.02
   3   8  -1    1.29    0.81
  -3  -8   1    1.86    0.90
   2   8  -1    0.73    0.99
   2   8  -1    0.51    0.64
   2   8  -1    1.36    1.04
   1   8  -1    1.84    0.88
   1   8  -1    0.37    0.71
   1   8  -1   -0.06    0.61
   1   8  -1    0.48    0.73
  -1  -8   1    0.95    0.78
   0   8  -1    5.77    1.67
   0   8  -1    2.19    1.15
   0   8  -1    4.33    1.41
   0   8  -1    3.47    1.18
   0  -8   1    4.15    1.42
  -1   8  -1    2.47    1.23
  -1   8  -1    2.07    0.91
  -1   8  -1    2.88    0.94
   1  -8   1    3.40    1.26
  -2   8  -1    5.95    1.46
  -2   8  -1    5.66    1.70
  -2   8  -1    6.50    1.99
   2  -8   1    6.47    1.97
  -3   8  -1   21.16    3.31
  -3   8  -1   16.88    1.78
   3  -8   1   14.41    2.65
  -4   8  -1    0.79    0.77
  -4   8  -1   -0.24    0.51
   4  -8   1   -0.30    0.72
  -5   8  -1    1.06    0.88
  -5   8  -1    4.22    1.02
   5  -8   1    4.50    1.30
  -6   8  -1    2.22    0.64
  -6   8  -1   -0.04    0.87
   6  -8   1    0.23    0.84
  -7   8  -1   23.34    4.13
   7  -8   1   33.65    5.29
  -8   8  -1   23.50    4.18
   8  -8   1   20.18    3.89
  -9   8  -1    0.23    1.02
   9  -8   1    0.64    0.99
 -10   8  -1   -1.15    0.94
  10  -8   1    2.01    1.03
  -9  -7   1   16.61    3.13
  -8  -7   1    4.22    1.59
   6   7  -1    6.14    1.14
   6   7  -1    5.62    1.03
  -6  -7   1    4.64    1.48
   5   7  -1   12.57    1.51
   5   7  -1   12.92    1.55
  -5  -7   1   13.66    2.45
   4   7  -1   34.05    2.55
   4   7  -1   34.44    2.65
  -4  -7   1   31.48    3.03
   3   7  -1   11.50    1.95
   3   7  -1    9.71    2.00
   3   7  -1   10.19    1.92
   3   7  -1   13.72    3.06
  -3  -7   1    8.61    1.88
   2   7  -1   -0.31    0.70
   2   7  -1    1.41    0.76
   2   7  -1   -0.37    0.46
   2   7  -1    0.23    0.48
  -2  -7   1   -0.14    0.47
   1   7  -1    1.51    0.76
   1   7  -1    0.36    0.62
   1   7  -1    2.18    0.98
  -1  -7   1    0.84    0.68
   0   7  -1   16.07    1.94
   0   7  -1   13.49    2.25
   0   7  -1   21.82    3.62
   0   7  -1   13.46    2.33
   0  -7   1   13.21    2.44
  -1   7  -1   59.51    3.98
  -1   7  -1   59.81    4.14
  -1   7  -1   63.09    3.63
  -1   7  -1   65.46    4.62
   1  -7   1   66.20    4.37
  -2   7  -1    0.15    0.49
  -2   7  -1    0.24    0.54
  -2   7  -1   -0.57    0.41
   2  -7   1   -0.03    0.37
  -3   7  -1   24.41    1.96
  -3   7  -1   28.05    2.84
   3  -7   1   23.47    2.56
   3  -7   1   28.42    2.99
  -4   7  -1   10.43    1.65
  -4   7  -1   11.46    2.29
   4  -7   1   12.86    2.70
   4  -7   1    8.02    1.93
  -5   7  -1    0.08    0.66
  -5   7  -1    0.32    0.39
   5  -7   1   -0.29    0.55
  -6   7  -1   18.86    3.52
  -6   7  -1   21.93    1.65
   6  -7   1   26.10    4.17
  -7   7  -1   30.58    4.74
   7  -7   1   31.31    4.70
  -8   7  -1    9.61    2.82
   8  -7   1    8.26    1.30
   8  -7   1    6.59    2.10
  -9   7  -1    3.83    1.86
   9  -7   1    2.63    1.49
   9  -7   1    4.59    1.02
 -10   7  -1    0.26    1.04
  10  -7   1    1.00    0.87
 -10  -6   1    5.07    1.69
  -9  -6   1   -0.24    0.67
  -8  -6   1   13.04    2.85
  -7  -6   1    2.42    1.24
   6   6  -1   13.09    1.25
   6   6  -1   15.77    2.47
  -6  -6   1   17.23    3.15
   5   6  -1   11.88    1.30
   5   6  -1   10.43    1.61
  -5  -6   1   15.66    2.93
   4   6  -1    0.62    0.54
   4   6  -1    0.02    0.40
   4   6  -1   -0.56    0.44
  -4  -6   1    0.50    0.49
   3   6  -1   11.86    1.42
   3   6  -1   17.44    2.67
   3   6  -1   13.22    1.48
  -3  -6   1   14.73    2.46
   2   6  -1   17.59    2.03
   2   6  -1   17.57    1.92
   2   6  -1   16.04    1.74
  -2  -6   1   19.95    2.17
   1   6  -1   52.06    3.33
   1   6  -1   50.05    3.44
   1   6  -1   46.82    3.10
  -1  -6   1   49.80    3.26
   0   6  -1   48.66    3.35
   0   6  -1   48.15    3.23
   0   6  -1   50.91    3.21
   0   6  -1   50.33    3.19
   0  -6   1   47.18    3.35
  -1   6  -1   22.31    2.11
  -1   6  -1   21.92    2.24
  -1   6  -1   18.66    2.07
  -1   6  -1   19.99    1.87
   1  -6   1   18.62    2.15
  -2   6  -1    7.17    1.35
  -2   6  -1    7.68    1.82
  -2   6  -1    4.14    1.58
   2  -6   1    6.43    1.63
   2  -6   1    4.26    1.28
  -3   6  -1    0.19    0.94
  -3   6  -1    1.18    0.65
  -3   6  -1   -0.32    0.34
   3  -6   1    0.25    0.54
   3  -6   1    0.38    0.60
  -4   6  -1    7.76    2.04
  -4   6  -1    4.01    1.36
  -4   6  -1    2.98    0.84
   4  -6   1    6.29    1.82
   4  -6   1    4.77    0.92
   4  -6   1    5.68    1.73
  -5   6  -1   56.51    2.59
  -5   6  -1   44.70    3.71
   5  -6   1   49.95    4.11
   5  -6   1   46.74    3.68
   5  -6   1   47.05    2.34
  -6   6  -1    0.41    0.67
   6  -6   1   -0.73    0.61
   6  -6   1    0.30    0.47
  -7   6  -1    4.49    1.71
   7  -6   1    7.38    1.95
   7  -6   1    5.12    1.07
   8  -6   1    4.19    1.69
   8  -6   1    4.21    1.02
  -9   6  -1    1.95    0.74
   9  -6   1    2.41    1.10
 -10   6  -1    5.21    2.22
  10  -6   1    7.35    1.89
  10  -6   1    3.98    1.85
 -11   6  -1    4.92    1.94
  11  -6   1    2.65    1.34
 -10  -5   1    5.65    1.59
  -9  -5   1    0.37    0.95
  -8  -5   1    5.59    1.84
  -7  -5   1   49.01    4.13
   6   5  -1   30.18    1.74
   6   5  -1   27.86    1.67
  -6  -5   1   27.62    2.92
   5   5  -1    2.10    0.69
   5   5  -1    1.62    0.64
   5   5  -1    0.86    0.83
  -5  -5   1    1.07    0.73
   4   5  -1   21.00    2.25
   4   5  -1   21.37    1.72
   4   5  -1   17.60    1.51
  -4  -5   1   17.31    2.61
   3   5  -1    1.67    0.61
   3   5  -1    2.01    0.67
   3   5  -1    2.01    0.80
  -3  -5   1    1.42    0.71
   2   5  -1    2.50    0.76
   2   5  -1    3.17    1.07
   2   5  -1    4.05    1.05
  -2  -5   1    5.11    1.44
   1   5  -1   17.28    1.69
   1   5  -1   17.14    1.71
  -1  -5   1   16.68    1.72
  -1  -5   1   16.31    1.68
   0   5  -1    5.90    1.44
   0   5  -1    4.23    1.09
   0   5  -1    4.31    1.12
   0   5  -1    5.01    1.29
   0  -5   1    7.62    1.64
  -1   5  -1    1.08    0.53
  -1   5  -1    2.16    0.68
  -1   5  -1    0.62    0.49
  -1   5  -1    0.68    0.51
   1  -5   1    1.14    0.75
  -2   5  -1   43.01    3.13
  -2   5  -1   41.55    2.91
  -2   5  -1   43.87    2.29
   2  -5   1   45.02    2.85
   2  -5   1   44.52    3.23
  -3   5  -1   48.05    3.39
  -3   5  -1   48.76    3.23
  -3   5  -1   47.53    2.23
   3  -5   1   45.28    2.18
   3  -5   1   49.22    3.55
   3  -5   1   47.32    3.09
  -4   5  -1    9.52    1.86
  -4   5  -1    9.58    2.03
  -4   5  -1   10.47    0.99
   4  -5   1   11.25    1.04
   4  -5   1   11.27    2.01
   4  -5   1   11.47    2.35
  -5   5  -1    1.15    0.43
  -5   5  -1    1.69    0.84
  -5   5  -1    0.47    0.69
   5  -5   1    0.02    0.72
   5  -5   1    0.34    0.42
   5  -5   1    0.26    0.35
  -6   5  -1   31.02    3.15
  -6   5  -1   31.71    3.25
   6  -5   1   30.60    1.91
   6  -5   1   30.17    3.15
  -7   5  -1   69.03    4.99
   7  -5   1   61.98    4.64
   7  -5   1   69.57    3.19
  -8   5  -1   37.67    3.98
   8  -5   1   31.71    2.32
   8  -5   1   34.26    3.50
  -9   5  -1    5.93    1.73
   9  -5   1   10.40    2.34
   9  -5   1   13.33    2.02
 -10   5  -1    1.48    1.32
  10  -5   1    2.53    1.42
  10  -5   1   -0.52    1.21
 -11   5  -1    1.18    0.82
  11  -5   1    0.54    0.93
 -11  -4   1    1.60    0.93
 -10  -4   1    0.65    1.18
  -9  -4   1    3.15    1.29
  -8  -4   1   27.86    3.28
  -7  -4   1    6.48    1.85
   6   4  -1    9.13    0.91
   6   4  -1   14.19    2.70
   6   4  -1   10.03    0.95
  -6  -4   1    9.95    2.32
   5   4  -1   16.02    1.27
   5   4  -1   14.03    2.64
   5   4  -1   14.91    1.25
  -5  -4   1   10.60    2.09
   4   4  -1   63.06    2.73
   4   4  -1   60.93    2.70
   4   4  -1   65.15    3.79
  -4  -4   1   66.24    4.25
   3   4  -1   50.06    2.53
   3   4  -1   53.82    3.17
   3   4  -1   48.93    2.48
  -3  -4   1   48.16    3.03
   2   4  -1  122.32    4.73
   2   4  -1  137.83    5.27
   2   4  -1  122.70    4.37
  -2  -4   1  121.39    4.65
   1   4  -1   27.21    1.98
   1   4  -1   28.93    2.03
  -1  -4   1   25.18    1.93
  -1  -4   1   28.34    2.10
   0   4  -1    4.31    1.05
   0   4  -1    3.10    0.90
   0   4  -1    3.21    0.89
   0   4  -1    4.65    1.04
   0  -4   1    2.57    0.94
  -1   4  -1   55.63    3.13
  -1   4  -1   59.55    2.60
  -1   4  -1   57.51    3.00
   1  -4   1   59.74    3.01
   1  -4   1   62.10    3.38
  -2   4  -1   13.99    1.58
  -2   4  -1   13.77    1.63
  -2   4  -1   14.30    1.13
   2  -4   1   15.66    1.21
   2  -4   1   15.68    2.38
   2  -4   1   14.17    1.55
  -3   4  -1    1.77    0.55
  -3   4  -1    1.37    0.84
  -3   4  -1    1.36    0.81
   3  -4   1    1.57    0.73
   3  -4   1    2.51    0.87
   3  -4   1    2.07    0.59
  -4   4  -1   68.90    4.01
  -4   4  -1   67.48    3.90
  -4   4  -1   65.92    2.51
   4  -4   1   66.63    3.75
   4  -4   1   64.65    3.95
   4  -4   1   67.92    2.48
  -5   4  -1    3.16    0.99
  -5   4  -1    4.71    1.48
   5  -4   1    4.11    0.87
   5  -4   1    2.55    1.09
   5  -4   1    2.22    0.90
  -6   4  -1   10.09    2.27
  -6   4  -1   12.29    2.44
   6  -4   1    8.97    1.09
   6  -4   1   12.16    2.36
   6  -4   1    6.53    1.73
  -7   4  -1   16.50    3.23
  -7   4  -1   10.38    2.45
   7  -4   1   14.06    2.60
   7  -4   1   11.83    1.37
  -8   4  -1    1.99    1.04
   8  -4   1    2.48    1.05
   8  -4   1    3.06    0.79
  -9   4  -1    1.68    1.34
   9  -4   1    0.36    0.77
   9  -4   1    0.03    0.90
 -10   4  -1    5.64    2.04
 -11   4  -1    0.69    0.80
  11  -4   1    2.89    1.37
  11  -4   1    2.03    2.20
 -11  -3   1    1.26    1.22
 -10  -3   1    2.39    1.18
  -9  -3   1    0.76    0.87
  -8  -3   1    1.15    0.78
   7   3  -1   26.07    1.53
  -7  -3   1   25.33    1.55
  -7  -3   1   28.84    2.96
   6   3  -1   -1.13    0.47
   6   3  -1    0.03    0.27
  -6  -3   1    0.00    0.32
  -6  -3   1    0.93    0.71
   5   3  -1    9.42    2.09
   5   3  -1    7.93    1.13
  -5  -3   1    6.77    1.60
  -5  -3   1    8.25    0.89
   4   3  -1   59.60    2.43
   4   3  -1   61.99    3.55
  -4  -3   1   59.95    3.50
   3   3  -1   43.51    2.11
   3   3  -1   44.18    2.11
   3   3  -1   43.94    2.71
  -3  -3   1   45.45    2.75
   2   3  -1  137.10    4.15
   2   3  -1  138.90    4.64
   2   3  -1  140.03    4.21
  -2  -3   1  144.72    4.73
   1   3  -1   60.84    2.69
   1   3  -1   63.48    2.76
   1   3  -1   65.39    2.79
  -1  -3   1   65.73    2.82
   0   3  -1   60.89    2.60
   0   3  -1   62.07    2.67
   0   3  -1   62.13    2.82
   0  -3   1   66.49    2.99
  -1   3  -1  144.17    4.40
  -1   3  -1  150.40    5.26
  -1   3  -1  145.41    3.77
   1  -3   1  148.37    4.96
   1  -3   1  144.29    4.32
  -2   3  -1   41.37    1.59
  -2   3  -1   42.35    2.61
  -2   3  -1   46.08    2.52
   2  -3   1   43.43    1.63
   2  -3   1   42.23    2.62
  -3   3  -1    4.59    0.71
  -3   3  -1    3.63    1.11
  -3   3  -1    4.02    1.16
   3  -3   1    4.12    1.12
   3  -3   1    4.38    0.73
   3  -3   1    2.28    0.72
  -4   3  -1    6.95    1.63
  -4   3  -1    5.59    1.28
   4  -3   1    7.24    1.02
   4  -3   1    6.96    1.58
   4  -3   1    7.66    1.56
  -5   3  -1   85.97    4.40
   5  -3   1   85.07    3.10
   5  -3   1   80.71    4.27
   5  -3   1   88.88    4.49
  -6   3  -1   68.22    4.42
  -6   3  -1   64.26    3.95
   6  -3   1   50.47    4.65
   6  -3   1   76.24    3.51
   6  -3   1   67.08    4.12
  -7   3  -1   -0.86    0.54
   7  -3   1    0.37    0.43
   7  -3   1    0.43    0.51
  -8   3  -1    6.36    1.87
  -8   3  -1    7.54    1.65
   8  -3   1    8.06    1.90
   8  -3   1   10.42    1.95
  -9   3  -1    0.50    0.92
  -9   3  -1   -1.09    0.64
   9  -3   1   -0.15    0.59
   9  -3   1   -0.10    0.98
 -10   3  -1    3.02    1.33
  10  -3   1    3.33    1.83
  10  -3   1    0.58    0.86
 -11   3  -1   -0.45    0.69
  11  -3   1   -0.17    0.64
 -12   3  -1    1.04    1.37
  12  -3   1    4.28    1.61
 -11  -2   1   24.56    4.09
 -10  -2   1    7.49    2.19
   9   2  -1    0.85    0.47
  -9  -2   1    0.91    0.62
  -9  -2   1    1.97    1.01
   8   2  -1    2.12    0.62
  -8  -2   1    1.04    0.58
  -8  -2   1    1.27    0.89
   7   2  -1   23.50    1.65
  -7  -2   1   16.75    2.74
  -7  -2   1   22.63    1.56
   6   2  -1  123.54    5.91
   6   2  -1  122.16    3.91
  -6  -2   1  126.58    5.97
  -6  -2   1  119.05    3.76
   5   2  -1    0.91    0.39
   5   2  -1    0.49    0.61
  -5  -2   1    1.33    0.42
   4   2  -1   88.04    4.14
   4   2  -1   86.15    2.90
  -4  -2   1   87.06    4.12
  -4  -2   1   87.83    2.89
   3   2  -1   28.50    2.05
   3   2  -1   27.18    1.50
  -3  -2   1   28.97    2.10
  -3  -2   1   29.35    1.55
   2   2  -1   24.66    1.42
   2   2  -1   24.27    1.67
  -2  -2   1   24.70    1.68
  -2  -2   1   25.00    1.41
   1   2  -1    0.01    0.28
   1   2  -1    0.06    0.31
   1   2  -1    0.22    0.31
  -1  -2   1    0.10    0.35
   0   2  -1   15.55    1.24
   0   2  -1   18.23    1.15
   0  -2   1   17.88    1.34
  -1   2  -1    5.29    0.82
  -1   2  -1    8.08    1.16
   1  -2   1    7.50    1.26
  -2   2  -1   15.08    1.39
  -2   2  -1   14.17    1.28
  -2   2  -1   13.96    0.69
   2  -2   1   14.58    1.26
   2  -2   1   15.49    0.70
   2  -2   1   16.03    1.46
  -3   2  -1   12.27    1.42
  -3   2  -1   13.68    1.44
   3  -2   1   14.14    1.42
   3  -2   1   14.05    1.45
   3  -2   1   13.19    0.86
  -4   2  -1    1.92    0.69
  -4   2  -1    1.81    0.87
   4  -2   1    1.82    0.65
   4  -2   1    1.96    0.91
   4  -2   1    1.91    0.77
  -5   2  -1   65.59    3.91
   5  -2   1   62.95    2.77
   5  -2   1   64.55    3.51
   5  -2   1   62.79    3.66
  -6   2  -1    1.61    0.83
  -6   2  -1    2.25    0.80
   6  -2   1    1.30    0.59
   6  -2   1    1.11    0.91
   6  -2   1    0.88    0.50
  -7   2  -1    0.56    0.56
  -7   2  -1   -0.28    0.50
   7  -2   1    1.64    0.84
   7  -2   1    0.57    0.50
   7  -2   1    0.79    0.70
  -8   2  -1   -0.60    0.50
  -8   2  -1    0.13    0.70
   8  -2   1    0.38    0.96
   8  -2   1    1.17    0.64
  -9   2  -1   35.97    3.83
  -9   2  -1   34.29    3.46
   9  -2   1   35.35    2.99
 -10   2  -1    3.48    1.57
 -10   2  -1    4.53    1.67
  10  -2   1    8.90    1.82
  10  -2   1   10.54    2.15
 -11   2  -1   -0.15    0.87
  11  -2   1   -0.52    0.79
 -12   2  -1    0.63    1.05
  12  -2   1   -0.13    0.77
  11   1  -1    5.68    1.17
 -11  -1   1    7.93    1.49
 -11  -1   1    5.48    1.45
  10   1  -1    5.98    1.32
 -10  -1   1   12.49    1.78
 -10  -1   1    8.94    2.39
   9   1  -1    0.20    0.42
  -9  -1   1    0.97    1.08
  -9  -1   1   -0.94    0.47
   8   1  -1   18.02    1.61
  -8  -1   1   16.67    2.84
  -8  -1   1   15.88    1.55
   7   1  -1   18.03    1.61
   7   1  -1   25.94    4.03
  -7  -1   1   17.45    2.96
  -7  -1   1   18.13    1.59
   6   1  -1   37.28    3.62
   6   1  -1   40.11    2.25
  -6  -1   1   40.77    3.29
  -6  -1   1   37.76    2.06
   5   1  -1   37.66    2.87
   5   1  -1   34.33    1.96
  -5  -1   1   36.52    1.95
  -5  -1   1   31.32    2.62
   4   1  -1   12.17    2.04
   4   1  -1    8.92    0.99
  -4  -1   1   11.41    1.72
  -4  -1   1    9.63    0.97
   3   1  -1   81.57    3.44
   3   1  -1   75.81    2.61
  -3  -1   1   82.73    2.65
  -3  -1   1   82.57    3.43
   2   1  -1  174.91    4.72
   2   1  -1  176.80    4.10
  -2  -1   1  181.25    4.10
  -2  -1   1  183.57    4.73
   1   1  -1   55.61    1.90
   1   1  -1   53.13    1.87
  -1  -1   1   51.16    1.84
  -1  -1   1   51.98    1.85
   0   1  -1   29.14    1.40
   0   1  -1   28.50    1.06
   0  -1   1   29.23    1.09
  -1   1  -1    0.90    0.42
  -1   1  -1    1.11    0.39
   1  -1   1    0.76    0.36
  -2   1  -1   26.83    1.60
  -2   1  -1   26.68    1.54
   2  -1   1   25.75    1.56
   2  -1   1   27.65    0.96
   2  -1   1   27.28    1.57
  -3   1  -1   31.52    2.06
   3  -1   1   33.03    1.93
   3  -1   1   32.57    2.02
   3  -1   1   35.84    1.59
  -4   1  -1   24.72    2.09
  -4   1  -1   29.01    1.93
   4  -1   1   25.63    1.84
   4  -1   1   27.82    2.15
   4  -1   1   25.72    1.66
  -5   1  -1    4.95    1.07
  -5   1  -1    6.27    1.58
   5  -1   1    9.29    1.51
   5  -1   1    6.51    1.45
  -6   1  -1    8.53    1.93
  -6   1  -1    9.06    1.58
   6  -1   1    8.98    1.51
   6  -1   1   13.17    1.95
   6  -1   1    7.00    1.55
  -7   1  -1    3.37    0.95
  -7   1  -1    2.70    1.24
   7  -1   1    1.88    0.71
   7  -1   1    2.51    1.27
   7  -1   1    2.64    0.65
  -8   1  -1   51.30    3.21
  -8   1  -1   50.75    4.21
   8  -1   1   52.73    3.32
   8  -1   1   49.70    3.55
  -9   1  -1    0.73    0.68
  -9   1  -1    2.04    1.05
   9  -1   1   -0.19    0.34
   9  -1   1    0.04    0.70
 -10   1  -1    7.47    1.86
 -10   1  -1    4.46    1.33
  10  -1   1    6.68    1.47
 -11   1  -1    0.81    0.70
  11  -1   1   -0.79    0.57
 -12   1  -1   11.07    2.85
  12  -1   1    8.20    1.60
 -12   0   1    6.18    1.67
 -11   0   1    2.24    1.42
 -11   0   1    0.22    0.85
  10   0  -1    0.76    0.73
 -10   0   1    1.52    0.87
 -10   0   1    1.37    1.07
   9   0  -1   10.07    1.78
  -9   0   1    8.73    2.20
  -9   0   1   10.61    1.83
   8   0  -1    1.97    0.72
  -8   0   1    1.44    0.66
  -8   0   1    1.73    0.98
   7   0  -1    4.43    1.21
   7   0  -1    6.05    1.33
   7   0  -1    5.23    1.76
  -7   0   1    7.16    1.37
  -7   0   1    6.49    2.00
   6   0  -1    2.69    0.94
   6   0  -1    2.94    0.87
  -6   0   1    1.43    0.52
  -6   0   1    4.31    1.39
   5   0  -1   17.90    1.93
   5   0  -1   17.70    2.55
   5   0  -1   17.87    1.58
  -5   0   1   17.84    2.08
  -5   0   1   16.24    1.45
   4   0  -1   74.01    3.64
   4   0  -1   70.57    3.65
   4   0  -1   73.69    2.99
  -4   0   1   72.32    2.85
  -4   0   1   73.28    3.68
   3   0  -1   32.28    1.75
   3   0  -1   32.48    2.61
  -3   0   1   33.34    2.14
  -3   0   1   33.60    1.72
   2   0  -1    2.26    0.61
   2   0  -1    4.20    1.02
   2   0  -1    1.96    0.67
  -2   0   1    1.73    0.64
  -2   0   1    1.66    0.52
   1   0  -1   -0.02    0.21
   1   0  -1    0.41    0.26
   1   0  -1    0.66    0.31
  -1   0   1   -0.21    0.21
  -1   0   1   -0.03    0.06
  -1   0  -1  620.12    9.19
  -1   0  -1  520.29    9.90
  -1   0  -1  635.90   10.10
   1   0   1  613.61    9.19
  -2   0  -1   48.17    2.07
  -2   0  -1   47.95    1.68
   2   0   1   50.44    2.09
   2   0   1   48.73    1.71
  -3   0  -1    0.27    0.35
  -3   0  -1    0.16    0.24
   3   0   1   -0.24    0.34
   3   0   1    0.11    0.27
  -4   0  -1   47.62    2.13
  -4   0  -1   49.47    2.91
   4   0   1   45.33    2.76
   4   0   1   45.16    2.10
  -5   0  -1   95.96    3.43
  -5   0  -1   96.96    4.63
   5   0   1   98.80    3.51
   5   0   1  106.22    4.77
  -6   0  -1   49.45    2.52
  -6   0  -1   47.33    3.51
   6   0   1   53.73    3.64
   6   0   1   54.87    2.68
  -7   0  -1   15.78    1.47
  -7   0  -1   19.29    3.09
   7   0   1   23.26    3.46
   7   0   1   16.41    1.55
  -8   0  -1    0.19    0.43
  -8   0  -1   -0.48    0.28
   8   0   1    0.83    0.57
  -9   0  -1    1.66    0.92
  -9   0  -1    1.59    1.04
   9   0   1    3.82    1.18
   9   0   1    1.28    0.61
 -10   0  -1   14.23    3.14
 -10   0  -1    9.91    1.66
  10   0   1   10.54    1.67
 -11   0  -1   12.35    2.62
 -11   0  -1    7.17    1.68
  11   0   1    9.75    1.65
 -12   0  -1    1.37    0.82
  12  -1  -1   12.36    2.03
 -12   1   1   18.97    3.65
  11  -1  -1    5.42    1.20
 -11   1   1    6.54    2.29
 -11   1   1    6.74    1.82
  10  -1  -1   24.01    2.39
 -10   1   1   24.89    4.27
   9  -1  -1    6.01    1.33
  -9   1   1    6.77    1.74
  -9   1   1    4.43    1.71
   8  -1  -1    1.59    0.79
   8  -1  -1    1.34    1.27
  -8   1   1    0.87    0.96
  -8   1   1    2.85    1.17
   7  -1  -1    9.36    2.56
   7  -1  -1    8.97    1.75
  -7   1   1    6.81    1.39
  -7   1   1    4.61    1.48
   6  -1  -1  123.09    4.92
   6  -1  -1  111.03    6.26
   6  -1  -1  112.74    5.32
  -6   1   1  109.06    4.50
  -6   1   1  113.71    5.67
   5  -1  -1   50.99    3.15
   5  -1  -1   46.13    3.18
   5  -1  -1   48.98    2.79
  -5   1   1   43.68    2.58
  -5   1   1   46.33    3.26
   4  -1  -1   18.00    1.67
   4  -1  -1   18.91    1.75
   4  -1  -1   15.69    1.70
  -4   1   1   17.92    1.61
  -4   1   1   17.67    1.85
   3  -1  -1    8.75    1.47
   3  -1  -1    7.24    1.22
   3  -1  -1    7.40    1.37
  -3   1   1    5.62    1.08
   2  -1  -1  295.91    6.60
   2  -1  -1  298.56    6.54
   2  -1  -1  307.47    6.56
  -2   1   1  310.70    6.71
  -2   1   1  281.69    6.36
  -2   1   1  282.30    6.62
   1  -1  -1  110.98    3.09
   1  -1  -1  110.64    2.95
   1  -1  -1  118.43    2.98
  -1   1   1  113.43    2.95
  -1   1   1  108.12    2.95
  -1   1   1  111.95    3.06
   0  -1  -1   88.61    2.30
  -1  -1  -1    9.06    0.73
  -1  -1  -1    9.90    0.51
  -1  -1  -1    8.71    0.72
   1   1   1    9.69    0.49
   1   1   1   10.02    0.75
   1   1   1   10.23    0.78
  -2  -1  -1   13.80    1.17
   2   1   1   15.83    1.23
  -3  -1  -1    9.93    0.60
  -3  -1  -1    8.60    1.24
   3   1   1   11.16    1.26
   3   1   1   10.28    0.61
  -4  -1  -1   16.80    0.96
  -4  -1  -1   18.89    1.84
   4   1   1   17.29    1.76
  -5  -1  -1  106.81    3.08
  -5  -1  -1  111.16    4.97
   5   1   1  113.07    4.97
   5   1   1  107.33    3.11
  -6  -1  -1    6.23    1.80
  -6  -1  -1    3.73    0.69
   6   1   1    5.35    0.85
   6   1   1    5.56    1.61
  -7  -1  -1    2.33    0.57
  -7  -1  -1    3.74    1.41
   7   1   1    2.29    0.70
   7   1   1    3.24    1.10
  -8  -1  -1    4.41    0.91
  -8  -1  -1    9.24    2.49
   8   1   1    4.22    0.86
  -9  -1  -1   21.07    3.01
  -9  -1  -1   30.83    3.35
   9   1   1   24.88    1.76
 -10  -1  -1   10.67    2.61
  10   1   1   14.25    1.34
 -11  -1  -1    3.28    1.42
 -12  -1  -1   -0.63    0.89
  12  -2  -1    3.96    1.31
 -12   2   1    5.38    1.85
  11  -2  -1    1.92    0.95
 -11   2   1   -0.77    0.53
  10  -2  -1    5.30    1.59
 -10   2   1    6.45    1.92
 -10   2   1    2.51    1.46
   9  -2  -1   10.24    1.89
  -9   2   1   14.51    3.06
  -9   2   1   12.51    2.26
   8  -2  -1    4.31    1.37
  -8   2   1    5.57    1.98
  -8   2   1    6.04    1.59
   7  -2  -1   18.27    2.11
  -7   2   1   19.79    3.22
  -7   2   1   22.57    2.21
   6  -2  -1   41.41    2.94
   6  -2  -1   50.00    3.64
  -6   2   1   44.31    3.54
  -6   2   1   43.91    2.95
   5  -2  -1    0.41    0.57
   5  -2  -1    0.39    0.45
   5  -2  -1   -0.01    0.35
  -5   2   1   -0.07    0.21
  -5   2   1    0.24    0.50
   4  -2  -1    1.57    0.70
   4  -2  -1    3.05    0.85
  -4   2   1    3.69    0.94
  -4   2   1    2.60    1.14
   3  -2  -1   -0.09    0.40
   3  -2  -1    0.16    0.45
   3  -2  -1   -0.18    0.19
  -3   2   1    0.09    0.37
  -3   2   1    0.06    0.37
   2  -2  -1  973.37   17.07
   2  -2  -1  961.65   17.26
  -2   2   1  960.27   16.48
  -2   2   1  971.67   17.08
  -2   2   1 1000.00   17.27
   1  -2  -1  137.75    4.01
   1  -2  -1  135.88    3.78
  -1   2   1  133.74    3.94
  -1   2   1  136.55    3.84
  -1   2   1  128.63    3.54
   0  -2  -1   69.25    2.37
   0  -2  -1   65.45    2.32
   0   2   1   65.47    2.32
   0   2   1   70.25    2.39
   0   2   1   66.77    2.37
  -1  -2  -1    9.68    1.33
  -1  -2  -1    6.57    0.62
  -1  -2  -1    5.07    0.77
   1   2   1    6.07    0.94
   1   2   1    5.81    0.58
   1   2   1    8.75    1.24
  -2  -2  -1   57.44    2.55
   2   2   1   56.23    2.52
  -3  -2  -1   41.89    2.45
   3   2   1   46.32    2.54
  -4  -2  -1    4.76    1.24
   4   2   1    7.40    1.56
  -5  -2  -1    4.00    1.17
   5   2   1    6.92    1.65
  -6  -2  -1    8.11    2.04
  -7  -2  -1    1.85    0.85
   7   2   1    2.85    1.32
  -8  -2  -1    6.56    1.81
  -9  -2  -1    0.00    0.69
 -10  -2  -1   19.81    3.89
 -11  -2  -1    7.08    2.14
 -12  -2  -1   -0.18    0.70
  11  -3  -1    0.16    0.92
 -11   3   1    0.02    0.56
  10  -3  -1    0.03    0.67
 -10   3   1    0.85    0.84
   9  -3  -1    5.31    1.61
  -9   3   1    3.44    1.95
   8  -3  -1    5.47    1.50
   8  -3  -1    7.35    2.00
  -8   3   1    7.33    2.04
  -8   3   1    8.07    2.00
   7  -3  -1    2.16    0.97
   7  -3  -1    0.96    0.68
  -7   3   1   -0.14    0.61
   6  -3  -1    0.48    0.72
   6  -3  -1   -0.60    0.47
  -6   3   1    0.25    0.62
  -6   3   1    1.12    0.71
   5  -3  -1    0.50    0.61
   5  -3  -1    1.39    0.57
   5  -3  -1    1.23    0.71
  -5   3   1    0.56    0.74
  -5   3   1   -0.13    0.34
   4  -3  -1   35.43    2.65
   4  -3  -1   37.26    2.33
   4  -3  -1   39.53    2.81
  -4   3   1   37.04    2.48
  -4   3   1   35.23    2.74
  -4   3   1   35.78    2.60
   3  -3  -1   42.42    2.24
   3  -3  -1   39.17    2.69
   3  -3  -1   41.06    2.63
  -3   3   1   41.13    2.28
  -3   3   1   42.47    2.74
  -3   3   1   38.73    2.59
   2  -3  -1  153.69    4.43
   2  -3  -1  153.78    5.23
   2  -3  -1  160.70    5.07
  -2   3   1  161.21    4.53
  -2   3   1  159.57    5.06
  -2   3   1  162.72    5.30
   1  -3  -1    0.72    0.52
   1  -3  -1    1.04    0.54
  -1   3   1    1.65    0.69
  -1   3   1    0.47    0.46
  -1   3   1    1.07    0.57
   0  -3  -1   78.94    2.95
   0  -3  -1   78.45    2.94
   0   3   1   74.52    2.93
   0   3   1   76.83    3.04
   0   3   1   79.06    2.99
   0   3   1   74.45    2.94
  -1  -3  -1  140.78    4.36
  -1  -3  -1  143.44    3.80
  -1  -3  -1  143.35    4.46
   1   3   1  141.64    4.32
   1   3   1  133.26    3.75
   1   3   1  132.30    4.33
  -2  -3  -1   94.52    3.66
  -2  -3  -1   97.73    2.60
   2   3   1   95.83    4.09
   2   3   1   91.21    2.60
  -3  -3  -1   36.32    2.43
   3   3   1   38.65    2.51
  -4  -3  -1   21.68    2.11
   4   3   1   22.77    2.12
  -5  -3  -1   34.45    3.31
   5   3   1   34.89    2.85
  -6  -3  -1   46.04    3.54
   6   3   1   44.46    3.52
  -7  -3  -1   25.01    2.83
  -8  -3  -1   22.75    3.68
  -9  -3  -1    1.15    0.86
 -10  -3  -1    6.06    2.18
 -11  -3  -1    7.28    1.84
 -12  -3  -1    4.74    1.72
  11  -4  -1    3.15    1.33
 -11   4   1    1.72    0.85
  10  -4  -1   15.04    2.91
 -10   4   1   11.38    2.67
   9  -4  -1    0.05    0.59
   9  -4  -1    1.06    1.29
  -9   4   1    0.74    0.90
   8  -4  -1    0.64    0.71
   8  -4  -1    1.37    0.82
  -8   4   1    2.23    0.98
   7  -4  -1   -0.22    0.70
   7  -4  -1   -0.53    0.60
  -7   4   1    0.29    0.55
  -7   4   1   -0.04    0.66
   6  -4  -1   16.40    2.74
   6  -4  -1   16.39    1.76
   6  -4  -1   17.10    2.76
  -6   4   1   19.25    3.05
   5  -4  -1   20.58    2.33
   5  -4  -1   24.62    1.98
  -5   4   1   23.78    2.45
  -5   4   1   24.25    2.05
  -5   4   1   22.37    2.39
   4  -4  -1    5.58    1.15
   4  -4  -1    7.56    1.84
   4  -4  -1   11.83    2.26
  -4   4   1    5.86    1.33
  -4   4   1    5.92    1.60
  -4   4   1    3.78    1.15
   3  -4  -1   30.70    2.04
   3  -4  -1   32.36    2.46
   3  -4  -1   32.22    2.58
  -3   4   1   31.70    2.53
  -3   4   1   25.20    2.28
  -3   4   1   27.78    1.95
   2  -4  -1   29.98    1.92
   2  -4  -1   26.47    2.24
   2  -4  -1   24.86    2.07
  -2   4   1   29.11    2.34
  -2   4   1   28.24    2.25
  -2   4   1   31.90    2.01
   1  -4  -1    7.01    1.39
   1  -4  -1    5.70    1.19
  -1   4   1    8.50    1.57
  -1   4   1    7.56    1.35
  -1   4   1    6.98    1.43
   0  -4  -1   48.39    2.63
   0  -4  -1   51.22    2.61
   0   4   1   48.25    2.69
   0   4   1   49.49    2.99
   0   4   1   52.47    2.71
   0   4   1   48.12    2.66
  -1  -4  -1   43.80    2.23
  -1  -4  -1   38.69    2.46
   1   4   1   40.34    2.44
   1   4   1   41.80    2.55
   1   4   1   40.87    2.23
  -2  -4  -1   40.07    1.94
  -2  -4  -1   39.65    2.53
   2   4   1   38.85    2.48
   2   4   1   38.68    1.93
   2   4   1   37.07    2.64
  -3  -4  -1   55.01    3.22
   3   4   1   57.13    3.28
   3   4   1   58.50    2.12
  -4  -4  -1    3.93    1.25
   4   4   1    4.23    1.06
  -5  -4  -1   82.55    4.77
   5   4   1   76.06    4.38
  -6  -4  -1    0.03    0.48
   6   4   1   -0.98    0.68
  -7  -4  -1   15.65    3.05
  -8  -4  -1   32.95    3.53
  -9  -4  -1    4.24    1.77
 -10  -4  -1   38.46    4.22
 -11  -4  -1    4.65    1.69
  11  -5  -1    5.00    1.53
 -11   5   1    4.20    1.65
  10  -5  -1    0.20    0.72
 -10   5   1    2.11    1.06
   9  -5  -1    7.56    1.78
   9  -5  -1    9.73    2.24
  -9   5   1    5.67    1.91
   8  -5  -1    0.80    0.75
   8  -5  -1    2.37    1.44
  -8   5   1    3.22    1.24
   7  -5  -1   15.73    2.37
   7  -5  -1   14.13    2.63
  -7   5   1   12.78    2.80
   6  -5  -1   15.58    2.57
   6  -5  -1   18.29    1.80
  -6   5   1   20.54    3.27
  -6   5   1   19.84    3.08
  -6   5   1   18.74    2.01
   5  -5  -1    5.72    1.71
   5  -5  -1    2.50    0.94
   5  -5  -1    3.89    1.23
  -5   5   1    3.79    1.32
  -5   5   1    2.60    1.21
  -5   5   1    4.60    1.12
   4  -5  -1    2.66    1.04
   4  -5  -1    2.90    0.84
   4  -5  -1    1.31    0.82
  -4   5   1    1.73    0.88
  -4   5   1    1.70    0.77
  -4   5   1    1.29    0.66
   3  -5  -1   19.13    1.99
   3  -5  -1   16.70    1.56
   3  -5  -1   21.72    2.29
  -3   5   1   22.21    2.29
  -3   5   1   18.85    1.73
  -3   5   1   20.58    2.20
   2  -5  -1   57.65    3.55
   2  -5  -1   62.92    3.06
   2  -5  -1   61.58    3.47
  -2   5   1   53.32    2.86
  -2   5   1   61.77    3.62
  -2   5   1   61.77    3.74
   1  -5  -1   49.38    3.03
   1  -5  -1   48.33    3.13
  -1   5   1   49.27    3.11
  -1   5   1   49.12    3.14
  -1   5   1   53.49    2.90
   0  -5  -1  110.83    4.52
   0  -5  -1  109.65    4.41
   0   5   1  111.99    4.56
   0   5   1  118.33    4.77
   0   5   1  108.15    4.44
   0   5   1  111.43    4.58
  -1  -5  -1    1.72    0.71
  -1  -5  -1    3.15    1.07
   1   5   1    2.35    0.89
   1   5   1    1.40    0.77
   1   5   1    1.62    0.94
  -2  -5  -1    3.18    1.06
  -2  -5  -1    3.28    0.85
   2   5   1    3.44    0.99
   2   5   1    2.85    1.08
   2   5   1    4.00    0.95
  -3  -5  -1   96.03    3.33
  -3  -5  -1  103.24    4.79
   3   5   1   97.00    4.67
   3   5   1  103.52    5.17
   3   5   1  104.63    3.53
  -4  -5  -1   92.53    4.77
   4   5   1   94.43    2.92
   4   5   1   95.31    4.90
   4   5   1   96.29    2.98
  -5  -5  -1   10.07    2.13
   5   5   1   10.24    2.10
  -6  -5  -1   15.27    2.84
  -7  -5  -1    4.14    1.60
  -8  -5  -1   35.44    3.70
  -9  -5  -1   12.09    2.68
 -10  -5  -1    1.79    1.05
 -11  -5  -1    2.48    0.92
  11  -6  -1    0.60    0.92
 -11   6   1    0.15    1.23
  10  -6  -1    0.41    0.97
 -10   6   1    1.52    1.30
   9  -6  -1   -2.57    1.16
   9  -6  -1    2.87    1.73
  -9   6   1    0.60    0.67
   8  -6  -1   10.99    2.62
   8  -6  -1   12.49    2.23
  -8   6   1   16.14    3.53
   7  -6  -1   16.68    2.56
   7  -6  -1   15.03    3.04
  -7   6   1   17.34    3.36
   6  -6  -1    5.39    1.62
   6  -6  -1    4.76    1.35
  -6   6   1    6.60    2.11
  -6   6   1    6.91    1.55
   5  -6  -1    0.13    0.46
   5  -6  -1   -0.68    0.39
  -5   6   1    0.82    0.60
  -5   6   1    0.29    0.92
   4  -6  -1    1.52    0.93
   4  -6  -1   -0.28    0.37
   4  -6  -1    1.31    0.65
  -4   6   1    0.54    0.72
  -4   6   1    0.73    0.64
  -4   6   1   -0.39    0.44
   3  -6  -1   29.89    2.23
   3  -6  -1   28.50    2.61
   3  -6  -1   32.51    2.98
  -3   6   1   29.69    2.75
  -3   6   1   30.84    3.32
  -3   6   1   31.56    2.33
   2  -6  -1   46.28    3.42
   2  -6  -1   42.96    2.68
   2  -6  -1   46.19    3.23
  -2   6   1   49.80    2.96
  -2   6   1   49.91    3.56
  -2   6   1   43.02    3.75
   1  -6  -1    0.75    0.68
  -1   6   1    1.24    0.86
  -1   6   1    0.70    0.49
  -1   6   1    1.75    0.70
   0  -6  -1   83.15    4.05
   0  -6  -1   75.98    4.02
   0   6   1   76.59    4.03
   0   6   1   81.75    4.17
   0   6   1   79.98    4.10
   0   6   1   79.26    4.23
  -1  -6  -1   66.44    3.51
   1   6   1   62.29    3.45
   1   6   1   64.21    3.69
   1   6   1   57.06    3.63
  -2  -6  -1   56.54    3.06
   2   6   1   52.54    3.42
   2   6   1   53.40    3.67
   2   6   1   56.09    3.07
  -3  -6  -1   28.81    1.97
  -3  -6  -1   23.76    2.41
   3   6   1   27.95    1.93
   3   6   1   29.40    2.86
   3   6   1   22.70    2.34
  -4  -6  -1   16.42    2.72
   4   6   1   11.42    1.15
   4   6   1   16.40    2.79
   4   6   1   15.12    1.32
   4   6   1   10.87    2.32
  -5  -6  -1   16.60    3.02
   5   6   1   17.26    1.15
   5   6   1   19.35    3.30
   5   6   1   18.05    3.18
  -6  -6  -1    6.79    1.98
  -7  -6  -1   19.36    3.24
  -9  -6  -1    1.35    1.01
 -10  -6  -1    0.31    0.46
 -11  -6  -1    1.32    1.69
  10  -7  -1    1.79    1.43
 -10   7   1    1.26    1.28
   9  -7  -1    5.37    1.64
   9  -7  -1    5.61    2.01
  -9   7   1    8.38    2.24
   8  -7  -1    9.29    3.04
   8  -7  -1    3.53    1.53
  -8   7   1    6.83    2.10
   7  -7  -1    0.50    0.93
   7  -7  -1   -0.28    0.80
  -7   7   1    0.86    0.89
   6  -7  -1    1.69    0.82
   6  -7  -1    2.56    1.23
  -6   7   1    2.25    1.20
  -6   7   1    1.00    0.66
   5  -7  -1   21.29    2.05
   5  -7  -1   23.94    3.76
  -5   7   1   18.48    3.14
  -5   7   1   23.82    2.17
   4  -7  -1   15.51    2.85
   4  -7  -1   13.63    1.62
  -4   7   1   14.30    2.53
  -4   7   1   15.25    2.28
   3  -7  -1   22.37    3.23
   3  -7  -1   22.05    1.98
   3  -7  -1   24.47    2.72
  -3   7   1   23.84    2.14
  -3   7   1   21.90    3.23
  -3   7   1   23.06    2.64
   2  -7  -1    7.13    1.46
   2  -7  -1    6.55    1.66
   2  -7  -1    5.71    1.54
  -2   7   1    5.45    1.42
  -2   7   1    3.44    1.10
  -2   7   1    9.15    1.84
   1  -7  -1    9.71    2.03
  -1   7   1    6.81    1.61
  -1   7   1    9.47    1.94
  -1   7   1    5.74    1.56
   0   7   1   17.66    2.07
   0   7   1   19.76    2.12
   0   7   1   18.23    2.03
   0   7   1   16.11    2.52
  -1  -7  -1   45.00    3.09
   1   7   1   36.17    3.12
   1   7   1   39.32    3.23
   1   7   1   39.01    3.38
   1   7   1   40.43    3.01
  -2  -7  -1   -0.50    0.25
  -2  -7  -1    0.31    0.46
   2   7   1    1.46    0.78
   2   7   1    0.43    0.34
   2   7   1   -0.29    0.50
  -3  -7  -1   26.79    2.75
  -3  -7  -1   26.83    2.15
   3   7   1   32.71    3.21
   3   7   1   30.79    2.90
   3   7   1   32.54    2.34
  -4  -7  -1   -0.25    0.26
   4   7   1   -0.21    0.41
   4   7   1   -0.61    0.35
   4   7   1   -0.77    0.67
  -5  -7  -1   14.23    2.89
   5   7   1   10.36    2.41
   5   7   1   10.14    1.13
   5   7   1   10.64    1.14
  -6  -7  -1    3.14    1.59
   6   7   1    4.66    1.77
  -7  -7  -1    7.04    2.14
  -8  -7  -1    0.49    0.95
   8   7   1    1.31    0.83
  -9  -7  -1    3.29    1.75
   9   7   1    7.23    2.63
 -10  -7  -1    7.23    2.69
  10   7   1    5.52    2.55
  10  -8  -1    1.41    1.07
 -10   8   1    1.38    1.15
   9  -8  -1    0.71    0.85
   9  -8  -1   -1.62    1.60
  -9   8   1   -0.20    1.14
   8  -8  -1    1.18    1.14
  -8   8   1    1.37    1.07
   7  -8  -1    0.01    0.97
   7  -8  -1    1.12    1.36
  -7   8   1    1.32    0.63
   6  -8  -1    6.62    2.00
   6  -8  -1    5.88    1.48
  -6   8   1    5.66    1.66
  -6   8   1    8.49    1.86
   5  -8  -1    4.67    1.26
   5  -8  -1    2.09    1.07
  -5   8   1    3.09    1.42
  -5   8   1    5.29    1.31
   4  -8  -1    0.66    0.63
   4  -8  -1    0.36    0.70
  -4   8   1    1.41    0.74
  -4   8   1    0.11    0.53
   3  -8  -1    0.97    0.90
   3  -8  -1    2.50    0.82
  -3   8   1    4.96    1.69
  -3   8   1    3.75    1.19
   2  -8  -1   12.68    2.35
   2  -8  -1   17.99    2.75
  -2   8   1   11.58    2.53
  -2   8   1   14.19    2.30
   1  -8  -1   33.33    3.10
  -1   8   1   31.74    3.00
  -1   8   1   33.70    3.16
  -1   8   1   36.40    3.32
   0  -8  -1   42.44    3.44
   0   8   1   43.01    3.59
   0   8   1   44.48    3.43
   0   8   1   43.41    3.45
   0   8   1   46.33    3.45
  -1  -8  -1   26.67    2.54
   1   8   1   29.10    2.93
   1   8   1   30.24    2.58
   1   8   1   30.82    3.02
   1   8   1   25.51    2.67
   2   8   1   10.91    2.09
   2   8   1   13.55    2.80
   2   8   1    8.82    2.06
  -3  -8  -1    8.85    1.62
  -3  -8  -1   14.05    2.78
   3   8   1   15.38    2.42
   3   8   1   12.51    2.88
  -4  -8  -1   44.72    3.90
   4   8   1   48.92    3.00
   4   8   1   50.02    4.36
   4   8   1   52.78    3.19
  -5  -8  -1   32.80    3.44
   5   8   1   37.82    2.40
   5   8   1   30.10    2.13
   5   8   1   32.30    3.62
  -6  -8  -1    8.23    2.36
   6   8   1    8.47    2.32
   6   8   1    5.99    0.92
  -7  -8  -1   22.66    4.02
   7   8   1   17.32    3.45
  -8  -8  -1    0.42    0.67
   8   8   1    1.29    1.22
  -9  -8  -1   -1.94    0.71
   9  -9  -1    3.89    1.59
  -9   9   1    4.50    1.89
   8  -9  -1    7.19    2.14
  -8   9   1    4.70    1.41
   7  -9  -1   14.21    3.47
   7  -9  -1   11.41    2.32
  -7   9   1   10.62    1.79
  -7   9   1    8.75    2.05
   6  -9  -1   -0.73    1.00
   6  -9  -1    1.15    1.14
  -6   9   1    2.75    1.21
  -6   9   1    0.25    0.65
   5  -9  -1    3.32    1.35
   5  -9  -1    5.06    2.07
  -5   9   1    3.73    1.34
  -5   9   1    3.57    1.77
   4  -9  -1    3.48    1.54
   4  -9  -1    4.01    1.31
  -4   9   1    4.27    1.33
  -4   9   1    3.84    1.41
   3  -9  -1   -0.83    0.68
   3  -9  -1   -0.20    0.51
  -3   9   1    0.55    0.55
  -3   9   1    0.34    0.87
   2  -9  -1    1.04    0.81
  -2   9   1   -0.53    0.49
   1  -9  -1    0.26    0.50
  -1   9   1    0.14    0.48
  -1   9   1    0.07    0.73
   0  -9  -1   23.51    2.64
   0   9   1   28.92    5.79
   0   9   1   26.08    3.01
   0   9   1   23.14    2.58
  -1  -9  -1   25.92    2.71
   1   9   1   28.72    3.06
   1   9   1   33.33    3.35
   1   9   1   28.88    2.96
  -2  -9  -1    2.35    0.91
   2   9   1    1.18    0.61
   2   9   1    0.92    0.86
   2   9   1    0.85    0.91
  -3  -9  -1   59.00    3.74
  -3  -9  -1   65.68    4.84
   3   9   1   68.94    5.12
   3   9   1   54.64    3.79
  -4  -9  -1    7.13    2.13
   4   9   1    6.21    1.53
   4   9   1    8.00    2.23
   4   9   1    4.42    1.25
  -5  -9  -1    0.38    0.71
   5   9   1    1.02    0.63
   5   9   1    0.41    0.53
   5   9   1    0.14    0.53
  -6  -9  -1    1.24    0.98
   6   9   1   -0.01    0.34
   6   9   1    0.08    0.54
   6   9   1    0.03    0.49
  -7  -9  -1   12.96    3.13
   7   9   1   10.87    2.98
  -8  -9  -1   22.88    4.15
   8   9   1   20.46    4.41
  -9  -9  -1    5.13    1.95
   9   9   1    1.48    1.57
   8 -10  -1    4.56    1.57
  -8  10   1    8.70    2.02
   7 -10  -1   -1.22    1.84
   7 -10  -1    0.04    0.56
  -7  10   1    1.51    1.39
  -7  10   1    0.47    0.64
   6 -10  -1    0.75    0.84
  -6  10   1    1.20    0.86
  -6  10   1    1.62    0.99
   5 -10  -1    3.32    1.44
  -5  10   1    6.79    1.48
  -5  10   1    3.10    1.51
   4 -10  -1   44.49    3.49
   4 -10  -1   47.56    4.67
  -4  10   1   46.51    3.50
  -4  10   1   35.64    4.24
   3 -10  -1   29.83    4.59
  -3  10   1   28.79    2.74
  -3  10   1   29.63    3.54
   2 -10  -1    0.50    0.82
  -2  10   1    0.58    0.80
  -2  10   1   -0.74    0.60
   1 -10  -1    7.70    2.09
  -1  10   1    5.77    1.62
  -1  10   1   10.42    2.55
   0 -10  -1    8.56    2.10
   0  10   1    9.26    2.10
   0  10   1    8.92    2.40
  -1 -10  -1    1.84    1.03
   1  10   1   -0.47    0.60
   1  10   1    1.64    0.83
  -2 -10  -1    0.16    0.44
   2  10   1    0.97    0.83
   2  10   1   -0.96    0.61
   3  10   1   16.49    2.94
   3  10   1   14.09    3.24
   3  10   1   16.50    2.74
  -4 -10  -1    7.37    2.76
   4  10   1   11.66    2.23
  -5 -10  -1    1.35    1.04
   5  10   1    0.59    0.69
   5  10   1    0.46    0.68
   5  10   1   -0.08    0.85
  -6 -10  -1    2.01    1.30
   6  10   1    3.92    1.07
   6  10   1    4.41    0.83
   6  10   1    4.79    1.77
  -7 -10  -1    2.22    1.01
   7  10   1    2.17    1.40
  -8 -10  -1   -0.68    0.54
   8  10   1    0.95    1.16
   7 -11  -1    3.98    1.66
  -7  11   1    5.10    1.35
  -7  11   1    0.69    1.09
   6 -11  -1   -0.37    0.86
   6 -11  -1   -0.61    1.71
  -6  11   1    0.92    0.90
  -6  11   1    0.80    1.49
   5 -11  -1    9.27    2.61
  -5  11   1   10.15    2.21
  -5  11   1    8.14    2.61
   4 -11  -1    5.50    1.79
  -4  11   1    6.99    1.64
  -4  11   1    4.17    1.85
   3 -11  -1   -0.53    0.72
  -3  11   1    0.12    0.76
  -3  11   1    0.60    1.00
   2 -11  -1   -0.79    0.71
  -2  11   1   -0.67    0.77
  -2  11   1    0.24    0.69
   1 -11  -1   17.31    3.49
  -1  11   1   12.07    2.50
  -1  11   1   15.87    4.29
   0 -11  -1   15.83    2.98
   0  11   1   15.40    2.67
  -1 -11  -1   13.23    2.75
   1  11   1   14.03    4.27
   1  11   1   10.38    2.39
  -2 -11  -1   11.63    2.50
   2  11   1    7.33    1.98
   2  11   1    9.96    2.39
   3  11   1    6.40    2.14
   3  11   1    2.74    1.32
   4  11   1   11.96    2.88
   4  11   1   13.81    2.61
   4  11   1   14.03    2.51
  -5 -11  -1   25.27    4.25
   5  11   1   22.47    2.43
   5  11   1   24.01    2.48
   5  11   1   19.84    4.05
  -6 -11  -1    4.54    1.21
   6  11   1    1.65    1.44
   6  11   1    4.05    1.07
  -7 -11  -1    2.28    1.24
   7  11   1    3.02    1.91
   6 -12  -1    1.25    1.24
  -6  12   1    1.21    0.94
  -6  12   1    2.56    1.45
  -5  12   1    1.68    0.98
  -5  12   1    0.63    1.30
   4 -12  -1   -0.79    0.73
  -4  12   1   -0.63    0.67
  -4  12   1   -0.28    0.59
   3 -12  -1    0.84    0.75
  -3  12   1    1.56    1.07
  -3  12   1   -0.04    0.71
   2 -12  -1    1.37    0.93
  -2  12   1    1.60    0.98
  -2  12   1    5.70    2.18
   1 -12  -1    6.12    1.89
  -1  12   1    4.92    1.84
  -1  12   1    6.36    1.70
   0 -12  -1    1.19    0.85
   0  12   1   -0.08    0.96
   0  12   1   -0.47    0.61
  -1 -12  -1   15.63    3.93
   1  12   1    8.56    2.14
  -2 -12  -1    0.25    0.80
   2  12   1    0.01    0.50
   2  12   1   -0.31    0.91
   3  12   1    6.91    1.78
   3  12   1    7.68    2.45
   3  12   1   12.06    2.84
   4  12   1    4.38    1.72
   4  12   1   10.76    2.32
   4  12   1    5.82    1.83
   5  12   1    3.83    1.76
   5  12   1    6.75    1.54
   4 -13  -1    3.41    1.11
  -4  13   1    4.40    1.31
  -4  13   1    2.26    1.48
   3 -13  -1   26.14    4.52
  -3  13   1   22.11    4.16
  -3  13   1   24.42    2.88
   2 -13  -1   12.03    2.75
  -2  13   1   14.27    2.69
  -2  13   1   12.76    2.88
   1 -13  -1    1.20    0.78
  -1  13   1   -0.75    0.93
   0 -13  -1    9.98    2.28
   0  13   1   10.16    2.45
   0  13   1    9.10    2.70
  -1 -13  -1    0.34    1.01
   1  13   1   -0.06    1.08
   1  13   1   -0.55    0.71
   2  13   1    4.30    1.90
   2  13   1    2.38    1.41
   3  13   1    8.43    2.58
   3  13   1    2.66    1.81
   3  12  -2    0.26    1.22
   3  12  -2    0.18    0.99
   3  12  -2    3.21    1.77
   2  12  -2    0.32    1.09
   2  12  -2   -0.01    1.04
   2  12  -2   -0.51    0.97
   1  12  -2   15.88    3.09
   1  12  -2   12.56    3.31
   1  12  -2   12.82    2.86
   0  12  -2   12.19    2.97
   0  12  -2    9.32    2.43
   0  12  -2    9.00    2.31
  -1  12  -2   -0.20    0.67
  -1  12  -2   -0.44    0.82
  -2  12  -2   -1.11    0.52
  -2  12  -2   -0.32    0.88
  -3  12  -2    1.52    1.56
  -3  12  -2    3.26    1.28
   3 -12   2    3.74    1.52
  -4  12  -2   12.31    2.22
  -4  12  -2   12.91    3.20
   4 -12   2    9.17    2.52
   5  11  -2   -0.21    0.85
   5  11  -2    1.32    1.35
   4  11  -2    1.67    0.99
   4  11  -2    2.90    1.76
   4  11  -2    1.04    0.95
   3  11  -2    1.07    0.86
   3  11  -2    1.10    0.67
   3  11  -2   -0.47    0.82
   2  11  -2   -1.56    0.69
   2  11  -2    2.51    0.67
   2  11  -2    2.57    1.10
   1  11  -2   -0.06    0.75
   1  11  -2    0.25    1.33
   1  11  -2   -0.77    0.54
   0  11  -2    5.18    1.64
   0  11  -2    5.23    1.72
   0  11  -2    2.17    1.18
  -1  11  -2    3.43    1.17
  -1  11  -2    2.89    1.34
  -2  11  -2    5.33    1.92
  -2  11  -2    5.85    1.74
   2 -11   2    4.00    1.27
  -3  11  -2    1.40    1.19
  -3  11  -2   -0.92    0.63
   3 -11   2   -0.31    0.46
  -4  11  -2    0.89    1.18
  -4  11  -2    2.38    1.44
   4 -11   2    4.48    1.50
  -5  11  -2   -2.15    0.77
  -5  11  -2   -0.77    0.92
  -6  11  -2   -0.21    1.00
   6 -11   2    1.23    1.06
   6  10  -2    4.15    2.13
   5  10  -2    3.64    1.05
   5  10  -2    3.32    1.79
  -5 -10   2    2.68    1.38
   4  10  -2   35.31    3.22
   4  10  -2   26.93    4.85
   3  10  -2   32.62    3.35
   3  10  -2   28.31    4.37
   3  10  -2   32.45    3.57
   2  10  -2   -0.19    0.88
   2  10  -2    2.17    1.22
   2  10  -2    1.63    1.23
   1  10  -2    1.29    1.15
   1  10  -2    2.96    1.21
   1  10  -2    3.42    1.20
   0  10  -2   12.29    2.73
   0  10  -2   10.39    2.62
  -1  10  -2   43.95    3.61
  -1  10  -2   39.57    3.93
   1 -10   2   47.90    4.57
  -2  10  -2    0.79    0.97
  -2  10  -2    0.20    0.74
   2 -10   2    1.26    0.94
  -3  10  -2    0.48    0.94
   3 -10   2    0.55    0.62
  -4  10  -2   24.44    2.16
   4 -10   2   22.70    4.24
  -5  10  -2    0.52    0.71
  -5  10  -2   -0.48    0.66
   5 -10   2    1.29    1.09
  -6  10  -2    4.60    1.92
   6 -10   2    2.47    1.08
  -7  10  -2    1.66    1.08
   7 -10   2    2.66    1.54
  -8  10  -2   -1.75    0.77
   8 -10   2   -1.35    0.73
   7   9  -2    0.58    1.15
   7   9  -2    0.69    0.80
  -7  -9   2    1.52    1.24
   6   9  -2   -1.15    1.08
   6   9  -2    3.70    1.09
   6   9  -2    4.44    1.70
  -6  -9   2    1.74    1.18
   5   9  -2    2.41    1.56
   5   9  -2    5.35    1.49
   5   9  -2    5.65    1.61
  -5  -9   2    5.23    1.67
   4   9  -2    3.96    1.73
   4   9  -2    1.49    1.29
   4   9  -2    5.63    1.69
  -4  -9   2    3.92    1.50
   3   9  -2    8.35    2.00
   3   9  -2    6.17    1.97
   2   9  -2    2.00    1.13
   2   9  -2    1.74    0.94
   2   9  -2    2.77    1.12
   1   9  -2   14.91    2.90
   1   9  -2    8.68    2.15
   1   9  -2   11.96    2.64
   0   9  -2   40.67    3.53
   0   9  -2   38.17    3.44
  -1   9  -2   56.71    4.34
  -1   9  -2   53.39    3.83
   1  -9   2   61.13    4.78
  -2   9  -2    2.20    1.10
   2  -9   2    2.55    1.14
  -3   9  -2    6.54    1.99
  -3   9  -2    3.57    1.18
   3  -9   2    5.45    2.06
  -4   9  -2   69.94    3.46
  -4   9  -2   64.44    4.95
   4  -9   2   60.70    5.34
  -5   9  -2   34.11    3.83
  -5   9  -2   33.78    2.10
   5  -9   2   37.79    4.32
  -6   9  -2    6.27    2.29
   6  -9   2    8.22    2.22
  -7   9  -2    0.37    0.96
   7  -9   2    1.55    1.03
  -8   9  -2    1.05    1.00
   8  -9   2    0.64    0.99
  -9   9  -2    0.47    1.11
   9  -9   2   -0.73    1.03
  -8  -8   2    7.27    2.01
   7   8  -2   16.91    1.70
   7   8  -2   16.21    1.68
  -7  -8   2   17.91    3.46
   6   8  -2   18.30    2.01
   6   8  -2   20.79    2.23
  -6  -8   2   18.50    3.73
   5   8  -2    6.92    1.50
   5   8  -2   10.03    1.93
  -5  -8   2    8.90    2.17
   4   8  -2   12.80    2.83
   4   8  -2   16.47    2.70
  -4  -8   2   20.01    3.31
   3   8  -2    7.19    1.82
   3   8  -2   10.67    2.12
   3   8  -2    7.87    2.31
  -3  -8   2    8.03    2.02
   2   8  -2   12.48    2.39
   2   8  -2   11.69    2.76
   2   8  -2   14.73    2.58
   2   8  -2   15.37    2.92
   1   8  -2   20.62    3.38
   1   8  -2   13.70    2.43
   1   8  -2   15.44    2.73
   1   8  -2   16.16    2.74
   1   8  -2   17.75    3.19
   0   8  -2   11.17    2.31
   0   8  -2   12.57    2.41
   0   8  -2   10.85    1.95
  -1   8  -2   22.89    2.58
  -1   8  -2   26.91    2.58
  -1   8  -2   25.41    2.72
   1  -8   2   21.21    3.36
  -2   8  -2    1.55    0.88
  -2   8  -2    2.58    1.32
  -2   8  -2    1.15    0.76
   2  -8   2    0.72    0.89
  -3   8  -2    9.01    1.68
  -3   8  -2   15.73    2.77
   3  -8   2   14.50    3.14
  -4   8  -2    4.00    0.99
  -4   8  -2    1.77    1.09
   4  -8   2    4.67    1.43
  -5   8  -2    4.87    1.43
  -5   8  -2    4.89    0.90
   5  -8   2    2.73    1.15
  -6   8  -2    1.29    1.12
   6  -8   2    2.29    1.04
  -7   8  -2    3.99    1.63
   7  -8   2    4.11    1.62
  -8   8  -2   13.01    2.82
   8  -8   2    6.31    1.95
  -9   8  -2    3.72    1.97
   9  -8   2    5.00    1.85
  -9  -7   2    3.03    1.26
  -8  -7   2    6.30    1.98
   7   7  -2    2.02    0.65
   7   7  -2   -0.07    0.55
  -7  -7   2    0.63    0.76
   6   7  -2    6.02    1.29
   6   7  -2    4.01    1.02
  -6  -7   2    4.88    1.68
   5   7  -2   16.47    1.90
   5   7  -2   12.10    2.00
  -5  -7   2   15.79    3.02
   4   7  -2   14.24    2.33
   4   7  -2   14.85    2.43
  -4  -7   2   15.36    2.72
   3   7  -2   16.79    2.75
   3   7  -2   14.37    2.27
   3   7  -2   18.50    2.10
  -3  -7   2   16.96    2.92
   2   7  -2   28.60    2.70
   2   7  -2   31.14    2.79
   2   7  -2   30.86    2.85
   1   7  -2    7.73    1.88
   1   7  -2    6.30    1.58
   1   7  -2    7.12    1.81
   1   7  -2    6.90    1.58
   0   7  -2    0.51    0.61
   0   7  -2    0.06    0.49
   0   7  -2   -0.53    0.34
   0   7  -2   -0.64    0.39
  -1   7  -2   48.42    3.49
  -1   7  -2   48.33    3.94
  -1   7  -2   50.50    3.91
  -1   7  -2   49.30    3.20
   1  -7   2   44.20    3.71
  -2   7  -2   53.17    3.80
  -2   7  -2   51.59    2.94
  -2   7  -2   54.28    3.62
   2  -7   2   48.57    4.00
  -3   7  -2   -0.71    0.35
  -3   7  -2    0.43    0.58
   3  -7   2   -0.19    0.49
   3  -7   2   -0.61    0.50
  -4   7  -2    9.76    2.10
  -4   7  -2   10.59    1.09
   4  -7   2   13.71    2.50
   4  -7   2    7.87    2.00
  -5   7  -2    6.39    0.98
  -5   7  -2    6.00    1.58
   5  -7   2   10.94    2.76
  -6   7  -2   -0.71    0.85
   6  -7   2    0.80    0.91
  -7   7  -2    9.53    2.50
   7  -7   2    9.34    2.40
  -8   7  -2    5.09    1.83
   8  -7   2    6.73    1.95
  -9   7  -2    3.68    1.79
   9  -7   2    2.86    1.49
 -10   7  -2    0.26    1.14
  10  -7   2    1.38    1.61
  -9  -6   2    6.13    2.07
  -8  -6   2   -0.06    0.69
   7   6  -2   20.62    1.64
   7   6  -2   15.92    1.50
  -7  -6   2   19.24    3.36
   6   6  -2    0.54    0.57
   6   6  -2    1.51    0.61
  -6  -6   2    1.63    0.84
   5   6  -2   33.93    2.48
   5   6  -2   28.16    2.23
  -5  -6   2   38.01    3.30
   4   6  -2    2.09    0.85
   4   6  -2    1.90    1.12
   4   6  -2    2.66    0.94
  -4  -6   2    1.60    0.87
   3   6  -2   22.78    2.07
   3   6  -2   25.61    2.31
  -3  -6   2   24.74    2.45
   2   6  -2    5.64    1.52
   2   6  -2    4.61    1.34
   2   6  -2    2.17    0.88
  -2  -6   2    6.14    1.51
   1   6  -2    1.84    0.89
   1   6  -2    2.43    1.03
   1   6  -2    2.41    0.98
   1   6  -2    0.94    0.70
   0   6  -2   11.31    2.15
   0   6  -2    9.76    1.80
   0   6  -2   12.85    2.26
   0   6  -2   12.43    1.48
   0  -6   2   12.51    2.19
  -1   6  -2   91.31    4.09
  -1   6  -2   97.99    4.68
  -1   6  -2   85.41    4.90
  -1   6  -2   87.53    4.30
   1  -6   2   83.32    4.88
  -2   6  -2   11.87    1.30
  -2   6  -2    9.76    1.98
  -2   6  -2   14.49    2.44
   2  -6   2   12.70    2.50
  -3   6  -2   23.21    2.38
  -3   6  -2   25.71    2.71
  -3   6  -2   26.67    1.72
   3  -6   2   22.91    2.59
   3  -6   2   27.53    2.48
  -4   6  -2    2.98    1.36
  -4   6  -2    2.85    0.69
  -4   6  -2    3.80    1.13
   4  -6   2    4.36    1.29
   4  -6   2    3.23    1.29
  -5   6  -2    9.55    2.04
   5  -6   2    8.95    1.86
   5  -6   2   11.24    2.14
  -6   6  -2   74.84    5.07
   6  -6   2   73.74    5.35
  -7   6  -2   -0.50    0.63
   7  -6   2   -0.58    0.44
  -8   6  -2    1.19    1.16
   8  -6   2    1.65    1.17
  -9   6  -2   -0.72    1.11
   9  -6   2    0.92    0.63
 -10   6  -2    4.89    1.81
  10  -6   2    4.59    1.53
 -11   6  -2    0.60    0.74
  11  -6   2    3.71    1.29
 -10  -5   2   11.36    2.60
  -9  -5   2   -0.19    0.61
  -8  -5   2    0.14    0.60
   7   5  -2   36.48    2.16
   7   5  -2   29.21    1.98
  -7  -5   2   34.88    3.43
   6   5  -2   25.17    1.90
   6   5  -2   26.34    1.90
  -6  -5   2   29.69    3.04
   5   5  -2   23.26    1.93
   5   5  -2   21.00    1.82
   5   5  -2   22.43    2.48
  -5  -5   2   20.20    2.30
   4   5  -2    6.53    1.68
   4   5  -2    6.92    1.35
   4   5  -2    6.03    1.33
  -4  -5   2    6.75    1.54
   3   5  -2   -0.16    0.27
   3   5  -2    0.53    0.48
   3   5  -2    0.53    0.43
  -3  -5   2   -0.22    0.28
   2   5  -2   -0.19    0.32
   2   5  -2    0.09    0.44
   2   5  -2    0.94    0.64
  -2  -5   2    0.75    0.38
   1   5  -2   43.23    3.07
   1   5  -2   44.68    2.96
   1   5  -2   40.82    2.66
  -1  -5   2   39.69    2.72
   0   5  -2    1.39    0.78
   0   5  -2    0.75    0.55
   0   5  -2    1.13    0.61
  -1   5  -2   -0.22    0.30
  -1   5  -2    0.61    0.43
  -1   5  -2   -0.23    0.22
  -1   5  -2    0.31    0.40
   1  -5   2    0.17    0.43
  -2   5  -2    3.00    1.25
  -2   5  -2    3.62    0.87
  -2   5  -2    3.66    1.07
   2  -5   2    4.37    1.38
   2  -5   2    3.67    1.00
  -3   5  -2   -0.07    0.45
  -3   5  -2    0.37    0.28
  -3   5  -2    0.48    0.38
   3  -5   2    0.91    0.57
   3  -5   2    0.39    0.47
  -4   5  -2   85.08    4.91
  -4   5  -2   74.87    2.37
  -4   5  -2   74.42    4.32
   4  -5   2   73.31    4.72
   4  -5   2   81.14    4.31
  -5   5  -2    6.40    1.75
  -5   5  -2    7.93    1.82
   5  -5   2    9.62    1.90
   5  -5   2    9.22    1.92
  -6   5  -2    2.84    1.18
   6  -5   2    3.70    1.42
  -7   5  -2    1.89    1.10
   7  -5   2    2.17    0.57
   7  -5   2    1.29    1.04
  -8   5  -2   11.67    2.68
   8  -5   2   10.31    2.45
   8  -5   2   14.88    1.33
  -9   5  -2   11.96    2.56
   9  -5   2   13.56    1.43
   9  -5   2    9.27    2.16
 -10   5  -2    4.25    1.65
  10  -5   2    9.50    1.70
  10  -5   2    9.50    3.01
 -11   5  -2    2.82    1.58
  11  -5   2    3.63    1.55
 -10  -4   2   -0.10    0.76
  -9  -4   2    4.30    1.69
   8   4  -2    5.10    1.14
   8   4  -2    4.19    0.81
  -8  -4   2    4.21    1.62
   7   4  -2   47.03    2.51
   7   4  -2   44.79    2.45
  -7  -4   2   52.94    4.17
   6   4  -2   31.36    2.06
   6   4  -2   33.94    2.17
  -6  -4   2   31.87    3.09
   5   4  -2    0.98    0.54
   5   4  -2    2.84    1.10
   5   4  -2    0.89    0.47
  -5  -4   2    2.15    0.87
   4   4  -2   14.87    1.44
   4   4  -2   15.55    2.35
   4   4  -2   16.81    1.55
   3   4  -2   90.99    3.92
   3   4  -2   90.69    3.91
   3   4  -2   90.97    4.28
  -3  -4   2   89.68    4.21
   2   4  -2   32.00    2.26
   2   4  -2   34.12    2.39
   2   4  -2   38.09    2.46
  -2  -4   2   35.30    2.39
   1   4  -2   69.93    3.61
   1   4  -2   69.58    3.50
   1   4  -2   61.31    3.02
  -1  -4   2   65.59    3.19
   0   4  -2   32.81    2.17
   0   4  -2   33.69    2.44
   0   4  -2   29.18    1.99
  -1   4  -2   63.22    3.08
  -1   4  -2   62.74    3.49
  -1   4  -2   59.77    2.69
   1  -4   2   66.73    3.71
  -2   4  -2   13.39    1.05
  -2   4  -2   15.48    2.42
  -2   4  -2   12.72    1.50
   2  -4   2   11.21    1.81
  -3   4  -2   79.09    2.25
  -3   4  -2   79.43    4.23
  -3   4  -2   83.82    3.96
   3  -4   2   80.36    4.37
   3  -4   2   78.44    3.72
  -4   4  -2   13.68    2.41
  -4   4  -2    9.05    1.76
   4  -4   2   14.24    3.06
   4  -4   2   10.34    1.77
  -5   4  -2   34.65    2.91
  -5   4  -2   40.72    3.19
   5  -4   2   35.10    3.09
   5  -4   2   36.53    2.93
  -6   4  -2    0.64    0.73
  -6   4  -2    0.57    0.69
   6  -4   2   -0.01    0.38
   6  -4   2   -0.01    0.55
   6  -4   2    0.33    0.29
  -7   4  -2   20.00    3.37
  -7   4  -2   18.06    3.07
   7  -4   2   16.35    1.36
   7  -4   2   16.20    2.85
  -8   4  -2   30.72    3.44
   8  -4   2   27.85    1.92
   8  -4   2   29.17    3.12
   9  -4   2    0.13    0.62
   9  -4   2   -0.41    0.51
 -10   4  -2   -0.43    0.85
  10  -4   2    1.33    1.22
  10  -4   2    2.71    1.11
 -11   4  -2   -1.86    0.59
  11  -4   2    0.56    0.93
  11  -4   2    3.41    1.66
 -11  -3   2   -0.38    0.92
 -10  -3   2   -0.03    0.73
  -9  -3   2    4.76    1.71
  -9  -3   2    3.03    0.91
   8   3  -2    8.87    1.08
  -8  -3   2    7.38    1.95
   7   3  -2    2.01    0.70
  -7  -3   2    1.02    0.72
  -7  -3   2    0.76    0.54
   6   3  -2   26.12    1.85
   6   3  -2   26.61    2.80
  -6  -3   2   27.24    2.72
   5   3  -2    0.48    0.35
   5   3  -2    0.37    0.45
  -5  -3   2    0.68    0.64
   4   3  -2    4.79    1.04
   4   3  -2    6.42    1.49
  -4  -3   2    5.62    1.26
  -4  -3   2    5.08    1.42
   3   3  -2    2.52    0.92
   3   3  -2    1.33    0.66
  -3  -3   2    2.40    0.86
  -3  -3   2    2.07    0.71
   2   3  -2   69.82    3.20
   2   3  -2   68.59    3.17
  -2  -3   2   72.13    3.20
   1   3  -2    4.30    1.12
   1   3  -2    3.00    0.80
   1   3  -2    4.82    1.14
  -1  -3   2    2.94    0.79
   0   3  -2   57.56    2.50
   0   3  -2   62.20    3.15
   0   3  -2   58.91    3.02
   0   3  -2   64.07    2.70
  -1   3  -2   58.20    3.06
  -1   3  -2   57.31    2.60
   1  -3   2   60.72    3.20
   1  -3   2   60.97    2.63
  -2   3  -2   34.04    2.12
  -2   3  -2   30.59    2.28
  -2   3  -2   28.08    1.27
   2  -3   2   33.02    2.48
  -3   3  -2    2.30    0.85
  -3   3  -2    1.17    0.68
   3  -3   2    0.78    0.73
   3  -3   2    2.82    0.93
  -4   3  -2    1.06    0.63
  -4   3  -2    0.90    0.63
   4  -3   2    2.03    0.65
   4  -3   2    2.17    0.87
  -5   3  -2    3.62    1.01
  -5   3  -2    3.24    1.15
   5  -3   2    4.86    1.38
   5  -3   2    3.73    1.19
   5  -3   2    4.75    0.75
  -6   3  -2   84.74    4.62
  -6   3  -2   86.78    4.97
   6  -3   2   86.35    4.79
   6  -3   2   86.79    4.69
   6  -3   2   85.51    3.01
  -7   3  -2   24.33    2.81
   7  -3   2   24.10    2.62
  -8   3  -2    3.92    1.43
  -8   3  -2    4.41    1.34
   8  -3   2    4.32    1.12
   8  -3   2    2.36    1.05
  -9   3  -2    4.11    1.74
   9  -3   2    1.08    0.75
   9  -3   2   -0.43    0.77
 -10   3  -2    7.73    2.30
  10  -3   2    6.51    1.94
  10  -3   2    6.58    1.67
 -11   3  -2   12.01    2.63
  11  -3   2    9.68    2.32
  11  -3   2   13.99    2.63
 -12   3  -2    0.00    0.78
  12  -3   2    0.59    1.15
 -11  -2   2    5.54    1.79
  10   2  -2   12.95    1.35
 -10  -2   2   11.72    2.96
 -10  -2   2   12.93    1.62
   9   2  -2    0.39    0.45
  -9  -2   2   -0.63    0.46
  -9  -2   2   -0.86    0.52
   8   2  -2    0.11    0.34
  -8  -2   2    0.20    0.60
  -8  -2   2   -1.17    0.44
   7   2  -2    5.92    1.17
  -7  -2   2    6.77    1.23
  -7  -2   2    8.07    1.89
   6   2  -2   51.07    3.78
   6   2  -2   52.28    2.76
  -6  -2   2   53.43    3.78
  -6  -2   2   53.07    2.68
   5   2  -2   78.16    3.33
   5   2  -2   81.90    4.41
  -5  -2   2   70.15    4.10
  -5  -2   2   73.18    3.44
   4   2  -2   67.74    3.01
   4   2  -2   68.07    3.67
  -4  -2   2   64.83    3.57
  -4  -2   2   72.22    3.01
   3   2  -2   53.34    2.52
   3   2  -2   43.82    2.65
  -3  -2   2   42.72    2.26
  -3  -2   2   39.15    2.47
   2   2  -2    2.32    0.73
   2   2  -2    2.00    0.64
  -2  -2   2    2.90    0.78
  -2  -2   2    2.68    0.75
   1   2  -2   49.36    2.11
   1   2  -2   52.68    2.54
  -1  -2   2   53.19    2.17
   0   2  -2   21.09    1.67
   0   2  -2   23.99    1.69
   0   2  -2   21.96    1.22
  -1   2  -2    0.00    0.34
  -1   2  -2    0.34    0.31
   1  -2   2    0.11    0.27
  -2   2  -2    0.12    0.36
  -2   2  -2   -0.16    0.30
   2  -2   2   -0.10    0.26
   2  -2   2    0.04    0.33
  -3   2  -2   40.75    2.42
  -3   2  -2   38.07    2.44
   3  -2   2   39.26    2.30
   3  -2   2   40.06    2.57
  -4   2  -2   12.14    1.98
  -4   2  -2    5.97    1.31
   4  -2   2   10.35    1.73
   4  -2   2    8.31    1.50
   4  -2   2    7.37    0.60
  -5   2  -2   14.18    2.26
  -5   2  -2   14.99    1.56
   5  -2   2   13.93    1.08
   5  -2   2   14.56    1.74
   5  -2   2   15.39    2.35
  -6   2  -2    2.10    0.90
   6  -2   2    2.88    0.80
   6  -2   2    3.04    1.08
   6  -2   2    1.73    0.84
  -7   2  -2   25.13    2.78
  -7   2  -2   20.00    2.09
   7  -2   2   23.71    2.33
   7  -2   2   20.14    2.40
   7  -2   2   22.52    1.81
  -8   2  -2    1.91    1.15
  -8   2  -2    2.84    1.25
   8  -2   2    1.92    0.91
   8  -2   2    4.00    1.12
  -9   2  -2    6.78    2.03
  -9   2  -2   10.28    2.02
   9  -2   2    8.37    1.78
   9  -2   2    9.90    2.01
 -10   2  -2   23.22    2.73
 -10   2  -2   19.12    3.61
  10  -2   2   26.64    2.51
  10  -2   2   19.53    2.34
 -11   2  -2    3.43    1.34
  11  -2   2    2.31    1.11
 -12   2  -2    1.94    1.07
  12  -2   2   -1.17    0.71
  11   1  -2    3.79    1.01
 -11  -1   2    3.73    1.39
  10   1  -2    4.09    0.90
 -10  -1   2    2.56    1.26
 -10  -1   2    3.28    1.16
   9   1  -2    8.65    1.46
  -9  -1   2   12.68    2.00
   8   1  -2   -0.39    0.50
  -8  -1   2    0.33    0.55
  -8  -1   2   -0.19    0.70
   7   1  -2   18.00    1.75
  -7  -1   2   20.96    3.42
  -7  -1   2   16.39    1.60
   6   1  -2   32.03    2.86
   6   1  -2   29.26    2.08
   6   1  -2   27.43    2.77
  -6  -1   2   24.89    2.60
  -6  -1   2   27.34    1.98
   5   1  -2    5.49    1.45
   5   1  -2    6.85    1.27
   5   1  -2    7.14    1.78
  -5  -1   2    5.63    1.39
  -5  -1   2    5.39    1.20
   4   1  -2  109.55    4.59
   4   1  -2  100.22    3.79
  -4  -1   2  109.35    4.60
  -4  -1   2  107.58    3.81
   3   1  -2    0.43    0.43
   3   1  -2    0.17    0.34
  -3  -1   2    0.88    0.47
  -3  -1   2   -0.48    0.22
   2   1  -2   45.42    2.16
   2   1  -2   39.02    2.04
  -2  -1   2   43.65    2.12
  -2  -1   2   42.46    2.08
   1   1  -2  110.09    2.96
   1   1  -2  109.72    3.52
  -1  -1   2  115.96    3.00
  -1  -1   2  111.51    3.50
   0   1  -2   11.25    0.66
   0   1  -2   10.43    1.09
   0   1  -2   10.65    0.95
   0  -1   2   11.06    0.68
   0  -1   2   11.51    1.11
  -1   1  -2   66.82    1.96
  -1   1  -2   71.21    2.75
  -1   1  -2   72.84    2.83
  -1   1  -2   69.48    1.83
   1  -1   2   70.47    2.00
  -2   1  -2  315.55    6.63
  -2   1  -2  325.54    7.29
   2  -1   2  320.61    6.61
   2  -1   2  313.81    7.24
  -3   1  -2   17.84    1.54
  -3   1  -2   18.98    1.48
   3  -1   2   19.97    1.63
   3  -1   2   18.46    1.47
  -4   1  -2   32.28    2.40
   4  -1   2   33.26    2.30
   4  -1   2   35.98    2.28
  -5   1  -2    0.75    0.59
  -5   1  -2    1.31    0.73
   5  -1   2    1.37    0.66
   5  -1   2    1.75    0.71
  -6   1  -2    0.02    0.39
  -6   1  -2    0.41    0.49
   6  -1   2    1.76    0.59
   6  -1   2    1.39    0.74
   6  -1   2    0.22    0.53
  -7   1  -2    4.39    1.09
  -7   1  -2    7.33    1.88
   7  -1   2    4.81    1.22
   7  -1   2    5.83    1.33
   7  -1   2    4.33    1.41
  -8   1  -2    2.84    0.99
  -8   1  -2    5.00    1.94
   8  -1   2    3.99    1.13
   8  -1   2    4.41    1.21
  -9   1  -2    4.05    1.29
  -9   1  -2    3.19    1.37
   9  -1   2    6.57    1.32
   9  -1   2    4.56    1.42
 -10   1  -2    9.51    2.51
  10  -1   2    8.32    1.99
  10  -1   2    8.13    1.86
 -11   1  -2    4.77    1.59
  11  -1   2    5.18    1.38
 -12   1  -2    0.71    1.05
  11   0  -2   -0.88    0.61
 -11   0   2    0.28    0.86
  10   0  -2    1.20    0.69
 -10   0   2   -0.54    0.89
 -10   0   2   -0.36    1.12
   9   0  -2    3.08    1.02
  -9   0   2    2.56    1.13
  -9   0   2    1.11    0.77
   8   0  -2   22.96    2.11
  -8   0   2   23.73    2.18
  -8   0   2   12.63    2.48
   7   0  -2   14.03    2.96
   7   0  -2   11.77    1.95
  -7   0   2   11.70    1.88
  -7   0   2   11.02    2.43
   6   0  -2   34.80    3.05
   6   0  -2   37.11    2.56
   6   0  -2   33.66    3.78
  -6   0   2   36.93    2.41
  -6   0   2   31.69    2.92
   5   0  -2   15.85    1.92
   5   0  -2   15.36    2.29
   5   0  -2   11.87    1.41
  -5   0   2   12.73    1.35
  -5   0   2   10.04    1.90
   4   0  -2   16.70    1.58
   4   0  -2   17.59    1.82
   4   0  -2   19.67    2.02
  -4   0   2   16.42    1.67
  -4   0   2   16.73    1.80
   3   0  -2    0.53    0.42
   3   0  -2    1.67    0.85
   3   0  -2    0.94    0.58
  -3   0   2    0.49    0.48
  -3   0   2    1.05    0.60
   2   0  -2   11.72    1.33
   2   0  -2   12.36    1.12
   2   0  -2   12.21    1.15
  -2   0   2   13.23    1.20
   1   0  -2   91.83    3.25
   1   0  -2   91.50    3.03
   1   0  -2   92.70    2.53
  -1   0   2   96.60    3.36
  -1   0   2   96.01    2.56
  -1   0   2   93.68    3.02
   0   0  -2    5.67    0.77
   0   0  -2    4.08    0.74
   0   0   2    4.56    0.82
   0   0   2    4.13    0.69
  -1   0  -2    1.50    0.33
  -1   0  -2    2.23    0.57
  -1   0  -2    2.87    0.51
   1   0   2    1.44    0.45
   1   0   2    1.80    0.38
  -3   0  -2   -0.18    0.22
  -3   0  -2   -0.51    0.20
   3   0   2    0.57    0.38
   3   0   2   -0.49    0.26
  -4   0  -2    7.77    0.94
  -4   0  -2    8.47    1.54
   4   0   2    9.38    1.05
   4   0   2    9.66    1.56
  -5   0  -2    1.14    0.51
  -5   0  -2    0.66    0.68
   5   0   2    1.28    0.75
   5   0   2    0.48    0.40
  -6   0  -2    1.83    0.77
   6   0   2    2.82    0.83
   6   0   2    2.83    1.02
  -7   0  -2   23.31    2.63
  -7   0  -2   20.54    1.72
   7   0   2   22.33    1.82
   7   0   2   20.60    2.44
  -8   0  -2   48.12    4.01
  -8   0  -2   46.81    2.75
   8   0   2   51.92    2.98
  -9   0  -2   -0.34    0.48
  -9   0  -2    0.34    0.56
   9   0   2    1.14    0.62
   9   0   2   -0.47    0.43
 -10   0  -2    5.28    1.21
 -10   0  -2    4.18    1.82
  10   0   2    5.00    1.29
 -11   0  -2   18.16    2.05
 -11   0  -2   13.40    3.04
 -12   0  -2    9.74    2.26
 -12   0  -2    9.55    1.58
  11  -1  -2   -0.70    0.62
 -11   1   2   -0.51    0.69
 -11   1   2    0.26    1.67
  10  -1  -2    5.64    1.45
 -10   1   2   10.26    2.38
 -10   1   2    6.64    2.19
   9  -1  -2   17.12    2.60
  -9   1   2   21.79    4.94
  -9   1   2   18.83    2.70
  -8   1   2    5.54    1.30
  -8   1   2    4.58    1.62
   7  -1  -2   -0.55    0.22
   7  -1  -2    0.45    0.90
  -7   1   2    0.13    0.45
  -7   1   2    0.10    0.42
   6  -1  -2   10.16    2.25
   6  -1  -2    9.58    1.78
   6  -1  -2    8.71    1.89
  -6   1   2   10.67    1.78
  -6   1   2    5.47    1.56
   5  -1  -2  172.92    6.63
   5  -1  -2  172.17    6.47
   5  -1  -2  175.72    6.03
  -5   1   2  171.03    5.72
  -5   1   2  171.30    6.70
   4  -1  -2  132.19    4.83
   4  -1  -2  142.54    5.26
   4  -1  -2  140.02    5.39
  -4   1   2  137.44    4.79
  -4   1   2  131.81    5.22
   3  -1  -2    3.53    0.92
   3  -1  -2    6.26    1.27
   3  -1  -2    5.59    1.23
  -3   1   2    6.83    1.50
  -3   1   2    3.14    0.82
   2  -1  -2   28.46    1.88
   2  -1  -2   26.77    1.78
   2  -1  -2   26.08    1.66
  -2   1   2   27.51    1.70
  -2   1   2   26.68    1.90
  -2   1   2   27.53    1.75
   1  -1  -2   53.09    2.30
   1  -1  -2   52.76    1.93
   1  -1  -2   51.09    2.27
  -1   1   2   53.63    2.28
  -1   1   2   53.12    1.96
  -1   1   2   55.07    2.34
   0  -1  -2    9.18    0.64
   0  -1  -2    8.64    0.85
   0  -1  -2    8.56    0.88
   0   1   2    9.22    0.89
   0   1   2    7.47    0.81
  -1  -1  -2   49.24    1.68
  -1  -1  -2   49.20    1.79
  -1  -1  -2   51.38    1.90
   1   1   2   53.19    1.96
   1   1   2   51.71    1.84
   1   1   2   50.28    1.69
  -2  -1  -2  152.95    3.45
  -2  -1  -2  142.12    3.94
  -2  -1  -2  149.45    3.89
   2   1   2  148.03    3.95
   2   1   2  142.89    3.36
   2   1   2  150.38    3.90
  -3  -1  -2   45.92    2.42
  -3  -1  -2   49.55    1.74
  -3  -1  -2   48.08    1.74
   3   1   2   49.75    2.33
   3   1   2   50.08    2.50
  -4  -1  -2   12.42    0.90
  -4  -1  -2   14.14    1.58
  -4  -1  -2   13.41    0.99
   4   1   2   12.76    1.52
  -5  -1  -2   10.96    0.97
  -5  -1  -2   15.14    2.26
   5   1   2   11.63    1.88
   5   1   2   11.81    0.99
  -6  -1  -2  101.73    5.13
  -6  -1  -2  101.12    3.28
   6   1   2  105.12    5.16
   6   1   2  110.16    3.48
  -7  -1  -2    2.95    0.72
  -7  -1  -2    3.19    1.42
   7   1   2    3.96    0.82
   7   1   2    1.83    0.90
  -8  -1  -2    0.43    0.38
  -8  -1  -2    0.39    0.53
   8   1   2    2.00    0.57
  -9  -1  -2    0.31    0.44
  -9  -1  -2    0.20    0.48
 -10  -1  -2   32.07    3.68
 -11  -1  -2   14.28    2.97
 -12  -1  -2    2.41    1.28
  11  -2  -2    4.55    1.48
 -11   2   2    8.38    2.48
  10  -2  -2    1.68    0.97
 -10   2   2    1.28    1.08
   9  -2  -2    4.73    1.42
  -9   2   2    0.84    1.02
  -9   2   2    2.90    2.24
   8  -2  -2    7.31    1.54
  -8   2   2    9.25    2.00
   7  -2  -2   18.22    3.04
   7  -2  -2   17.23    2.06
  -7   2   2   15.46    1.89
  -7   2   2   15.87    2.92
   6  -2  -2   32.69    2.83
   6  -2  -2   38.66    2.94
   6  -2  -2   35.17    3.04
  -6   2   2   31.35    2.54
  -6   2   2   32.93    3.03
   5  -2  -2   36.09    2.86
   5  -2  -2   43.88    2.99
   5  -2  -2   38.39    2.82
  -5   2   2   40.63    3.25
   4  -2  -2    8.53    1.79
   4  -2  -2    7.31    1.56
   4  -2  -2   10.63    1.94
  -4   2   2    6.72    1.44
  -4   2   2    7.32    1.63
  -4   2   2    7.32    1.56
   3  -2  -2   15.15    1.53
   3  -2  -2   18.35    1.74
   3  -2  -2   18.86    1.72
  -3   2   2   18.61    1.81
  -3   2   2   18.59    1.70
  -3   2   2   17.34    1.71
   2  -2  -2  121.72    4.02
   2  -2  -2  107.69    3.81
   2  -2  -2  116.58    4.19
  -2   2   2  125.37    4.26
  -2   2   2  111.24    3.94
  -2   2   2  122.23    4.04
   1  -2  -2  716.04   13.39
   1  -2  -2  726.59   12.85
   1  -2  -2  726.28   13.13
  -1   2   2  759.08   12.96
  -1   2   2  742.01   13.42
  -1   2   2  686.46   13.05
   0  -2  -2   -0.12    0.31
   0  -2  -2    0.14    0.36
   0  -2  -2    0.52    0.33
   0   2   2    0.53    0.44
   0   2   2    0.37    0.39
   0   2   2    0.49    0.39
  -1  -2  -2    1.29    0.48
  -1  -2  -2    0.53    0.36
  -1  -2  -2    1.26    0.58
   1   2   2    1.09    0.48
   1   2   2    0.67    0.33
   1   2   2    0.68    0.40
  -2  -2  -2   29.66    1.78
  -2  -2  -2   30.03    1.84
  -2  -2  -2   32.54    1.29
   2   2   2   30.06    1.21
   2   2   2   33.50    1.88
   2   2   2   31.75    1.90
  -3  -2  -2   87.51    3.58
   3   2   2   93.31    3.63
   3   2   2   91.82    3.71
  -4  -2  -2  153.66    5.53
   4   2   2  159.54    5.57
  -5  -2  -2   24.55    2.29
   5   2   2   21.15    2.13
  -6  -2  -2    0.08    0.55
   6   2   2    0.50    0.55
  -7  -2  -2   10.16    2.45
   7   2   2   10.47    2.04
  -8  -2  -2    0.39    0.52
  -9  -2  -2    7.47    2.13
 -10  -2  -2    0.35    0.86
 -11  -2  -2   -0.30    0.63
 -12  -2  -2    5.37    2.26
  11  -3  -2    0.25    0.96
 -11   3   2    2.95    1.19
  10  -3  -2    1.71    0.85
 -10   3   2    1.51    1.00
   9  -3  -2    0.19    0.68
  -9   3   2    0.44    0.75
   8  -3  -2    9.35    2.14
  -8   3   2    8.75    1.93
  -8   3   2    6.54    1.98
   7  -3  -2   21.78    2.37
   6  -3  -2   -0.56    0.64
   6  -3  -2   -0.02    0.53
   6  -3  -2    0.62    0.54
  -6   3   2   -0.54    0.49
  -6   3   2   -0.42    0.42
   5  -3  -2   13.82    2.38
   5  -3  -2   13.22    2.24
   5  -3  -2   10.41    1.97
  -5   3   2    7.28    1.64
  -5   3   2   14.22    2.42
  -5   3   2   10.33    1.82
   4  -3  -2   93.22    4.52
   4  -3  -2   85.85    3.91
   4  -3  -2   92.91    4.39
  -4   3   2   93.29    4.35
  -4   3   2   85.48    4.32
  -4   3   2   83.23    4.16
   3  -3  -2  112.42    4.52
   3  -3  -2  107.48    4.64
   3  -3  -2  113.40    4.29
  -3   3   2  114.00    4.36
  -3   3   2  111.08    4.62
   2  -3  -2  182.71    5.83
   2  -3  -2  182.16    5.32
   2  -3  -2  179.91    5.51
  -2   3   2  181.00    5.75
  -2   3   2  172.89    5.40
  -2   3   2  179.88    5.29
   1  -3  -2   31.61    1.92
   1  -3  -2   29.77    1.91
   1  -3  -2   33.01    2.18
  -1   3   2   27.82    1.90
  -1   3   2   32.72    2.12
  -1   3   2   30.72    1.95
   0  -3  -2   33.33    1.94
   0  -3  -2   30.14    1.89
   0   3   2   31.05    1.94
   0   3   2   32.39    1.90
   0   3   2   32.84    1.94
   0   3   2   28.20    1.79
  -1  -3  -2   16.29    1.41
  -1  -3  -2   14.89    1.21
  -1  -3  -2   15.27    1.40
   1   3   2   14.65    1.27
   1   3   2   15.66    1.46
   1   3   2   13.46    1.12
  -2  -3  -2   27.12    1.32
  -2  -3  -2   24.38    1.80
  -2  -3  -2   24.86    2.18
   2   3   2   24.90    1.28
   2   3   2   25.40    1.94
  -3  -3  -2   86.76    3.81
   3   3   2   89.66    3.91
   3   3   2   93.33    4.13
  -4  -3  -2   25.17    2.21
   4   3   2   25.65    2.18
  -5  -3  -2    3.03    1.38
   5   3   2    4.80    1.39
  -6  -3  -2   -0.13    0.36
   6   3   2   -1.04    0.33
  -7  -3  -2   63.34    4.47
  -8  -3  -2   11.79    2.56
  -9  -3  -2    7.33    2.05
 -10  -3  -2    6.54    1.92
 -11  -3  -2    5.96    1.86
 -12  -3  -2    7.15    2.41
  11  -4  -2    0.19    1.16
 -11   4   2    1.42    1.26
  10  -4  -2    1.72    0.96
 -10   4   2    1.82    1.35
   9  -4  -2    2.22    1.37
  -9   4   2    2.31    1.39
   8  -4  -2    3.11    1.35
   8  -4  -2   -0.79    0.60
  -8   4   2    0.46    0.71
   7  -4  -2   -0.54    0.40
   7  -4  -2    1.33    0.76
  -7   4   2    0.08    0.64
  -7   4   2   -0.11    0.47
   6  -4  -2    0.20    0.54
   6  -4  -2   -0.70    1.18
   6  -4  -2    1.07    0.50
  -6   4   2    0.64    0.70
  -6   4   2    1.22    0.82
   5  -4  -2   14.54    2.46
   5  -4  -2   16.78    2.49
   5  -4  -2   10.23    2.00
  -5   4   2   15.13    1.79
  -5   4   2   13.00    2.38
  -5   4   2   18.87    3.07
   4  -4  -2  323.99    9.57
   4  -4  -2  318.30    9.78
  -4   4   2  334.54    8.95
  -4   4   2  335.59    9.76
   3  -4  -2   38.33    2.76
   3  -4  -2   37.08    2.84
  -3   4   2   38.74    2.83
  -3   4   2   36.57    2.47
  -3   4   2   35.01    2.68
   2  -4  -2   17.23    1.75
   2  -4  -2   18.28    1.92
   2  -4  -2   16.05    1.52
  -2   4   2   16.79    1.80
  -2   4   2   20.83    1.95
  -2   4   2   19.97    1.73
   1  -4  -2    1.17    0.62
   1  -4  -2    1.74    0.71
   1  -4  -2    1.14    0.70
  -1   4   2    2.00    0.78
  -1   4   2    1.34    0.75
  -1   4   2    2.47    0.98
   0  -4  -2   19.27    1.66
   0  -4  -2   17.69    1.64
   0   4   2   17.78    1.67
   0   4   2   14.87    1.48
   0   4   2   16.65    1.62
  -1  -4  -2    9.01    1.08
  -1  -4  -2    8.27    1.36
  -1  -4  -2   12.34    1.76
   1   4   2    8.81    1.37
   1   4   2    6.73    1.22
   1   4   2    7.10    1.31
  -2  -4  -2    4.30    1.06
  -2  -4  -2    7.64    1.09
   2   4   2    7.92    1.61
   2   4   2    5.85    0.96
   2   4   2    4.85    1.14
  -3  -4  -2   90.88    4.15
  -3  -4  -2   86.76    2.53
   3   4   2   83.97    2.56
   3   4   2   90.66    4.39
   3   4   2   86.28    4.05
  -4  -4  -2   16.00    2.54
   4   4   2   13.80    2.32
   4   4   2   10.09    1.94
  -5  -4  -2    0.94    0.77
   5   4   2   -0.64    0.50
  -6  -4  -2    3.11    1.02
   6   4   2    6.92    1.97
  -7  -4  -2   16.96    3.17
  -8  -4  -2    0.01    0.65
 -10  -4  -2    2.64    1.23
 -11  -4  -2    7.52    2.29
 -12  -4  -2   -0.88    0.90
  12   4   2   -1.21    1.01
  11  -5  -2   11.67    2.56
 -11   5   2    8.99    2.37
 -10   5   2    1.75    0.94
   9  -5  -2    1.39    1.35
  -9   5   2    1.47    1.23
   8  -5  -2    3.17    1.59
   8  -5  -2    1.86    1.48
  -8   5   2    1.78    1.39
   7  -5  -2    5.10    1.72
   7  -5  -2    3.24    1.38
  -7   5   2    3.66    1.43
   6  -5  -2   -0.06    0.37
   6  -5  -2    0.22    0.61
  -6   5   2    0.19    0.55
  -6   5   2    0.70    0.68
   5  -5  -2    9.87    2.03
   5  -5  -2    9.36    2.16
   5  -5  -2    9.83    1.81
  -5   5   2   10.09    2.05
  -5   5   2   14.33    2.60
  -5   5   2   10.13    2.04
   4  -5  -2   30.52    2.78
   4  -5  -2   30.52    2.82
   4  -5  -2   33.39    2.46
  -4   5   2   31.76    2.46
  -4   5   2   30.92    2.82
   3  -5  -2    2.97    1.09
   3  -5  -2    2.44    0.88
   3  -5  -2    1.48    0.91
  -3   5   2    3.35    1.13
  -3   5   2    0.82    0.79
  -3   5   2    4.35    1.22
   2  -5  -2   22.56    2.12
   2  -5  -2   24.86    2.37
  -2   5   2   22.43    1.96
  -2   5   2   24.29    2.30
  -2   5   2   24.30    2.33
   1  -5  -2   56.79    3.37
   1  -5  -2   57.07    3.12
   1  -5  -2   55.66    3.24
  -1   5   2   56.04    3.35
  -1   5   2   58.95    3.26
  -1   5   2   60.59    3.48
   0  -5  -2   45.99    2.81
   0  -5  -2   45.88    2.82
   0   5   2   44.57    2.88
   0   5   2   46.95    2.92
   0   5   2   44.20    2.81
   0   5   2   50.49    3.08
  -1  -5  -2    3.22    0.99
  -1  -5  -2    3.40    0.93
  -1  -5  -2    2.90    0.96
   1   5   2    1.49    0.71
   1   5   2    2.36    0.82
   1   5   2    2.53    0.96
  -2  -5  -2   23.29    2.13
  -2  -5  -2   22.82    1.69
   2   5   2   23.71    1.73
   2   5   2   23.11    2.07
   2   5   2   22.22    2.25
  -3  -5  -2   26.67    2.38
  -3  -5  -2   26.45    1.55
   3   5   2   21.84    2.34
   3   5   2   26.19    2.38
   3   5   2   25.16    1.59
  -4  -5  -2  126.29    5.64
   4   5   2  132.32    3.34
   4   5   2  130.85    6.14
   4   5   2  139.49    5.95
  -5  -5  -2   70.89    4.35
   5   5   2   66.91    4.57
   5   5   2   67.71    4.25
  -6  -5  -2   35.70    3.24
   6   5   2   36.81    3.54
  -7  -5  -2    0.90    0.97
  -8  -5  -2   43.65    4.06
  -9  -5  -2   13.53    2.93
 -10  -5  -2    6.51    2.12
 -11  -5  -2    0.34    0.89
  11   5   2    0.55    1.01
  10  -6  -2    1.38    1.17
 -10   6   2    2.30    1.18
   9  -6  -2   -0.37    0.77
  -9   6   2    0.30    0.89
   8  -6  -2    8.57    2.26
   8  -6  -2   13.14    2.37
  -8   6   2    7.84    2.19
   7  -6  -2   18.80    3.26
   7  -6  -2   30.93    2.77
  -7   6   2   30.72    2.83
  -7   6   2   29.21    3.35
   6  -6  -2   10.37    1.93
   6  -6  -2   11.33    2.53
  -6   6   2   13.58    2.82
  -6   6   2   12.77    2.33
   5  -6  -2    7.06    2.09
   5  -6  -2    8.11    1.90
  -5   6   2    7.74    1.92
  -5   6   2    5.82    1.49
  -5   6   2    8.77    2.72
   4  -6  -2    0.93    0.87
  -4   6   2    1.21    0.75
   3  -6  -2   14.91    2.73
   3  -6  -2   14.74    2.83
   3  -6  -2   13.33    1.58
  -3   6   2   18.26    4.08
  -3   6   2   14.12    1.71
  -3   6   2   11.69    2.17
   2  -6  -2   74.45    4.11
   2  -6  -2   71.88    4.36
  -2   6   2   71.38    4.31
  -2   6   2   78.49    3.89
  -2   6   2   72.82    4.29
   1  -6  -2   79.41    3.93
   1  -6  -2   76.21    4.19
  -1   6   2   68.28    4.09
  -1   6   2   78.83    4.04
   0  -6  -2   25.39    2.22
   0  -6  -2   29.13    2.43
   0   6   2   30.15    2.52
   0   6   2   23.01    2.33
   0   6   2   27.60    2.43
   0   6   2   25.27    2.25
  -1  -6  -2   82.26    4.32
  -1  -6  -2   85.18    4.00
   1   6   2   88.93    4.56
   1   6   2   89.29    4.14
   1   6   2   87.79    4.36
   1   6   2   84.05    4.49
  -2  -6  -2   45.43    2.63
   2   6   2   47.62    3.24
   2   6   2   48.62    2.81
   2   6   2   45.82    3.34
  -3  -6  -2   29.79    2.68
  -3  -6  -2   26.38    1.80
   3   6   2   29.15    2.59
   3   6   2   23.27    2.57
   3   6   2   31.47    2.23
  -4  -6  -2   32.72    1.75
  -4  -6  -2   32.41    2.90
   4   6   2   38.70    3.16
   4   6   2   26.84    2.85
   4   6   2   31.13    1.71
  -5  -6  -2    1.45    0.98
   5   6   2    0.46    0.98
   5   6   2    0.80    0.84
  -6  -6  -2   -0.36    0.39
   6   6   2    0.53    0.67
  -7  -6  -2    2.57    1.37
   7   6   2    0.32    0.88
  -8  -6  -2   53.42    4.65
   8   6   2   57.04    5.12
  -9  -6  -2   36.56    4.03
   9   6   2   43.87    4.67
 -10  -6  -2    4.95    1.96
  10   6   2    7.14    2.08
 -11  -6  -2   -1.32    0.61
  11   6   2    0.14    0.66
  10  -7  -2    2.08    1.47
 -10   7   2    2.52    1.46
   9  -7  -2    3.14    1.28
  -9   7   2    4.55    2.06
   8  -7  -2   11.03    2.75
   8  -7  -2    8.68    2.03
  -8   7   2    9.40    2.51
   7  -7  -2    3.29    1.33
   7  -7  -2    1.43    1.31
  -7   7   2    1.52    0.80
   6  -7  -2    5.55    2.08
   6  -7  -2    5.39    1.77
  -6   7   2    3.35    1.43
  -6   7   2    5.45    1.42
   5  -7  -2   11.02    2.16
   5  -7  -2   13.25    2.92
  -5   7   2   11.79    2.68
   4  -7  -2   36.00    3.49
   4  -7  -2   32.87    2.66
  -4   7   2   36.68    2.83
  -4   7   2   31.43    3.11
   3  -7  -2   60.11    4.32
   3  -7  -2   52.51    3.36
   3  -7  -2   53.58    3.81
  -3   7   2   53.13    3.38
  -3   7   2   54.98    4.05
  -3   7   2   53.93    4.10
   2  -7  -2   67.30    4.23
   2  -7  -2   66.76    4.39
  -2   7   2   66.34    4.41
  -2   7   2   67.15    3.86
  -2   7   2   63.30    4.27
   1  -7  -2    0.58    0.66
   1  -7  -2    0.88    0.74
  -1   7   2    0.20    0.59
  -1   7   2    1.00    0.68
  -1   7   2    0.99    0.68
   0  -7  -2   21.79    2.28
   0  -7  -2   21.64    3.13
   0   7   2   18.42    2.05
   0   7   2   15.57    2.43
   0   7   2   13.90    2.20
   0   7   2   17.03    2.01
  -1  -7  -2   12.34    2.11
   1   7   2   10.97    2.20
   1   7   2    8.54    1.68
   1   7   2    8.36    1.90
   1   7   2    9.71    2.01
  -2  -7  -2   91.98    4.98
  -2  -7  -2  100.00    4.36
   2   7   2   97.83    4.48
   2   7   2   95.53    5.07
   2   7   2   94.22    5.26
  -3  -7  -2   -0.07    0.31
  -3  -7  -2    0.55    0.53
   3   7   2   -0.56    0.52
   3   7   2   -0.43    0.58
   3   7   2   -0.12    0.31
  -4  -7  -2   16.02    2.65
  -4  -7  -2   15.76    1.43
   4   7   2   17.68    3.25
   4   7   2   20.86    3.24
   4   7   2   17.17    1.64
  -5  -7  -2    0.79    0.94
   5   7   2    0.70    0.66
   5   7   2    0.23    0.28
   5   7   2    0.98    0.39
  -6  -7  -2   24.54    2.90
   6   7   2   20.62    3.47
  -7  -7  -2   -0.68    0.64
   7   7   2   -0.65    0.53
  -8  -7  -2    0.10    0.55
   8   7   2    0.18    0.56
  -9  -7  -2    0.75    1.05
   9   7   2    0.06    1.11
 -10  -7  -2    0.11    0.82
  10   7   2   -0.84    1.11
   9  -8  -2    4.69    1.62
  -9   8   2    4.87    1.84
   8  -8  -2   -0.57    1.66
   8  -8  -2    0.42    1.25
  -8   8   2   -0.30    0.81
   7  -8  -2    2.79    1.28
   7  -8  -2    2.29    1.16
  -7   8   2    4.09    1.87
  -7   8   2    2.67    1.03
   6  -8  -2   -0.21    0.60
  -6   8   2   -0.91    0.77
   5  -8  -2    7.22    1.72
   5  -8  -2    2.00    1.01
  -5   8   2    7.43    1.86
  -5   8   2    3.11    1.32
   4  -8  -2    8.91    1.89
   4  -8  -2    5.80    1.79
  -4   8   2    8.36    1.89
  -4   8   2    7.86    2.04
   3  -8  -2    5.02    1.86
   3  -8  -2    3.51    1.24
  -3   8   2    5.37    1.75
  -3   8   2    1.48    0.90
   2  -8  -2   32.56    3.23
   2  -8  -2   41.54    3.10
  -2   8   2   34.66    3.44
  -2   8   2   35.09    2.98
  -2   8   2   35.24    3.35
   1  -8  -2   16.48    2.68
   1  -8  -2   17.17    2.94
  -1   8   2   16.16    2.65
  -1   8   2   12.71    2.49
  -1   8   2   13.60    2.51
  -1   8   2   12.86    2.26
   0  -8  -2   53.65    3.79
   0  -8  -2   61.24    4.02
   0   8   2   57.89    6.10
   0   8   2   59.10    4.22
   0   8   2   61.22    4.13
   0   8   2   63.15    4.21
  -1  -8  -2   26.36    2.49
   1   8   2   32.38    2.96
   1   8   2   29.20    2.87
   1   8   2   30.08    3.01
   1   8   2   28.72    2.69
  -2  -8  -2    1.68    0.76
   2   8   2    1.03    0.63
   2   8   2    0.97    0.93
   2   8   2    1.49    0.79
  -3  -8  -2    1.77    0.89
  -3  -8  -2    3.98    1.08
   3   8   2    2.96    1.31
   3   8   2    2.47    0.90
  -4  -8  -2   32.11    3.37
  -4  -8  -2   33.46    2.29
   4   8   2   39.11    3.76
   4   8   2   29.90    2.23
  -5  -8  -2   69.69    5.03
   5   8   2   72.51    5.46
   5   8   2   61.54    3.81
   5   8   2   69.30    3.10
  -6  -8  -2   15.84    2.96
   6   8   2   15.85    3.27
  -7  -8  -2    7.44    1.85
   7   8   2   11.95    3.02
  -8  -8  -2    3.16    1.68
   8   8   2    0.48    1.02
  -9  -8  -2    2.06    1.41
   9   8   2    0.50    1.16
 -10  -8  -2    0.49    0.69
  10   8   2    0.13    1.21
   9  -9  -2   -0.83    1.04
  -9   9   2    0.54    1.22
   8  -9  -2   -1.55    0.75
  -8   9   2   -1.53    0.85
   7  -9  -2   16.06    2.53
   7  -9  -2    8.84    2.21
  -7   9   2   15.30    1.83
  -7   9   2   11.94    2.77
   6  -9  -2    2.47    1.41
   6  -9  -2    4.34    1.57
  -6   9   2    2.77    1.20
  -6   9   2    5.82    2.06
   5  -9  -2   -1.56    0.93
   5  -9  -2    0.47    0.84
  -5   9   2    0.03    1.25
  -5   9   2   -0.25    0.66
   4  -9  -2   10.13    2.56
   4  -9  -2    9.75    2.24
  -4   9   2    6.49    1.81
  -4   9   2    7.92    2.25
   3  -9  -2    1.47    1.02
   3  -9  -2    1.44    0.94
  -3   9   2   -0.36    0.66
  -3   9   2    0.13    0.56
   2  -9  -2    8.49    2.34
   2  -9  -2    9.59    1.98
  -2   9   2    7.42    1.85
  -2   9   2    6.77    1.81
   1  -9  -2    2.57    1.22
   1  -9  -2    1.13    1.06
  -1   9   2    1.19    0.83
  -1   9   2    2.06    1.20
   0  -9  -2   -0.11    0.54
   0   9   2   -0.63    0.73
   0   9   2   -0.32    0.39
   0   9   2    1.07    0.83
  -1  -9  -2   53.54    3.87
   1   9   2   58.16    4.32
   1   9   2   50.44    4.06
   1   9   2   56.34    4.13
  -2  -9  -2    9.18    1.88
   2   9   2    8.77    2.36
   2   9   2    9.54    2.30
   2   9   2    8.05    2.12
  -3  -9  -2    8.80    2.34
  -3  -9  -2    6.80    1.62
   3   9   2    5.01    1.52
   3   9   2    4.85    1.63
  -4  -9  -2   17.36    1.78
  -4  -9  -2   22.42    3.70
   4   9   2   20.58    3.83
   4   9   2   15.54    1.82
  -5  -9  -2    0.33    0.75
   5   9   2    0.73    0.81
   5   9   2    2.06    0.60
   5   9   2   -0.19    0.42
  -6  -9  -2    8.14    2.29
   6   9   2    7.06    1.12
   6   9   2   11.04    2.94
  -7  -9  -2    1.02    0.96
   7   9   2    2.32    1.46
  -8  -9  -2    5.40    2.15
   8   9   2    1.86    1.68
  -9  -9  -2    6.39    1.87
   9   9   2   13.29    3.12
   8 -10  -2    0.12    1.04
  -8  10   2    3.70    0.99
  -8  10   2    1.29    1.07
   7 -10  -2    2.31    1.14
  -7  10   2    1.71    1.42
  -7  10   2    6.01    1.39
   6 -10  -2    1.75    1.53
   6 -10  -2    0.32    0.51
  -6  10   2   -0.50    0.70
  -6  10   2    0.37    0.80
   5 -10  -2    0.89    0.84
   5 -10  -2   -0.62    1.05
  -5  10   2   -1.35    0.69
  -5  10   2    0.51    0.92
   4 -10  -2    8.64    2.12
   4 -10  -2    7.09    1.92
  -4  10   2   12.80    2.62
  -4  10   2    8.87    2.42
   3 -10  -2   45.94    4.33
   3 -10  -2   42.25    3.60
  -3  10   2   43.59    3.64
  -3  10   2   39.27    3.99
   2 -10  -2   13.35    2.76
   2 -10  -2   12.32    2.58
  -2  10   2   10.37    2.43
  -2  10   2   10.54    2.23
   1 -10  -2   10.02    2.43
  -1  10   2    8.10    2.22
  -1  10   2    7.05    1.82
   0 -10  -2   -0.14    0.35
   0  10   2    0.64    0.87
   0  10   2   -0.15    0.55
  -1 -10  -2    1.33    0.80
   1  10   2    2.03    0.90
   1  10   2    2.42    1.03
  -2 -10  -2    8.98    2.01
   2  10   2    9.57    2.44
   2  10   2    9.40    2.46
   2  10   2   11.29    2.42
  -3 -10  -2   13.34    2.39
   3  10   2   14.03    2.95
   3  10   2   20.08    3.38
   3  10   2   16.05    2.75
   4  10   2    0.16    0.87
   4  10   2   -0.53    0.51
  -5 -10  -2   12.28    2.92
   5  10   2   11.62    2.97
   5  10   2   12.51    2.01
   5  10   2   13.40    2.11
  -6 -10  -2   -0.72    0.56
   6  10   2    1.08    0.62
   6  10   2    0.23    0.98
  -7 -10  -2    5.06    2.03
   7  10   2    2.78    1.42
  -8 -10  -2    2.87    1.32
   8  10   2    3.81    2.20
   7 -11  -2    0.02    0.74
  -7  11   2    3.23    0.83
  -7  11   2   -1.03    0.79
   6 -11  -2    1.19    0.89
  -6  11   2    3.28    1.33
  -6  11   2    0.32    1.06
   5 -11  -2    0.14    0.97
  -5  11   2   -1.02    0.68
  -5  11   2   -0.60    1.03
   4 -11  -2    3.18    1.71
  -4  11   2    1.17    1.09
  -4  11   2   -0.75    0.86
   3 -11  -2    7.22    2.05
  -3  11   2    5.28    1.53
  -3  11   2    5.83    2.02
   2 -11  -2    1.40    1.13
  -2  11   2    0.89    0.85
   1 -11  -2    0.84    0.77
  -1  11   2    0.59    1.21
  -1  11   2    0.81    0.96
   0 -11  -2   11.14    2.46
   0  11   2   10.32    2.14
  -1 -11  -2   19.00    3.26
   1  11   2   10.08    2.26
  -2 -11  -2   21.45    2.59
   2  11   2   23.69    4.08
   2  11   2   23.29    3.86
  -3 -11  -2    1.53    0.81
   3  11   2    0.35    0.79
   3  11   2    1.48    0.88
   4  11   2    4.18    1.69
   4  11   2    5.39    1.70
  -5 -11  -2   33.39    5.11
   5  11   2   26.41    4.77
   5  11   2   25.94    2.57
   5  11   2   26.16    2.48
  -6 -11  -2   29.54    4.72
   6  11   2   27.41    2.24
   6  11   2   21.76    4.37
   6  11   2   27.03    2.24
  -7 -11  -2    7.88    2.03
   7  11   2    5.18    1.86
   6 -12  -2    0.34    1.16
  -6  12   2    4.50    1.54
  -6  12   2    4.08    1.58
   5 -12  -2    7.48    2.40
  -5  12   2   11.16    2.33
  -5  12   2    8.61    2.39
   4 -12  -2    1.83    1.00
  -4  12   2    1.00    1.26
  -4  12   2    3.35    1.16
   3 -12  -2    1.80    1.28
  -3  12   2    1.76    1.27
  -3  12   2   -0.62    0.85
   2 -12  -2    0.40    0.94
  -2  12   2    0.38    0.73
  -2  12   2    0.80    0.96
   1 -12  -2    4.25    1.93
  -1  12   2    4.01    1.83
  -1  12   2    3.77    1.37
   0 -12  -2    1.50    1.05
   0  12   2    0.73    1.13
   0  12   2    0.55    0.81
  -1 -12  -2    1.20    0.87
   1  12   2    1.82    1.65
  -2 -12  -2    4.57    1.45
   2  12   2    2.11    1.44
   2  12   2    2.87    1.59
  -3 -12  -2    1.46    1.08
   3  12   2    2.54    1.34
   3  12   2    2.48    1.41
   4  12   2    2.96    1.36
   4  12   2    2.28    0.93
   4  12   2    4.04    1.88
   5  12   2    5.47    1.65
   5  12   2    4.42    1.60
  -6 -12  -2   -1.03    0.55
   6  12   2   -1.39    0.57
   4 -13  -2   -0.80    0.67
  -4  13   2   -1.59    0.69
  -4  13   2   -0.85    1.18
   3 -13  -2    5.33    2.18
  -3  13   2    9.73    2.61
  -3  13   2    6.62    1.81
   2 -13  -2   12.91    2.84
  -2  13   2    9.86    2.82
  -2  13   2   17.39    3.04
   1 -13  -2    6.63    2.05
  -1  13   2    9.85    2.24
  -1  13   2   10.27    2.53
   0 -13  -2    1.85    0.90
   0  13   2    2.15    0.99
   0  13   2    1.60    1.20
  -1 -13  -2    1.68    1.36
   1  13   2    0.08    0.88
   1  13   2    1.23    1.24
  -2 -13  -2   11.49    2.51
   2  13   2    6.47    1.97
   2  13   2    5.73    1.57
   3  13   2   17.97    3.56
   3  13   2   14.98    3.41
   4  13   2    6.69    2.23
   4  13   2    5.35    1.96
   4  13   2    4.87    1.48
   1  12  -3   -2.43    0.93
   1  12  -3   -1.05    0.91
   1  12  -3    0.33    0.88
   0  12  -3    9.33    2.43
   0  12  -3   10.89    3.10
  -1  12  -3    6.09    1.52
  -1  12  -3    6.68    2.02
  -1  12  -3    7.31    2.33
  -2  12  -3   -1.85    0.82
  -2  12  -3   -0.18    0.87
  -2  12  -3   -0.33    0.81
  -3  12  -3   -1.97    0.80
  -3  12  -3   -0.76    0.84
  -3  12  -3   -0.28    0.82
   4  11  -3   -1.25    0.70
   4  11  -3   -0.91    0.77
   4  11  -3   -2.23    0.91
   3  11  -3    0.22    0.84
   3  11  -3    0.32    0.74
   3  11  -3    2.01    0.91
   2  11  -3   -0.89    0.91
   2  11  -3    1.11    1.28
   2  11  -3    0.72    0.91
   1  11  -3   12.18    2.41
   1  11  -3    8.90    2.55
   1  11  -3   10.24    2.50
   0  11  -3   -1.63    0.56
   0  11  -3    0.12    1.05
   0  11  -3   -1.08    0.73
  -1  11  -3    1.66    1.23
  -1  11  -3    0.66    0.65
  -1  11  -3    1.57    1.40
  -2  11  -3    3.48    1.50
  -2  11  -3    4.03    1.63
  -2  11  -3    4.01    1.78
  -3  11  -3   -0.69    0.75
  -3  11  -3    0.51    0.77
  -4  11  -3   -1.60    0.68
  -4  11  -3   -0.99    0.78
   4 -11   3    0.49    0.92
  -5  11  -3   -0.57    0.85
   5 -11   3    0.43    0.81
  -6  11  -3   -0.16    0.97
   5  10  -3    1.98    0.90
   5  10  -3   -2.58    1.23
   4  10  -3    4.23    1.44
   4  10  -3    4.25    1.61
   4  10  -3    2.87    1.47
   3  10  -3   12.26    2.80
   3  10  -3   10.88    2.51
   2  10  -3    9.32    2.29
   2  10  -3   11.87    2.48
   2  10  -3    9.05    1.95
   1  10  -3   -0.36    0.66
   1  10  -3    0.50    0.73
   1  10  -3   -0.94    0.76
   0  10  -3    1.44    0.99
   0  10  -3   -0.20    0.85
   0  10  -3    1.14    1.62
  -1  10  -3   12.88    2.56
  -1  10  -3   13.06    3.42
  -1  10  -3   10.17    2.30
  -2  10  -3   11.31    2.21
  -2  10  -3    9.70    1.92
  -3  10  -3    1.30    0.89
  -3  10  -3    0.89    1.12
   3 -10   3    3.86    1.83
  -4  10  -3   12.02    1.44
   4 -10   3   10.37    2.59
  -5  10  -3    2.72    1.16
   5 -10   3    2.76    1.44
   6 -10   3   -0.43    0.54
  -7  10  -3    2.04    0.98
   7 -10   3    2.38    1.12
   7   9  -3   -0.95    0.81
  -7  -9   3   -0.38    0.78
   6   9  -3    0.19    0.92
  -6  -9   3    1.63    1.09
   5   9  -3    2.11    1.19
   5   9  -3    2.64    1.13
  -5  -9   3    1.78    1.13
   4   9  -3   16.51    2.92
   4   9  -3    9.00    2.63
  -4  -9   3   17.69    3.29
   3   9  -3   -0.05    0.72
   3   9  -3   -0.04    0.72
   3   9  -3    0.66    0.86
   2   9  -3    7.71    1.99
   2   9  -3    9.01    2.29
   2   9  -3    6.27    1.92
   1   9  -3    5.12    1.58
   1   9  -3    4.17    1.45
   1   9  -3    0.80    1.10
   0   9  -3   40.40    4.11
   0   9  -3   38.67    3.59
   0   9  -3   45.14    3.81
  -1   9  -3   40.52    4.22
  -1   9  -3   35.96    3.46
  -1   9  -3   31.92    3.05
  -2   9  -3   24.48    2.87
  -3   9  -3    3.51    1.24
  -3   9  -3    3.21    0.89
   3  -9   3    1.85    1.13
  -4   9  -3    0.89    1.00
  -4   9  -3    2.78    0.81
   4  -9   3    1.76    1.06
  -5   9  -3   11.29    2.58
   5  -9   3   16.03    3.50
  -6   9  -3   30.58    3.57
   6  -9   3   24.95    4.32
  -7   9  -3    8.63    2.53
   7  -9   3    5.81    1.80
  -8   9  -3    1.23    1.17
   8  -9   3    2.36    1.19
   8   8  -3    2.24    0.89
  -8  -8   3    2.81    1.38
  -7  -8   3   11.18    2.51
   6   8  -3   19.15    2.12
   6   8  -3   16.13    2.53
  -6  -8   3   14.98    3.00
   5   8  -3   52.09    3.76
   5   8  -3   49.60    3.63
  -5  -8   3   47.21    4.23
   4   8  -3    9.48    2.06
   4   8  -3    9.69    2.15
  -4  -8   3    6.70    2.04
   3   8  -3   24.99    2.85
   2   8  -3    0.40    0.70
   2   8  -3    0.32    0.78
   2   8  -3    1.23    0.67
   1   8  -3   41.67    3.29
   1   8  -3   39.92    3.34
   1   8  -3   39.79    3.67
   1   8  -3   40.23    3.85
   0   8  -3    6.75    1.96
   0   8  -3   10.94    2.19
   0   8  -3   11.66    2.35
   0   8  -3   16.09    2.66
  -1   8  -3    2.86    1.01
  -1   8  -3    5.68    1.56
  -2   8  -3   53.16    3.26
  -2   8  -3   54.33    4.06
  -2   8  -3   56.36    4.71
   2  -8   3   57.03    4.73
  -3   8  -3    0.68    0.73
  -3   8  -3    0.06    0.54
   3  -8   3    0.68    0.94
  -4   8  -3   13.16    2.67
  -4   8  -3   13.69    1.22
   4  -8   3   10.52    2.76
  -5   8  -3   -0.15    0.59
   5  -8   3   -0.02    0.94
  -6   8  -3   -0.24    0.61
   6  -8   3    0.51    0.86
  -7   8  -3   -0.11    0.54
   7  -8   3    1.69    1.02
  -8   8  -3   -0.60    0.71
   8  -8   3    1.09    0.99
  -9   8  -3    4.80    2.04
   9  -8   3    5.67    1.86
   8   7  -3   -0.31    0.62
  -8  -7   3    0.26    1.06
   7   7  -3    2.27    0.92
   7   7  -3    3.80    1.25
  -7  -7   3    3.35    1.26
   6   7  -3   -1.14    0.74
   6   7  -3    1.77    1.38
  -6  -7   3    1.25    0.88
   5   7  -3    0.83    0.84
   5   7  -3    0.51    0.67
  -5  -7   3   -0.41    0.54
   4   7  -3    0.50    0.91
  -4  -7   3    0.74    0.63
   3   7  -3    0.68    0.95
   3   7  -3    0.72    0.89
   3   7  -3    0.65    0.83
  -3  -7   3    0.47    0.66
   2   7  -3   30.73    2.94
   2   7  -3   31.78    2.82
   2   7  -3   35.44    3.19
   1   7  -3   25.48    2.81
   1   7  -3   29.02    2.65
   1   7  -3   22.12    3.19
   1   7  -3   24.88    2.75
   0   7  -3    4.72    1.11
   0   7  -3    6.52    1.65
   0   7  -3    6.42    1.88
   0   7  -3    5.82    1.70
   0   7  -3    7.11    1.74
  -1   7  -3   12.03    2.19
  -1   7  -3   10.10    1.89
  -1   7  -3    8.60    1.82
  -2   7  -3   86.65    4.80
  -2   7  -3   84.50    4.80
  -2   7  -3   84.61    3.93
   2  -7   3   78.35    5.26
  -3   7  -3   54.65    2.72
  -3   7  -3   50.72    3.76
   3  -7   3   50.30    4.25
  -4   7  -3    6.58    0.76
  -4   7  -3    7.34    1.88
   4  -7   3    8.59    2.34
   4  -7   3    6.04    1.79
  -5   7  -3    2.95    1.29
   5  -7   3    2.43    1.26
  -6   7  -3    1.86    1.12
   6  -7   3    0.68    0.65
  -7   7  -3    1.49    1.30
   7  -7   3    0.86    0.97
  -8   7  -3    0.54    1.12
   8  -7   3    1.33    1.08
  -9   7  -3    0.51    0.98
   9  -7   3    1.26    1.40
 -10   7  -3   -0.81    0.99
  -9  -6   3   13.98    2.92
   8   6  -3    9.01    1.42
   8   6  -3    7.31    1.23
  -8  -6   3    9.45    2.44
   7   6  -3    0.12    0.76
   7   6  -3    0.06    0.40
  -7  -6   3    0.67    0.84
   6   6  -3    9.07    1.75
   6   6  -3    8.13    1.52
  -6  -6   3   11.92    2.41
   5   6  -3    9.92    1.92
   5   6  -3    8.45    1.68
  -5  -6   3    8.88    2.10
   4   6  -3    5.93    1.48
   4   6  -3    8.77    1.86
  -4  -6   3    3.49    1.22
   3   6  -3   -0.02    0.62
   3   6  -3    1.09    0.79
   3   6  -3    0.28    0.51
  -3  -6   3    0.63    0.45
   2   6  -3    4.41    1.36
   2   6  -3    4.95    1.49
   2   6  -3    1.64    0.84
  -2  -6   3    2.84    0.94
   1   6  -3   16.68    2.82
   1   6  -3   21.34    2.12
   1   6  -3   17.94    1.94
   1   6  -3   18.60    3.11
   0   6  -3    3.20    1.17
   0   6  -3    2.32    1.14
   0   6  -3    3.50    1.02
   0   6  -3    3.90    1.12
  -1   6  -3   29.42    2.31
  -1   6  -3   28.20    2.80
  -1   6  -3   22.43    2.12
  -1   6  -3   26.43    2.40
  -2   6  -3   19.22    2.05
  -2   6  -3   20.97    2.05
  -2   6  -3   20.12    1.70
  -2   6  -3   19.33    2.27
   2  -6   3   24.65    2.77
  -3   6  -3    3.26    0.77
  -3   6  -3    4.46    1.19
  -3   6  -3    6.14    2.24
   3  -6   3    2.69    1.22
  -4   6  -3   17.28    2.06
   4  -6   3   11.54    2.28
   4  -6   3   18.79    2.92
  -5   6  -3    0.69    0.84
   5  -6   3    2.84    1.02
   5  -6   3    2.64    1.33
  -6   6  -3   20.02    3.23
   6  -6   3   17.59    3.39
  -7   6  -3    2.55    1.11
   7  -6   3    2.52    1.35
  -8   6  -3    1.27    1.26
   8  -6   3   -0.59    0.74
  -9   6  -3    0.32    1.12
   9  -6   3    1.24    0.83
 -10   6  -3    2.01    1.18
  10  -6   3    1.95    1.45
 -11   6  -3    3.98    1.79
  11  -6   3    1.52    1.25
  -9  -5   3    5.88    2.07
   8   5  -3   10.77    1.54
   8   5  -3   10.68    1.29
  -8  -5   3   14.05    2.70
   7   5  -3   -0.02    0.51
   7   5  -3    1.12    0.54
  -7  -5   3   -0.10    0.54
   6   5  -3   33.88    2.62
   6   5  -3   35.89    2.62
  -6  -5   3   33.14    3.25
   5   5  -3   37.49    2.70
   5   5  -3   36.23    2.77
  -5  -5   3   37.82    3.23
   4   5  -3    7.32    1.98
   4   5  -3    7.13    1.60
   4   5  -3    5.39    1.32
  -4  -5   3    6.66    1.56
   3   5  -3   -0.04    0.46
   3   5  -3   -0.62    0.46
   3   5  -3   -0.10    0.43
   2   5  -3    2.35    0.80
   2   5  -3    0.17    0.46
   2   5  -3   -0.11    0.32
  -2  -5   3    0.31    0.31
   1   5  -3   -0.20    0.28
   1   5  -3    0.28    0.33
   1   5  -3    1.12    0.62
   0   5  -3   72.19    3.57
   0   5  -3   60.59    3.86
   0   5  -3   66.47    3.38
  -1   5  -3   45.71    2.86
  -1   5  -3   48.34    3.39
  -1   5  -3   48.34    2.78
  -1   5  -3   48.95    2.84
  -2   5  -3   16.46    2.81
  -2   5  -3   15.13    1.33
  -2   5  -3   17.07    1.77
   2  -5   3   12.90    2.31
   2  -5   3   16.72    2.39
  -3   5  -3    5.52    0.66
  -3   5  -3    6.15    1.46
  -3   5  -3    5.00    1.52
   3  -5   3    7.12    1.89
  -4   5  -3   -0.55    0.38
  -4   5  -3   -0.14    0.65
   4  -5   3    0.13    0.43
   4  -5   3    0.07    0.49
  -5   5  -3   14.05    2.76
  -5   5  -3   17.49    2.80
   5  -5   3   17.48    3.04
   5  -5   3   18.75    2.86
  -6   5  -3   12.08    2.34
   6  -5   3   17.15    2.96
   6  -5   3   10.92    2.45
  -7   5  -3    4.32    1.71
   7  -5   3    6.52    1.98
  -8   5  -3    4.54    1.63
   8  -5   3    5.59    1.49
  -9   5  -3    1.34    0.86
   9  -5   3    2.41    1.19
 -10   5  -3    2.37    1.29
  10  -5   3    2.68    1.26
 -11   5  -3    4.46    1.98
  11  -5   3    5.23    1.63
 -10  -4   3    1.17    0.78
   9   4  -3    2.97    0.84
   9   4  -3    2.62    0.86
  -9  -4   3    1.56    0.81
   8   4  -3    1.40    0.52
  -8  -4   3   -0.02    0.71
   7   4  -3   15.46    1.69
  -7  -4   3   16.19    2.98
   6   4  -3   61.59    3.40
  -6  -4   3   61.95    4.30
   5   4  -3    0.91    0.37
   5   4  -3   -0.47    0.45
  -5  -4   3    0.94    0.56
   4   4  -3   10.86    1.78
   4   4  -3    7.45    1.65
  -4  -4   3   10.57    1.95
   3   4  -3    3.58    1.07
   3   4  -3    2.47    0.84
   3   4  -3    1.79    0.79
  -3  -4   3    3.39    1.05
   2   4  -3  118.03    4.95
   2   4  -3  109.14    4.44
   2   4  -3  109.94    4.83
  -2  -4   3  110.29    4.45
   1   4  -3   43.18    2.93
   1   4  -3   43.63    3.03
   1   4  -3   49.15    2.66
  -1  -4   3   42.73    2.55
   0   4  -3   23.46    1.77
   0   4  -3   19.27    2.12
   0   4  -3   20.50    1.69
   0   4  -3   24.23    2.22
  -1   4  -3    2.83    1.12
  -1   4  -3    3.80    0.89
  -1   4  -3    4.38    1.29
  -1   4  -3    3.64    1.03
  -2   4  -3    4.80    0.86
  -2   4  -3    3.19    1.06
  -2   4  -3    4.59    1.08
   2  -4   3    2.45    0.93
   2  -4   3    4.74    1.06
  -3   4  -3   56.41    3.17
  -3   4  -3   52.68    3.54
   3  -4   3   52.24    3.76
  -4   4  -3  284.00    8.50
  -4   4  -3  269.56    9.07
   4  -4   3  269.45    9.39
   4  -4   3  292.50    8.42
  -5   4  -3   18.22    2.16
  -5   4  -3   15.85    2.59
   5  -4   3   19.69    2.39
   5  -4   3   19.26    2.10
  -6   4  -3    6.81    1.80
  -6   4  -3    8.70    1.80
   6  -4   3    6.55    1.66
   6  -4   3    5.75    1.63
  -7   4  -3   -0.23    0.81
   7  -4   3    0.10    0.73
  -8   4  -3   33.73    3.61
   8  -4   3   31.85    3.38
  -9   4  -3   18.96    3.71
   9  -4   3   23.31    1.53
   9  -4   3   31.08    3.47
 -10   4  -3   -1.17    0.88
  10  -4   3   -0.17    0.66
  10  -4   3    0.11    0.56
 -11   4  -3   -0.52    0.71
  11  -4   3   -0.23    0.82
  11  -4   3    0.87    2.13
  11  -4   3   -0.80    0.84
  10   3  -3   -0.21    0.55
 -10  -3   3    0.77    1.09
   9   3  -3    9.07    1.47
  -9  -3   3   11.50    2.80
  -9  -3   3   11.95    1.72
   8   3  -3    5.67    1.20
  -8  -3   3    7.23    2.22
  -8  -3   3    6.07    1.39
   7   3  -3    5.42    1.26
  -7  -3   3    5.53    1.34
  -7  -3   3    5.29    1.55
   6   3  -3    3.10    1.00
   6   3  -3    3.18    1.20
  -6  -3   3    3.47    1.31
  -6  -3   3    3.45    1.01
   5   3  -3    0.00    0.27
   5   3  -3    0.21    0.52
  -5  -3   3    0.78    0.67
  -5  -3   3    0.45    0.43
   4   3  -3   23.68    2.23
   4   3  -3   26.78    2.16
  -4  -3   3   25.67    2.32
  -4  -3   3   21.48    1.95
   3   3  -3   11.79    1.39
   3   3  -3   13.00    1.52
  -3  -3   3   13.40    1.51
  -3  -3   3   12.82    1.50
   2   3  -3   14.99    1.46
   2   3  -3   12.39    1.90
  -2  -3   3   10.51    1.21
   1   3  -3   61.15    2.71
   1   3  -3   58.29    3.28
   1   3  -3   56.48    3.16
  -1  -3   3   58.57    2.67
   0   3  -3    2.37    0.94
   0   3  -3    2.81    0.82
   0   3  -3    2.61    0.89
   0   3  -3    1.64    0.55
  -1   3  -3    1.50    0.63
  -1   3  -3    1.63    0.60
  -1   3  -3    3.08    1.09
  -1   3  -3    1.99    0.61
  -2   3  -3   66.89    2.94
  -2   3  -3   69.09    3.70
   2  -3   3   67.84    2.93
  -3   3  -3   36.24    2.41
  -3   3  -3   39.63    2.87
   3  -3   3   39.17    2.43
   3  -3   3   40.70    2.96
  -4   3  -3   32.23    2.65
  -4   3  -3   34.56    2.55
   4  -3   3   31.26    2.76
   4  -3   3   29.71    2.22
  -5   3  -3    4.00    1.27
  -5   3  -3    3.15    1.20
   5  -3   3    5.53    1.95
   5  -3   3    4.61    1.32
  -6   3  -3   10.91    2.14
  -6   3  -3   12.14    2.44
   6  -3   3   11.60    2.50
   6  -3   3    8.53    1.84
  -7   3  -3   38.63    3.51
  -7   3  -3   33.17    3.02
   7  -3   3   36.33    1.70
   7  -3   3   36.97    3.69
   7  -3   3   31.96    3.08
  -8   3  -3    3.17    1.50
  -8   3  -3    0.96    0.60
   8  -3   3    2.22    1.02
   8  -3   3    5.90    1.11
  -9   3  -3    3.49    1.54
   9  -3   3    2.20    1.05
   9  -3   3    1.48    0.98
 -10   3  -3    0.49    0.89
  10  -3   3    1.51    0.92
  10  -3   3    1.67    0.87
 -11   3  -3    4.19    1.54
  11  -3   3    4.70    1.42
  11  -3   3    1.82    1.69
 -12   3  -3    7.82    2.36
  12  -3   3    8.75    1.88
  11   2  -3    3.01    1.19
 -11  -2   3    1.48    0.90
  10   2  -3    2.30    0.76
 -10  -2   3    3.55    1.44
 -10  -2   3    2.86    1.23
   9   2  -3    8.11    1.33
  -9  -2   3    9.29    1.77
  -9  -2   3    5.87    2.04
   8   2  -3    0.78    0.72
  -8  -2   3   -0.42    0.78
  -8  -2   3    0.90    0.85
   7   2  -3    0.81    0.48
  -7  -2   3   -0.21    0.43
  -7  -2   3    0.41    0.42
   6   2  -3   15.71    1.66
   6   2  -3   12.71    2.51
  -6  -2   3   15.13    1.65
  -6  -2   3   14.57    2.57
   5   2  -3   29.24    2.57
   5   2  -3   27.48    2.78
   5   2  -3   26.64    2.11
  -5  -2   3   22.36    1.91
  -5  -2   3   26.72    2.47
   4   2  -3   37.27    2.70
   4   2  -3   39.80    2.53
  -4  -2   3   40.92    2.50
  -4  -2   3   35.11    2.62
   3   2  -3    5.33    1.17
   3   2  -3    4.30    0.92
  -3  -2   3    5.36    1.16
  -3  -2   3    4.22    1.12
   2   2  -3   13.10    1.26
   2   2  -3   15.08    1.57
  -2  -2   3   14.42    1.31
   1   2  -3    2.51    0.61
   1   2  -3    2.53    0.83
  -1  -2   3    1.21    0.66
  -1  -2   3    3.33    0.76
   0   2  -3  106.44    3.03
   0   2  -3  111.89    4.35
   0   2  -3  100.46    2.90
   0  -2   3  107.36    4.18
  -1   2  -3   27.24    1.50
  -1   2  -3   28.72    2.11
  -1   2  -3   29.16    2.21
  -1   2  -3   26.69    1.43
   1  -2   3   28.01    1.45
  -2   2  -3    5.59    1.21
  -2   2  -3    5.34    0.48
  -2   2  -3    4.97    1.13
  -2   2  -3    6.25    1.05
   2  -2   3    4.77    0.93
  -3   2  -3   37.22    2.55
  -3   2  -3   41.18    2.39
   3  -2   3   42.75    2.79
  -4   2  -3    1.90    0.67
  -4   2  -3    2.31    0.84
   4  -2   3    0.90    0.65
   4  -2   3    1.13    0.56
  -5   2  -3   19.88    1.97
  -5   2  -3   16.34    1.90
   5  -2   3   16.15    1.81
   5  -2   3   18.46    2.00
  -6   2  -3   21.21    2.40
   6  -2   3   22.97    2.28
   6  -2   3   24.31    2.39
   6  -2   3   24.33    1.40
  -7   2  -3    3.23    1.33
  -7   2  -3    2.14    1.16
   7  -2   3    4.66    1.43
   7  -2   3    3.71    0.88
   7  -2   3    1.39    0.82
  -8   2  -3   27.47    3.13
  -8   2  -3   27.19    2.73
   8  -2   3   29.50    2.06
   8  -2   3   25.97    2.63
  -9   2  -3    0.01    0.72
  -9   2  -3    1.24    0.97
   9  -2   3    0.23    0.85
   9  -2   3    1.30    0.82
 -10   2  -3   10.39    2.73
 -10   2  -3    9.47    2.16
  10  -2   3    8.73    1.95
  10  -2   3   10.87    1.86
 -11   2  -3   16.20    3.20
  11  -2   3   22.50    3.13
  11  -2   3   16.62    2.76
 -12   2  -3    0.57    1.12
  11   1  -3   13.60    2.21
 -11  -1   3   10.53    2.61
  10   1  -3    3.19    0.92
 -10  -1   3    3.78    1.70
 -10  -1   3   -0.41    1.07
   9   1  -3    1.04    0.62
  -9  -1   3    0.75    0.86
  -9  -1   3    1.47    0.83
   8   1  -3   20.85    2.15
  -8  -1   3   24.00    3.82
  -8  -1   3   20.39    2.07
   7   1  -3    1.19    0.76
  -7  -1   3    1.15    0.99
  -7  -1   3    0.92    0.58
   6   1  -3    3.04    1.01
   6   1  -3   -1.12    0.62
   6   1  -3    0.98    0.79
  -6  -1   3    1.13    0.83
  -6  -1   3    1.49    0.76
   5   1  -3   10.42    1.71
   5   1  -3   12.10    2.57
   5   1  -3   14.47    2.40
  -5  -1   3    8.93    2.23
  -5  -1   3   11.85    1.82
   4   1  -3    0.05    0.41
   4   1  -3    0.28    0.39
   4   1  -3    1.75    0.73
  -4  -1   3    0.46    0.45
  -4  -1   3    0.49    0.56
   3   1  -3   51.35    3.40
   3   1  -3   53.82    2.86
   3   1  -3   61.33    3.01
  -3  -1   3   54.85    2.81
  -3  -1   3   55.66    2.90
   2   1  -3   17.54    1.58
   2   1  -3   16.66    1.73
   2   1  -3   13.46    1.23
  -2  -1   3   18.58    1.37
   1   1  -3   18.17    1.12
   1   1  -3   22.01    1.72
  -1  -1   3   19.15    1.12
  -1  -1   3   17.26    1.55
   0   1  -3    8.47    1.00
   0   1  -3    7.30    1.25
   0   1  -3    9.09    0.57
   0  -1   3    9.48    1.58
  -1   1  -3    4.67    0.79
  -1   1  -3    5.38    1.17
   1  -1   3    4.01    0.89
   1  -1   3    4.68    0.48
  -2   1  -3   46.69    1.97
  -2   1  -3   50.36    2.74
  -2   1  -3   47.82    1.45
   2  -1   3   50.35    1.53
   2  -1   3   50.48    1.96
  -3   1  -3   18.81    1.71
  -3   1  -3   18.49    1.63
  -3   1  -3   14.60    1.40
   3  -1   3   13.66    1.28
  -4   1  -3  154.11    5.30
  -4   1  -3  146.42    5.06
   4  -1   3  150.36    5.06
   4  -1   3  156.06    3.50
   4  -1   3  156.08    5.33
  -5   1  -3   59.58    3.56
  -5   1  -3   62.78    3.28
   5  -1   3   60.49    3.39
   5  -1   3   63.77    2.47
   5  -1   3   58.78    3.26
  -6   1  -3    0.14    0.48
  -6   1  -3    0.18    0.32
   6  -1   3    0.00    0.45
   6  -1   3    0.62    0.44
  -7   1  -3    4.42    1.18
  -7   1  -3    3.23    1.33
   7  -1   3    3.72    1.19
   7  -1   3    5.22    1.01
   7  -1   3    4.43    1.20
  -8   1  -3    1.17    0.65
  -8   1  -3    0.96    0.96
   8  -1   3    2.30    0.78
   8  -1   3    2.42    0.98
  -9   1  -3   18.32    2.15
  -9   1  -3   20.69    3.39
   9  -1   3   15.86    1.82
   9  -1   3   27.94    2.99
 -10   1  -3    2.48    1.24
 -10   1  -3    1.78    1.30
  10  -1   3    2.73    0.87
 -11   1  -3    7.01    2.24
 -11   1  -3    3.33    1.80
  11  -1   3    4.09    2.05
 -12   1  -3    4.76    2.04
 -12   1  -3    1.48    1.26
  11   0  -3    3.42    1.11
 -11   0   3    6.13    1.54
  10   0  -3    0.17    0.71
 -10   0   3    1.85    1.17
 -10   0   3    2.38    1.36
   9   0  -3    1.05    0.66
  -9   0   3    2.30    1.24
  -9   0   3    1.36    1.09
  -8   0   3   10.88    2.39
  -8   0   3    7.84    1.70
   7   0  -3   56.68    3.54
  -7   0   3   52.97    4.09
  -7   0   3   48.97    3.16
   6   0  -3   37.05    3.37
   6   0  -3   34.71    3.09
   6   0  -3   37.03    2.67
  -6   0   3   36.45    3.14
  -6   0   3   35.82    2.51
   5   0  -3   13.48    1.52
   5   0  -3    8.92    1.79
   5   0  -3   11.32    1.93
  -5   0   3   13.01    1.96
   4   0  -3    4.81    1.25
   4   0  -3    3.89    1.10
   4   0  -3    5.68    1.53
  -4   0   3    4.69    1.07
  -4   0   3    4.29    1.15
   3   0  -3    7.03    1.72
   3   0  -3    4.99    1.15
   3   0  -3    5.81    1.23
  -3   0   3    8.65    1.51
   2   0  -3    0.22    0.33
   2   0  -3   -0.02    0.36
   2   0  -3    0.02    0.33
  -2   0   3    0.39    0.36
  -2   0   3    0.01    0.30
   1   0  -3    9.59    1.46
   1   0  -3    8.78    0.77
   1   0  -3   10.64    1.24
  -1   0   3   10.05    1.23
  -1   0   3    9.57    1.11
  -1   0   3    9.83    0.80
   0   0  -3   18.02    1.47
   0   0  -3   19.75    1.40
   0   0   3   20.15    1.44
   0   0   3   21.81    1.58
  -1   0  -3  276.69    5.72
  -1   0  -3  268.63    4.66
  -1   0  -3  283.34    6.68
   1   0   3  276.46    6.60
   1   0   3  291.82    5.81
   1   0   3  274.81    4.66
  -2   0  -3   29.02    1.86
  -2   0  -3   31.24    1.52
  -2   0  -3   29.31    1.31
   2   0   3   30.66    1.86
   2   0   3   30.75    1.48
   2   0   3   31.78    1.37
  -3   0  -3    8.99    1.09
  -3   0  -3    8.11    1.22
  -4   0  -3   37.81    2.17
  -4   0  -3   43.32    2.66
  -4   0  -3   42.34    2.39
   4   0   3   43.78    2.03
   4   0   3   43.87    2.58
  -5   0  -3   49.55    3.22
   5   0   3   45.49    2.93
   5   0   3   51.01    2.56
  -6   0  -3    0.45    0.43
   6   0   3    1.16    0.75
  -7   0  -3    7.53    1.45
  -7   0  -3    7.30    2.00
   7   0   3    5.68    1.62
   7   0   3    8.32    1.47
  -8   0  -3   27.23    3.02
  -8   0  -3   30.65    2.27
  -9   0  -3   10.92    2.53
  -9   0  -3   10.53    1.73
   9   0   3    9.64    1.82
 -10   0  -3    0.16    0.70
 -10   0  -3    0.29    0.65
  10   0   3   -1.70    0.62
 -11   0  -3    2.39    1.54
 -11   0  -3    2.37    0.92
 -11   0  -3    2.41    1.03
 -12   0  -3   13.20    2.13
 -12   0  -3   10.11    2.69
  11  -1  -3    1.12    0.84
 -11   1   3    0.41    0.98
  10  -1  -3    0.94    0.73
 -10   1   3   -1.16    1.16
 -10   1   3    1.94    1.26
   9  -1  -3   13.56    2.33
  -9   1   3   11.19    2.61
  -9   1   3   13.37    2.38
   8  -1  -3    9.53    1.87
  -8   1   3   10.29    2.38
  -8   1   3    9.50    1.88
  -7   1   3    0.24    0.66
  -7   1   3    0.75    0.53
   6  -1  -3   27.76    2.77
   6  -1  -3   23.98    2.63
   6  -1  -3   21.36    2.16
  -6   1   3   16.89    2.72
  -6   1   3   20.90    2.05
   5  -1  -3   14.56    2.62
   5  -1  -3   13.87    1.65
   5  -1  -3   10.32    1.90
  -5   1   3    9.22    2.11
  -5   1   3   14.53    2.16
   4  -1  -3  121.09    5.31
   4  -1  -3  126.50    5.00
   4  -1  -3  126.31    5.02
  -4   1   3  129.27    5.17
   3  -1  -3  138.61    5.03
   3  -1  -3  136.84    5.27
   3  -1  -3  144.65    4.88
  -3   1   3  140.26    5.60
  -3   1   3  145.62    4.96
  -3   1   3  136.75    4.83
   2  -1  -3   65.22    3.09
   2  -1  -3   58.85    2.60
   2  -1  -3   60.74    3.09
  -2   1   3   63.82    3.31
  -2   1   3   59.19    2.63
   1  -1  -3    2.56    0.58
   1  -1  -3    4.28    1.06
   1  -1  -3    3.82    0.95
  -1   1   3    1.71    0.62
  -1   1   3    4.45    1.09
  -1   1   3    4.79    0.79
   0  -1  -3  120.02    2.77
   0  -1  -3  119.78    3.88
   0  -1  -3  119.04    3.72
   0   1   3  123.95    2.82
   0   1   3  123.99    3.88
   0   1   3  124.81    3.82
  -1  -1  -3  482.36    8.32
  -1  -1  -3  493.87    9.36
  -1  -1  -3  502.81    9.63
   1   1   3  495.39    8.33
   1   1   3  507.91    9.41
   1   1   3  458.93    9.39
  -2  -1  -3   87.42    2.97
  -2  -1  -3   82.16    2.83
  -2  -1  -3   82.23    2.75
   2   1   3   89.23    2.95
   2   1   3   82.69    2.72
   2   1   3   80.39    2.87
  -3  -1  -3   19.33    1.36
  -3  -1  -3   17.92    1.48
   3   1   3   19.29    1.44
   3   1   3   18.67    1.47
  -4  -1  -3   42.61    2.07
  -4  -1  -3   42.26    2.62
  -4  -1  -3   41.90    2.01
   4   1   3   41.66    2.32
   4   1   3   41.66    2.60
  -5  -1  -3   16.71    2.50
  -5  -1  -3   10.78    1.03
  -5  -1  -3    8.80    1.00
   5   1   3   13.86    2.04
   5   1   3   16.91    2.44
  -6  -1  -3    0.71    0.59
  -6  -1  -3    0.18    0.27
  -6  -1  -3   -0.23    0.29
   6   1   3   -0.12    0.44
  -7  -1  -3   21.38    1.57
  -7  -1  -3   25.07    2.65
  -7  -1  -3   24.02    1.70
   7   1   3   24.41    2.57
  -8  -1  -3   10.18    2.17
  -8  -1  -3   11.25    1.21
  -8  -1  -3    9.12    2.16
  -9  -1  -3   10.58    1.25
  -9  -1  -3    6.13    1.88
  -9  -1  -3    9.27    1.38
 -10  -1  -3    4.28    0.93
 -10  -1  -3    2.11    0.78
 -10  -1  -3    2.48    1.24
 -11  -1  -3   11.59    2.90
 -11  -1  -3   13.59    1.28
 -12  -1  -3    7.11    1.97
  11  -2  -3    8.32    1.97
 -11   2   3    4.38    1.68
  10  -2  -3   11.51    2.35
 -10   2   3   12.25    2.74
   9  -2  -3    6.03    1.57
  -9   2   3    4.92    1.76
  -9   2   3    9.19    3.20
   8  -2  -3   12.45    2.08
  -8   2   3   11.50    2.21
  -8   2   3    8.56    2.05
   7  -2  -3    2.14    0.77
  -7   2   3    2.22    1.11
  -7   2   3    4.17    1.16
   6  -2  -3   30.35    2.84
  -6   2   3   26.69    2.76
   5  -2  -3   20.46    2.28
   5  -2  -3   18.87    2.09
   5  -2  -3   18.28    2.60
  -5   2   3   18.98    1.95
  -5   2   3   18.45    2.15
   4  -2  -3    1.95    0.80
   4  -2  -3    5.19    1.45
   4  -2  -3    4.35    1.24
  -4   2   3    3.83    1.37
  -4   2   3    3.13    0.99
  -4   2   3    2.76    1.01
   3  -2  -3    5.91    1.32
   3  -2  -3    9.07    1.57
   3  -2  -3   10.88    2.02
  -3   2   3    9.05    1.71
  -3   2   3    6.24    1.34
  -3   2   3    5.03    1.18
   2  -2  -3   47.04    2.76
   2  -2  -3   49.88    2.75
   2  -2  -3   45.87    2.42
  -2   2   3   49.25    2.79
  -2   2   3   50.76    2.57
  -2   2   3   47.64    2.70
   1  -2  -3   10.58    1.28
   1  -2  -3   11.77    1.26
   1  -2  -3   11.65    1.07
  -1   2   3   11.00    1.28
  -1   2   3   12.28    1.13
  -1   2   3   12.62    1.34
   0  -2  -3    4.14    0.92
   0  -2  -3    6.93    1.19
   0  -2  -3    5.22    0.87
   0   2   3    4.41    1.02
   0   2   3    6.59    0.96
   0   2   3    5.47    0.95
  -1  -2  -3   19.16    1.47
  -1  -2  -3   19.47    1.26
  -1  -2  -3   20.26    1.45
   1   2   3   17.47    1.44
   1   2   3   18.06    1.35
  -2  -2  -3   11.73    1.12
  -2  -2  -3    9.86    0.94
  -2  -2  -3    9.63    1.09
   2   2   3    9.37    0.97
   2   2   3    9.86    0.91
   2   2   3   11.33    1.15
  -3  -2  -3   18.20    1.56
  -3  -2  -3   19.50    1.18
   3   2   3   21.69    1.96
   3   2   3   18.41    1.15
   3   2   3   18.24    1.61
  -4  -2  -3   36.21    1.56
  -4  -2  -3   36.18    2.53
  -4  -2  -3   37.81    1.62
   4   2   3   36.93    2.54
   4   2   3   39.95    2.55
  -5  -2  -3  151.11    3.62
  -5  -2  -3  144.42    5.78
  -5  -2  -3  141.10    3.54
   5   2   3  152.55    5.69
   5   2   3  148.40    5.80
  -6  -2  -3   30.76    2.77
  -6  -2  -3   33.54    1.47
  -6  -2  -3   30.26    1.41
   6   2   3   36.10    2.96
  -7  -2  -3    1.60    1.00
  -7  -2  -3    1.84    0.43
   7   2   3    1.64    1.06
  -8  -2  -3    3.49    1.36
  -9  -2  -3   14.46    2.86
 -10  -2  -3   20.81    3.82
 -11  -2  -3    3.29    1.38
 -12  -2  -3    3.27    0.99
  12   2   3    0.65    1.50
  11  -3  -3    5.16    1.72
 -11   3   3    6.22    1.84
  10  -3  -3    2.09    1.09
 -10   3   3    2.44    1.30
   9  -3  -3   -0.24    0.54
  -9   3   3    1.33    0.76
   8  -3  -3   -0.11    0.47
  -8   3   3   -0.52    0.76
   7  -3  -3   32.48    3.16
   7  -3  -3   31.21    3.02
  -7   3   3   34.96    3.56
   6  -3  -3  119.77    5.87
   6  -3  -3  116.81    5.78
   6  -3  -3  117.01    5.81
  -6   3   3  107.50    5.92
  -6   3   3  116.33    5.60
   5  -3  -3    2.02    1.08
   5  -3  -3    1.40    0.92
  -5   3   3    1.06    0.85
  -5   3   3    0.39    0.67
   4  -3  -3    2.27    0.84
   4  -3  -3    5.24    1.45
   4  -3  -3    2.30    1.01
  -4   3   3    2.69    1.03
  -4   3   3    3.41    1.07
  -4   3   3    2.44    0.99
   3  -3  -3    0.16    0.39
   3  -3  -3    0.59    0.54
   3  -3  -3   -0.27    0.45
  -3   3   3    0.46    0.52
  -3   3   3    0.19    0.51
  -3   3   3    0.42    0.62
   2  -3  -3  218.89    6.30
   2  -3  -3  216.03    6.76
   2  -3  -3  224.25    6.49
  -2   3   3  220.11    6.51
  -2   3   3  214.14    6.62
  -2   3   3  214.35    6.18
   1  -3  -3   11.33    1.21
   1  -3  -3   12.67    1.49
   1  -3  -3   15.50    1.51
  -1   3   3   13.81    1.39
  -1   3   3   13.98    1.47
  -1   3   3   14.04    1.51
   0  -3  -3   34.72    2.18
   0  -3  -3   29.64    2.35
   0   3   3   29.83    1.87
   0   3   3   30.23    2.01
   0   3   3   30.43    2.07
  -1  -3  -3   19.27    1.50
  -1  -3  -3   18.38    1.50
  -1  -3  -3   18.51    1.86
   1   3   3   17.24    1.39
   1   3   3   19.80    1.50
   1   3   3   18.48    1.63
  -2  -3  -3   13.36    1.14
  -2  -3  -3   13.49    1.36
  -2  -3  -3   13.05    1.41
   2   3   3   15.69    1.58
   2   3   3   13.40    1.08
  -3  -3  -3    6.26    1.22
  -3  -3  -3    5.71    0.67
   3   3   3    3.38    0.92
   3   3   3    5.45    0.65
   3   3   3    5.66    1.34
  -4  -3  -3  173.37    6.09
   4   3   3  171.73    5.98
   4   3   3  179.02    6.22
  -5  -3  -3    8.99    1.91
   5   3   3    6.76    1.59
   5   3   3    8.61    1.85
  -6  -3  -3   28.07    2.69
   6   3   3   31.64    3.25
   6   3   3   27.35    3.17
  -7  -3  -3    7.37    1.95
   7   3   3    5.83    1.60
   7   3   3    6.89    2.18
  -8  -3  -3   28.81    3.19
  -9  -3  -3   17.75    3.38
 -10  -3  -3    0.03    1.05
 -11  -3  -3   -0.26    0.77
  11   3   3   -1.17    0.60
 -12  -3  -3    3.44    1.42
  12   3   3    2.87    1.51
  11  -4  -3    1.48    1.15
  10  -4  -3   -0.57    0.70
 -10   4   3    2.26    1.27
   9  -4  -3    0.57    1.25
  -9   4   3    3.25    1.46
   8  -4  -3    1.12    1.24
  -8   4   3    1.35    0.95
   7  -4  -3    4.44    1.53
   7  -4  -3    4.30    1.48
  -7   4   3    3.35    1.18
   6  -4  -3    3.46    1.13
   6  -4  -3    1.54    1.17
  -6   4   3    3.01    0.72
  -6   4   3    2.63    1.04
  -6   4   3    3.27    1.25
   5  -4  -3   10.59    2.35
   5  -4  -3   13.94    2.39
   5  -4  -3    7.90    1.90
  -5   4   3    9.94    2.07
  -5   4   3   10.97    2.43
  -5   4   3    9.28    1.71
   4  -4  -3   37.54    2.90
   4  -4  -3   33.97    2.66
  -4   4   3   29.14    2.60
  -4   4   3   38.13    2.89
  -4   4   3   36.47    2.98
   3  -4  -3  287.62    8.24
   3  -4  -3  287.51    8.91
   3  -4  -3  294.10    8.52
  -3   4   3  297.07    8.41
  -3   4   3  291.76    8.81
  -3   4   3  280.68    8.40
   2  -4  -3  165.88    6.20
   2  -4  -3  161.79    5.61
   2  -4  -3  164.25    5.67
  -2   4   3  171.82    5.84
  -2   4   3  166.62    5.80
   1  -4  -3    2.58    0.93
   1  -4  -3    2.19    0.77
   1  -4  -3    1.06    0.65
  -1   4   3    1.65    0.87
  -1   4   3    0.77    0.62
  -1   4   3    0.85    0.55
   0  -4  -3    0.77    0.55
   0  -4  -3    1.84    0.78
   0   4   3    1.01    0.70
   0   4   3    1.02    0.58
   0   4   3    0.86    0.60
   0   4   3    0.59    0.39
  -1  -4  -3   53.46    2.68
  -1  -4  -3   47.10    2.84
  -1  -4  -3   52.87    2.83
   1   4   3   49.25    2.94
   1   4   3   55.27    2.86
   1   4   3   50.54    2.59
  -2  -4  -3   36.92    2.54
  -2  -4  -3   40.69    2.58
  -2  -4  -3   42.82    2.16
   2   4   3   38.46    2.07
   2   4   3   36.77    2.61
   2   4   3   40.66    2.54
  -3  -4  -3    5.74    1.41
  -3  -4  -3    4.07    0.75
   3   4   3    3.86    0.73
   3   4   3    3.11    0.99
   3   4   3    3.15    1.11
  -4  -4  -3    5.34    1.47
   4   4   3    3.97    1.38
   4   4   3    3.73    1.18
  -5  -4  -3    3.77    1.27
   5   4   3    2.74    1.31
   5   4   3    4.68    1.30
  -6  -4  -3    5.57    1.46
   6   4   3    6.25    1.75
   6   4   3    6.51    1.96
  -7  -4  -3    7.85    2.19
   7   4   3    6.73    2.17
  -8  -4  -3   24.86    4.00
   8   4   3   23.67    3.76
  -9  -4  -3    1.03    0.85
   9   4   3   -1.08    0.39
 -10  -4  -3    2.32    1.26
  10   4   3    5.76    1.95
 -11  -4  -3    3.27    1.83
  11   4   3    3.63    1.78
 -12  -4  -3    4.65    2.04
  12   4   3    2.69    1.78
  11  -5  -3    0.61    0.88
 -11   5   3    2.27    1.55
  10  -5  -3    2.47    1.13
 -10   5   3    3.35    1.40
   9  -5  -3    4.12    1.42
  -9   5   3    1.94    1.06
   8  -5  -3    0.07    0.73
  -8   5   3    1.82    1.97
   7  -5  -3    7.36    1.76
  -7   5   3    6.73    2.10
   6  -5  -3   49.26    4.08
  -6   5   3   53.00    3.91
  -6   5   3   60.31    4.55
   5  -5  -3    0.78    0.72
   5  -5  -3    0.36    0.73
   5  -5  -3    0.68    0.83
  -5   5   3    0.62    0.60
  -5   5   3    2.39    0.75
  -5   5   3    0.88    0.75
   4  -5  -3   96.15    5.33
   4  -5  -3  101.32    4.70
  -4   5   3  100.64    4.85
  -4   5   3   94.01    6.91
  -4   5   3   99.13    5.16
   3  -5  -3   10.90    1.91
   3  -5  -3   11.84    2.25
   3  -5  -3    4.45    1.20
  -3   5   3    3.16    1.43
  -3   5   3    7.44    1.72
  -3   5   3    7.82    1.81
   2  -5  -3   13.33    2.38
   2  -5  -3   15.29    2.31
   2  -5  -3   16.01    2.51
  -2   5   3   16.83    1.88
  -2   5   3   15.46    1.79
  -2   5   3   14.15    2.32
   1  -5  -3   43.90    2.86
   1  -5  -3   38.70    2.87
   1  -5  -3   41.88    2.81
  -1   5   3   43.28    2.97
  -1   5   3   39.14    2.73
  -1   5   3   41.39    2.85
   0  -5  -3   20.33    1.92
   0  -5  -3   23.54    2.09
   0   5   3   21.93    1.99
   0   5   3   19.89    1.97
   0   5   3   21.50    1.98
   0   5   3   22.09    2.06
  -1  -5  -3   21.83    1.85
  -1  -5  -3   20.16    1.97
   1   5   3   18.80    1.71
   1   5   3   19.93    1.86
   1   5   3   19.03    2.00
  -2  -5  -3    0.06    0.46
  -2  -5  -3    0.03    0.33
  -2  -5  -3    0.37    0.61
   2   5   3    0.45    0.44
   2   5   3    0.60    0.46
   2   5   3    1.82    0.94
  -3  -5  -3    0.62    0.39
  -3  -5  -3    0.44    0.45
   3   5   3    0.40    0.63
   3   5   3   -0.21    0.32
   3   5   3   -0.09    0.39
  -4  -5  -3   12.32    0.88
  -4  -5  -3   10.35    1.87
   4   5   3   11.86    2.11
   4   5   3   12.89    2.25
   4   5   3   12.28    0.90
  -5  -5  -3   37.64    3.13
   5   5   3   36.73    3.07
   5   5   3   34.21    3.14
  -6  -5  -3   22.01    3.41
   6   5   3   16.81    2.81
   6   5   3   18.49    2.88
  -7  -5  -3   14.62    2.62
   7   5   3   18.35    3.17
  -8  -5  -3    1.28    0.89
  -9  -5  -3    1.65    0.94
   9   5   3    3.88    1.57
 -10  -5  -3   14.79    3.02
  10   5   3   11.74    2.78
 -11  -5  -3   10.81    3.00
  11   5   3    8.66    2.61
  10  -6  -3    5.66    1.95
 -10   6   3    2.81    1.77
   9  -6  -3   -0.90    0.61
  -9   6   3    0.67    0.68
   8  -6  -3    0.45    0.96
  -8   6   3    0.14    0.78
   7  -6  -3   32.29    3.20
   7  -6  -3   30.90    3.48
  -7   6   3   34.10    3.29
  -7   6   3   31.79    3.53
   6  -6  -3  132.02    6.09
   6  -6  -3  147.62    7.42
  -6   6   3  138.38    7.25
  -6   6   3  132.60    6.48
   5  -6  -3    3.62    1.20
   5  -6  -3    9.11    2.25
  -5   6   3    4.91    1.53
  -5   6   3    3.94    1.29
   4  -6  -3    0.81    0.62
   4  -6  -3    0.93    0.75
   4  -6  -3   -0.11    0.37
  -4   6   3    0.79    0.58
  -4   6   3    0.22    0.73
  -4   6   3    0.42    0.74
   3  -6  -3    2.78    0.98
   3  -6  -3    2.62    1.14
   3  -6  -3    3.20    1.40
  -3   6   3    1.39    1.04
  -3   6   3    2.34    0.94
  -3   6   3    2.57    1.16
   2  -6  -3   30.43    2.51
   2  -6  -3   27.10    2.68
   2  -6  -3   29.45    2.54
  -2   6   3   31.04    2.78
  -2   6   3   29.73    2.54
  -2   6   3   25.08    2.54
   1  -6  -3   51.97    3.43
   1  -6  -3   55.24    3.45
   1  -6  -3   58.12    3.72
  -1   6   3   56.58    3.59
  -1   6   3   61.00    3.82
  -1   6   3   53.02    3.43
   0  -6  -3   21.64    2.16
   0  -6  -3   18.09    1.99
   0   6   3   18.39    2.02
   0   6   3   21.46    2.12
   0   6   3   19.34    2.13
   0   6   3   21.48    2.22
  -1  -6  -3   48.48    3.25
  -1  -6  -3   46.60    2.91
   1   6   3   56.33    3.43
   1   6   3   48.10    2.99
   1   6   3   45.35    3.21
   1   6   3   45.39    3.26
  -2  -6  -3   44.22    2.63
  -2  -6  -3   39.17    3.92
  -2  -6  -3   47.17    3.37
   2   6   3   45.19    3.15
   2   6   3   45.32    3.44
   2   6   3   49.02    2.79
  -3  -6  -3   10.73    1.87
  -3  -6  -3   15.44    1.40
   3   6   3   18.31    2.01
   3   6   3   13.82    2.24
   3   6   3   14.67    2.60
  -4  -6  -3   74.27    4.40
  -4  -6  -3   71.46    2.70
   4   6   3   73.16    2.77
   4   6   3   71.16    4.32
   4   6   3   67.33    4.52
  -5  -6  -3    1.60    0.74
   5   6   3    0.67    0.60
   5   6   3    0.03    0.72
  -6  -6  -3   22.75    3.56
   6   6   3   19.82    3.52
  -7  -6  -3    1.39    0.88
   7   6   3    3.38    1.22
  -8  -6  -3   -0.27    0.61
   8   6   3    0.10    0.50
  -9  -6  -3   30.86    4.92
   9   6   3   26.27    4.40
 -10  -6  -3   12.68    3.17
  10   6   3   11.89    2.85
 -11  -6  -3   -1.56    0.79
  11   6   3   -2.16    1.22
  10  -7  -3    2.39    1.01
 -10   7   3    1.08    0.88
   9  -7  -3    1.45    1.23
  -9   7   3   -0.18    0.67
   8  -7  -3    8.17    2.54
  -8   7   3    6.40    2.00
   7  -7  -3    5.28    1.70
  -7   7   3    5.92    2.05
  -7   7   3    4.65    1.40
   6  -7  -3    6.39    1.93
   6  -7  -3    9.06    2.35
  -6   7   3    9.62    2.52
  -6   7   3    8.07    1.70
   5  -7  -3   12.36    2.74
  -5   7   3    8.50    2.09
  -5   7   3   13.19    2.40
   4  -7  -3    4.51    1.54
   4  -7  -3    4.21    1.24
  -4   7   3    2.13    1.06
  -4   7   3    3.77    1.41
   3  -7  -3   57.05    4.22
   3  -7  -3   59.90    4.10
  -3   7   3   57.99    4.43
  -3   7   3   59.33    4.18
  -3   7   3   58.87    4.25
   2  -7  -3   58.77    3.95
   2  -7  -3   65.02    4.27
   2  -7  -3   58.66    3.68
  -2   7   3   56.55    3.84
  -2   7   3   55.56    4.02
  -2   7   3   60.81    4.17
   1  -7  -3   49.69    3.55
   1  -7  -3   41.92    3.11
  -1   7   3   50.67    3.55
  -1   7   3   41.74    3.70
  -1   7   3   54.60    3.74
  -1   7   3   52.06    3.68
   0  -7  -3   -0.36    0.19
   0  -7  -3    0.70    0.59
   0   7   3    0.11    0.35
   0   7   3    0.23    0.38
   0   7   3   -0.01    0.41
  -1  -7  -3    1.04    0.68
  -1  -7  -3    1.32    0.90
   1   7   3    0.49    0.58
   1   7   3    0.52    0.50
   1   7   3    1.16    0.73
   1   7   3    0.32    0.56
  -2  -7  -3   42.79    2.81
  -2  -7  -3   40.96    3.27
   2   7   3   39.36    3.23
   2   7   3   40.02    2.72
   2   7   3   40.61    3.40
  -3  -7  -3  146.59    5.12
  -3  -7  -3  145.63    6.61
   3   7   3  145.21    6.92
   3   7   3  146.17    6.54
   3   7   3  148.34    5.24
  -4  -7  -3   16.66    2.91
  -4  -7  -3   12.78    1.26
   4   7   3   16.62    2.90
   4   7   3   16.32    3.15
  -5  -7  -3   -0.12    0.48
   5   7   3    0.68    0.25
   5   7   3    1.54    0.80
  -6  -7  -3   26.77    3.04
   6   7   3   25.98    3.10
  -7  -7  -3   18.16    3.41
   7   7   3   16.83    3.24
  -8  -7  -3    6.78    2.25
   8   7   3    3.49    1.69
  -9  -7  -3    0.08    0.90
   9   7   3    2.00    1.13
 -10  -7  -3   -0.02    0.70
  10   7   3    4.23    1.33
 -11  -7  -3    0.87    1.19
  11   7   3    2.97    1.56
   9  -8  -3    3.20    1.72
  -9   8   3    3.32    1.65
   8  -8  -3    4.68    1.68
  -8   8   3    2.44    1.58
   7  -8  -3    0.51    0.63
  -7   8   3    0.71    0.70
  -7   8   3   -1.07    0.87
   6  -8  -3    2.12    1.25
   6  -8  -3    2.01    1.08
  -6   8   3   -0.62    0.99
  -6   8   3   -0.19    0.78
   5  -8  -3    0.51    0.92
   5  -8  -3    0.84    0.90
  -5   8   3    1.39    1.15
  -5   8   3    0.53    0.99
   4  -8  -3   22.47    2.29
   4  -8  -3   21.28    3.55
  -4   8   3   18.59    3.02
  -4   8   3   19.65    2.24
   3  -8  -3   27.87    3.19
  -3   8   3   25.93    3.03
  -3   8   3   26.65    2.70
   2  -8  -3    0.65    0.47
   2  -8  -3   -0.02    0.50
  -2   8   3   -0.40    0.44
  -2   8   3    1.45    0.88
  -2   8   3    0.31    0.50
   1  -8  -3   23.08    2.46
   1  -8  -3   27.59    2.83
  -1   8   3   25.23    2.80
  -1   8   3   29.94    3.00
  -1   8   3   26.82    2.70
  -1   8   3   28.19    2.80
   0  -8  -3   14.65    3.02
   0  -8  -3   11.27    2.26
   0   8   3   13.32    2.62
   0   8   3    9.92    1.94
   0   8   3   15.69    2.88
  -1  -8  -3   22.46    2.56
  -1  -8  -3   20.67    2.22
   1   8   3   27.05    2.80
   1   8   3   23.72    2.68
   1   8   3   19.96    2.30
   1   8   3   25.50    2.53
  -2  -8  -3    3.89    1.08
   2   8   3    3.91    1.30
   2   8   3    2.05    0.98
   2   8   3    2.35    0.93
  -3  -8  -3    0.77    0.45
  -3  -8  -3   -0.69    0.40
   3   8   3    1.19    0.66
   3   8   3   -0.30    0.51
  -4  -8  -3    1.35    0.62
  -4  -8  -3    1.25    0.84
   4   8   3    1.69    0.61
   4   8   3    3.00    1.08
  -5  -8  -3   16.29    3.09
   5   8   3   16.84    1.61
   5   8   3   17.37    3.50
  -6  -8  -3   35.12    3.60
   6   8   3   31.75    3.80
  -7  -8  -3   32.62    3.54
   7   8   3   34.90    3.91
  -8  -8  -3    2.67    1.05
   8   8   3    2.63    1.22
   9   8   3    1.15    1.16
 -10  -8  -3    6.67    1.72
  10   8   3    5.95    2.27
   9  -9  -3    7.75    2.82
  -9   9   3    3.56    1.60
   8  -9  -3    1.89    1.03
  -8   9   3    4.94    0.96
  -8   9   3    0.85    1.18
   7  -9  -3    2.57    1.19
  -7   9   3    3.36    1.00
   6  -9  -3   11.43    2.70
  -6   9   3   10.78    2.33
  -6   9   3   12.44    3.18
   5  -9  -3    7.33    2.68
   5  -9  -3    6.00    1.89
  -5   9   3    7.54    2.00
   4  -9  -3   13.89    3.09
   4  -9  -3   19.06    2.90
  -4   9   3   14.97    2.62
  -4   9   3   15.50    2.92
   3  -9  -3    0.07    0.52
   3  -9  -3    1.24    0.93
  -3   9   3    1.38    0.91
  -3   9   3    0.47    0.69
   2  -9  -3   -0.41    0.47
   2  -9  -3    2.50    1.01
  -2   9   3    0.69    0.82
  -2   9   3    2.18    1.13
   1  -9  -3   11.81    2.50
   1  -9  -3    9.13    2.17
  -1   9   3   11.79    2.72
  -1   9   3   12.61    2.75
   0  -9  -3    8.91    1.93
   0  -9  -3    7.43    1.91
   0   9   3   16.26    2.91
   0   9   3    7.15    1.73
   0   9   3    7.42    1.66
  -1  -9  -3    1.51    0.84
   1   9   3    1.55    0.59
   1   9   3   -0.49    0.47
   1   9   3   -0.08    0.68
  -2  -9  -3    4.21    1.30
   2   9   3    7.11    1.57
   2   9   3    9.53    2.48
   2   9   3    5.72    1.74
  -3  -9  -3    4.99    1.77
   3   9   3    4.83    1.22
   3   9   3    4.66    1.68
  -4  -9  -3   11.32    2.63
  -4  -9  -3   10.15    1.73
   4   9   3   11.07    2.74
   4   9   3    9.10    1.63
  -5  -9  -3   25.78    4.12
   5   9   3   18.62    1.64
   5   9   3   30.43    4.86
  -6  -9  -3   -0.18    0.57
   6   9   3    0.40    0.72
  -7  -9  -3    3.78    1.58
   7   9   3    3.83    1.51
  -8  -9  -3   -0.30    0.69
   8   9   3    0.51    0.99
  -9  -9  -3    1.10    0.87
   9   9   3    0.13    1.00
   8 -10  -3   -1.28    0.66
  -8  10   3   -0.71    0.91
   7 -10  -3    3.09    1.22
  -7  10   3    2.05    0.72
  -7  10   3    2.63    1.27
   6 -10  -3    4.15    1.64
  -6  10   3    2.83    1.27
  -6  10   3    1.63    1.25
   5 -10  -3    0.43    0.82
  -5  10   3   -0.36    0.92
  -5  10   3    0.00    0.76
   4 -10  -3   23.84    4.27
  -4  10   3   22.65    4.01
  -4  10   3   26.43    3.85
   3 -10  -3    1.49    0.97
  -3  10   3    1.43    0.80
   2 -10  -3   35.15    3.60
  -2  10   3   38.09    3.47
  -2  10   3   45.45    4.30
   1 -10  -3   29.02    3.19
  -1  10   3   23.18    3.79
  -1  10   3   19.38    3.27
   0 -10  -3    0.71    0.68
   0  10   3    2.17    1.23
   0  10   3    1.38    0.95
  -1 -10  -3    4.14    1.45
   1  10   3    1.08    0.89
   1  10   3    1.93    1.24
  -2 -10  -3    6.99    1.69
   2  10   3    8.81    2.06
   2  10   3    7.79    2.24
   2  10   3   10.26    2.63
  -3 -10  -3   15.65    2.39
   3  10   3   15.33    2.46
   3  10   3   16.35    3.28
   3  10   3   10.51    2.43
  -4 -10  -3   18.88    2.08
  -4 -10  -3   22.04    4.08
   4  10   3   19.79    2.21
   4  10   3   22.86    4.29
  -5 -10  -3   -0.42    0.49
   5  10   3    0.00    0.75
   5  10   3   -0.38    0.59
  -6 -10  -3    6.67    2.00
   6  10   3    5.22    1.22
   6  10   3    9.79    1.16
   6  10   3   11.47    1.69
  -7 -10  -3    2.19    1.32
   7  10   3    5.29    1.49
  -8 -10  -3   -0.46    0.61
   8  10   3   -0.56    1.12
  -9 -10  -3    3.63    1.64
   9  10   3    3.34    2.00
   7 -11  -3    1.28    0.78
  -7  11   3    0.80    0.67
   6 -11  -3    1.18    0.70
  -6  11   3    1.07    1.05
  -6  11   3    0.18    0.91
   5 -11  -3    0.02    0.87
  -5  11   3    3.34    1.35
  -5  11   3    2.06    1.41
   4 -11  -3    5.64    2.07
  -4  11   3    0.88    1.22
  -4  11   3    2.35    1.38
   3 -11  -3    7.13    2.17
  -3  11   3    9.66    2.47
  -3  11   3    7.46    2.04
  -2  11   3   12.62    2.88
  -2  11   3   13.07    2.59
   1 -11  -3    2.10    1.26
  -1  11   3    3.81    1.51
  -1  11   3    4.63    1.90
   0 -11  -3    9.22    2.38
   0  11   3    9.91    2.61
  -1 -11  -3   11.78    2.64
   1  11   3    7.94    2.25
  -2 -11  -3   24.39    2.73
   2  11   3   19.80    3.59
   2  11   3   24.36    4.15
  -3 -11  -3    0.86    0.58
   3  11   3    1.05    0.83
   3  11   3    0.85    1.30
  -4 -11  -3    2.11    1.06
   4  11   3    0.39    0.97
   4  11   3    3.70    1.55
  -5 -11  -3    3.36    1.77
   5  11   3    2.38    1.22
   5  11   3    2.05    1.30
  -6 -11  -3    8.50    2.33
   6  11   3    7.41    1.26
   6  11   3    7.35    1.24
   6  11   3    6.62    2.40
  -7 -11  -3   20.22    3.73
   7  11   3   20.93    4.59
  -8 -11  -3   12.84    2.89
   8  11   3   17.56    4.67
   6 -12  -3    2.00    1.67
  -6  12   3    3.47    1.46
  -6  12   3    1.69    1.67
   5 -12  -3    7.22    2.54
  -5  12   3    6.76    2.19
  -5  12   3    9.85    2.10
   4 -12  -3    7.21    2.31
  -4  12   3    8.51    2.16
  -4  12   3    7.56    2.15
   3 -12  -3    4.75    1.95
  -3  12   3    2.82    1.22
  -3  12   3    4.22    1.25
   2 -12  -3    2.16    1.24
  -2  12   3   -0.08    0.70
  -2  12   3    2.17    1.32
   1 -12  -3    5.65    1.89
  -1  12   3    2.66    1.30
  -1  12   3    0.89    0.90
   0  12   3    6.67    1.96
   0  12   3    9.81    2.56
  -1 -12  -3   12.68    2.51
   1  12   3   20.89    5.17
   1  12   3   13.63    2.89
  -2 -12  -3    0.61    0.67
   2  12   3   -1.90    0.81
   2  12   3    2.45    1.14
  -3 -12  -3    7.75    1.93
   3  12   3   12.31    2.95
   3  12   3    7.62    2.57
  -4 -12  -3    1.24    0.77
   4  12   3   -0.33    0.70
   4  12   3   -1.24    0.52
   5  12   3    7.51    1.72
   5  12   3    5.37    1.52
   5  12   3    3.21    1.42
  -6 -12  -3    3.44    1.54
   6  12   3    2.19    1.40
   6  12   3    4.02    1.16
   4 -13  -3    1.14    0.89
  -4  13   3   -1.40    0.78
  -4  13   3   -0.13    0.89
   3 -13  -3    0.32    0.84
  -3  13   3   -1.36    1.42
  -3  13   3    0.35    1.19
   2 -13  -3    4.67    1.49
  -2  13   3    3.85    1.51
  -2  13   3    3.91    1.57
   1 -13  -3    1.78    1.45
  -1  13   3    3.62    1.53
  -1  13   3    3.28    1.30
   0 -13  -3    7.46    2.27
   0  13   3    8.86    2.79
   0  13   3    7.29    2.23
  -1 -13  -3    2.43    1.31
   1  13   3    1.70    0.65
   1  13   3   -0.05    1.21
  -2 -13  -3   -1.65    1.36
   2  13   3   -0.83    0.71
   2  13   3    0.16    0.68
  -3 -13  -3   16.00    2.91
   3  13   3   16.42    3.40
   3  13   3   20.57    4.17
   4  13   3   27.85    4.56
   4  13   3   20.10    3.66
   5  13   3    5.71    1.54
   5  13   3    5.53    2.02
   5  13   3    4.86    1.50
   1 -14  -3    0.83    0.74
  -1  14   3   -1.76    0.84
  -1  14   3    0.03    0.77
   0 -14  -3    4.12    1.54
   0  14   3    1.41    1.18
   0  14   3    4.72    1.78
  -1 -14  -3    1.99    1.43
   1  14   3   -0.49    0.92
   1  14   3    4.01    1.79
   2  11  -4    2.05    1.28
   2  11  -4   -0.51    1.05
   2  11  -4    2.41    1.33
   1  11  -4    5.02    1.56
   1  11  -4   10.80    2.60
   1  11  -4    4.29    1.79
   0  11  -4   23.13    2.80
   0  11  -4   16.26    3.19
   0  11  -4   22.31    3.95
  -1  11  -4    1.67    1.35
  -1  11  -4    3.14    1.31
  -1  11  -4    1.94    1.16
  -2  11  -4    0.24    0.94
  -2  11  -4    1.76    1.67
  -2  11  -4    1.64    1.23
  -3  11  -4   -0.47    0.77
  -3  11  -4   -0.04    0.80
  -3  11  -4   -0.42    0.71
  -4  11  -4    3.30    1.41
  -4  11  -4   -1.29    0.76
  -4  11  -4    0.67    1.29
  -5  11  -4    2.07    1.68
  -5  11  -4    4.49    1.65
   4  10  -4    1.60    1.20
   4  10  -4    0.08    0.95
   4  10  -4    2.25    1.17
   3  10  -4    0.96    1.06
   3  10  -4   -0.67    0.61
   2  10  -4    7.27    2.29
   2  10  -4    5.66    1.75
   2  10  -4    5.97    1.96
   1  10  -4    0.57    1.01
   1  10  -4    4.50    1.62
   1  10  -4    2.37    1.34
   0  10  -4   -0.40    0.56
   0  10  -4   -0.65    0.68
   0  10  -4   -0.71    0.66
  -1  10  -4    0.57    0.78
  -1  10  -4    0.42    1.00
  -1  10  -4    0.78    1.01
  -2  10  -4    2.40    1.34
  -2  10  -4    3.38    1.17
  -2  10  -4    1.99    1.25
  -3  10  -4   10.88    2.45
  -3  10  -4    8.95    1.78
  -3  10  -4   12.97    3.35
  -4  10  -4    3.55    2.39
  -4  10  -4    3.54    0.92
  -5  10  -4    1.01    0.84
  -6  10  -4   -1.51    0.75
   6   9  -4    0.18    0.97
  -6  -9   4   -0.26    1.33
   5   9  -4   -0.03    0.76
  -5  -9   4   -0.09    0.77
   4   9  -4    9.82    2.30
   3   9  -4   28.39    3.33
   3   9  -4   24.82    4.06
   3   9  -4   23.35    3.82
   2   9  -4   -1.20    0.62
   2   9  -4    1.47    1.01
   2   9  -4   -0.97    0.58
   1   9  -4   13.97    2.68
   1   9  -4   10.43    2.58
   1   9  -4   17.89    3.32
   0   9  -4   -0.46    0.69
   0   9  -4    0.81    0.71
   0   9  -4   -1.06    0.65
  -1   9  -4   30.23    3.10
  -1   9  -4   27.63    2.73
  -2   9  -4    0.32    0.97
  -2   9  -4   -1.43    0.55
  -3   9  -4    0.07    0.54
  -3   9  -4    1.17    0.83
  -3   9  -4    0.95    0.92
  -4   9  -4    2.38    1.25
  -5   9  -4    1.43    0.96
  -6   9  -4    4.77    1.81
   6  -9   4    4.23    1.61
  -7   9  -4    7.43    2.08
   7  -9   4   11.32    2.90
  -8   9  -4    1.26    1.23
   8  -9   4    0.62    1.27
   7   8  -4   -0.28    0.77
  -7  -8   4    1.18    1.06
   6   8  -4    6.20    1.27
  -6  -8   4    3.03    1.30
   5   8  -4   15.18    2.49
  -5  -8   4   18.04    3.05
   4   8  -4   23.91    2.74
  -4  -8   4   28.65    2.97
   3   8  -4    2.70    1.05
   2   8  -4    4.40    1.40
   2   8  -4    2.31    1.17
   1   8  -4    3.52    1.30
   1   8  -4    0.54    0.80
   1   8  -4    1.75    1.10
   1   8  -4    3.51    1.27
   0   8  -4   67.45    4.41
   0   8  -4   55.95    4.79
   0   8  -4   71.98    4.67
   0   8  -4   66.46    4.36
  -1   8  -4    4.27    1.50
  -1   8  -4    4.32    1.44
  -1   8  -4    2.63    1.12
  -1   8  -4    0.86    1.13
  -2   8  -4   13.46    3.28
  -2   8  -4   14.64    2.87
  -2   8  -4   10.85    2.19
  -2   8  -4   12.54    2.08
  -3   8  -4    3.80    1.28
  -4   8  -4    1.65    0.99
  -5   8  -4    1.56    1.28
   5  -8   4    3.90    1.41
  -6   8  -4    3.07    1.49
   6  -8   4    3.96    1.82
  -7   8  -4   -0.01    0.79
   7  -8   4   -0.94    0.41
  -8   8  -4    0.54    1.00
   8  -8   4    1.11    1.15
  -9   8  -4    0.19    1.00
   9  -8   4    1.59    1.38
  -8  -7   4    2.41    1.46
   7   7  -4    0.74    0.83
   7   7  -4    0.07    1.72
  -7  -7   4   -0.31    0.78
   6   7  -4    7.79    1.75
   6   7  -4    9.72    1.91
  -6  -7   4    8.53    2.09
   5   7  -4    3.35    1.09
   5   7  -4    1.47    1.20
  -5  -7   4    1.86    0.91
   4   7  -4    1.51    0.87
   4   7  -4    3.07    1.27
  -4  -7   4    3.82    1.48
   3   7  -4    1.25    0.76
   3   7  -4    0.68    1.08
  -3  -7   4    4.00    1.33
   2   7  -4    1.76    0.97
   2   7  -4    0.52    0.67
   2   7  -4    0.34    0.72
   1   7  -4   12.84    2.55
   1   7  -4    9.30    2.20
   1   7  -4   10.59    1.98
   0   7  -4   45.32    3.29
   0   7  -4   52.39    4.34
   0   7  -4   43.91    3.44
   0   7  -4   49.96    3.52
  -1   7  -4   -0.82    0.54
  -1   7  -4    0.38    0.61
  -1   7  -4    1.13    0.66
  -1   7  -4   -0.32    0.32
  -2   7  -4   44.50    3.36
  -2   7  -4   43.39    3.78
  -2   7  -4   48.67    4.40
  -2   7  -4   52.41    3.01
  -3   7  -4   45.03    2.44
  -3   7  -4   37.37    3.11
  -3   7  -4   39.91    3.18
  -5   7  -4    6.07    1.80
   5  -7   4    3.94    1.37
  -6   7  -4    0.58    0.87
   6  -7   4    0.10    1.26
  -7   7  -4    0.55    0.82
   7  -7   4   -0.84    0.70
  -8   7  -4    3.69    1.62
   8  -7   4    3.71    1.65
  -9   7  -4    7.61    2.48
   9  -7   4    8.48    2.50
 -10   7  -4   10.08    2.68
  10  -7   4    4.31    1.19
   8   6  -4    7.21    2.00
  -8  -6   4   12.16    2.79
   7   6  -4   11.87    2.00
   7   6  -4   12.16    2.11
   6   6  -4   15.45    2.32
   6   6  -4    9.43    2.20
  -6  -6   4   11.25    2.53
   5   6  -4   -0.10    0.67
   5   6  -4   -0.31    0.70
  -5  -6   4   -0.37    0.52
   4   6  -4    0.00    0.34
   4   6  -4   -1.68    0.65
   4   6  -4   -0.19    0.72
  -4  -6   4    0.58    0.74
   3   6  -4   39.73    3.14
   3   6  -4   39.49    3.28
   3   6  -4   42.90    3.42
  -3  -6   4   39.89    3.10
   2   6  -4    6.35    1.41
   2   6  -4    6.70    1.68
   2   6  -4    7.17    1.75
  -2  -6   4    6.83    1.60
   1   6  -4   -0.21    0.37
   1   6  -4   -0.15    0.41
   1   6  -4    0.87    0.64
   1   6  -4    0.48    0.72
   0   6  -4   54.73    4.20
   0   6  -4   60.99    3.55
   0   6  -4   61.28    4.26
   0   6  -4   62.32    3.55
  -1   6  -4    2.33    0.88
  -1   6  -4    2.65    1.18
  -1   6  -4    3.06    1.31
  -1   6  -4    2.67    0.93
  -1   6  -4    2.87    0.91
  -2   6  -4   15.45    1.52
  -2   6  -4   14.60    1.68
  -2   6  -4   12.62    2.69
  -2   6  -4   13.34    2.19
  -3   6  -4   14.71    1.24
  -3   6  -4   13.40    2.20
   3  -6   4   14.76    2.22
  -4   6  -4    2.30    0.95
   4  -6   4    5.26    1.53
   4  -6   4    6.79    1.95
  -5   6  -4    3.31    1.07
   5  -6   4    2.50    1.01
   5  -6   4    0.76    0.72
  -6   6  -4    0.88    1.06
   6  -6   4    1.21    0.90
  -7   6  -4    3.01    1.41
   7  -6   4    2.04    1.28
  -8   6  -4    4.98    1.62
   8  -6   4    3.99    1.60
  -9   6  -4    4.32    1.73
   9  -6   4    4.96    1.76
 -10   6  -4   -0.53    0.84
  10  -6   4   -1.26    0.63
   9   5  -4   -0.34    0.64
  -9  -5   4    2.09    1.50
   8   5  -4   -0.05    1.08
   8   5  -4    1.89    0.73
  -8  -5   4    4.45    1.70
   7   5  -4   23.75    4.13
   7   5  -4   10.55    1.99
  -7  -5   4   18.74    3.41
   6   5  -4    1.16    0.88
   6   5  -4    2.09    0.97
  -6  -5   4    1.70    0.99
   5   5  -4    1.15    1.02
   5   5  -4    2.20    0.89
   5   5  -4    2.58    1.07
  -5  -5   4    2.45    0.77
   4   5  -4   30.04    2.81
   4   5  -4   32.17    2.89
   4   5  -4   31.88    2.83
  -4  -5   4   28.04    2.57
   3   5  -4   10.80    1.88
   3   5  -4   12.09    2.23
   3   5  -4   10.59    1.93
  -3  -5   4   12.40    2.10
   2   5  -4    1.07    0.85
   2   5  -4    4.29    1.08
   2   5  -4    2.08    0.91
  -2  -5   4    3.43    1.07
   1   5  -4   12.50    2.25
   1   5  -4   10.06    2.09
   1   5  -4   11.82    1.86
   1   5  -4   10.82    1.79
   0   5  -4   70.62    3.51
   0   5  -4   67.99    3.35
   0   5  -4   54.81    4.53
   0   5  -4   73.34    4.53
  -1   5  -4  100.44    5.29
  -1   5  -4   93.41    5.38
  -1   5  -4   92.33    4.11
  -1   5  -4   88.97    3.94
  -2   5  -4    9.17    2.16
  -2   5  -4    6.25    1.19
  -2   5  -4    8.27    1.54
  -2   5  -4    8.13    1.40
  -2   5  -4    5.43    1.64
  -3   5  -4    0.61    0.26
  -3   5  -4    0.29    0.33
  -3   5  -4    0.17    0.19
  -3   5  -4   -0.91    0.50
   3  -5   4   -0.86    0.37
   4  -5   4    3.91    1.16
   4  -5   4    3.65    1.26
  -5   5  -4    3.57    1.20
   5  -5   4    3.69    1.39
  -6   5  -4   14.54    2.61
   6  -5   4    7.21    1.85
   6  -5   4   12.73    2.29
  -7   5  -4    2.67    1.28
   7  -5   4    4.20    1.69
  -8   5  -4   16.47    2.87
   8  -5   4   15.92    3.29
  -9   5  -4   11.91    2.87
   9  -5   4   13.42    3.14
 -10   5  -4   -1.26    1.03
  10  -5   4   -1.42    0.71
 -11   5  -4    1.16    0.74
   9   4  -4    1.74    0.77
  -9  -4   4   -0.22    0.84
   8   4  -4    3.01    1.17
  -8  -4   4    4.51    2.38
   7   4  -4    1.84    0.67
  -7  -4   4   -0.93    0.45
   6   4  -4   34.95    2.76
  -6  -4   4   39.36    3.37
   5   4  -4   12.86    2.10
   5   4  -4   12.09    2.10
  -5  -4   4   11.63    2.10
   4   4  -4    1.85    0.90
   4   4  -4    2.66    1.00
  -4  -4   4    3.98    1.09
   3   4  -4   11.78    1.94
   3   4  -4   15.15    1.83
  -3  -4   4   15.25    2.22
   2   4  -4    0.20    0.39
   2   4  -4   -0.10    0.37
   2   4  -4    0.47    0.54
  -2  -4   4    0.60    0.44
   1   4  -4   23.69    2.42
   1   4  -4   24.88    1.79
   1   4  -4   25.20    2.38
  -1  -4   4   25.46    1.90
   0   4  -4   18.08    1.46
   0   4  -4   20.77    2.22
   0   4  -4   21.78    1.73
  -1   4  -4    0.52    0.46
  -1   4  -4    0.33    0.33
  -1   4  -4    0.16    0.34
  -1   4  -4    0.06    0.27
  -2   4  -4   28.74    2.79
  -2   4  -4   23.46    2.48
  -2   4  -4   28.60    2.07
  -2   4  -4   28.26    1.67
   2  -4   4   31.17    2.13
  -3   4  -4   33.13    3.09
  -3   4  -4   35.67    2.44
   3  -4   4   31.57    2.27
  -4   4  -4   43.45    3.47
  -4   4  -4   44.89    3.03
   4  -4   4   43.68    2.93
  -5   4  -4  127.42    6.24
  -5   4  -4  120.30    5.49
   5  -4   4  118.18    6.19
  -6   4  -4    7.49    1.86
   6  -4   4    7.53    2.07
   6  -4   4    4.76    1.45
  -7   4  -4   -0.01    0.38
   7  -4   4    0.15    0.59
  -8   4  -4   15.77    3.08
   8  -4   4   15.18    2.81
  -9   4  -4   20.60    3.35
   9  -4   4   25.80    3.15
 -10   4  -4   11.44    2.66
  10  -4   4   15.86    2.93
 -11   4  -4    3.78    1.62
  10   3  -4    2.36    0.85
 -10  -3   4    4.13    1.19
   9   3  -4    0.34    1.10
  -9  -3   4   -0.82    0.85
  -9  -3   4   -1.54    1.08
   8   3  -4   17.93    3.18
  -8  -3   4   30.23    3.30
  -8  -3   4   28.54    2.54
   7   3  -4   13.06    2.10
  -7  -3   4   16.11    2.99
  -7  -3   4   16.06    2.34
   6   3  -4   21.08    2.18
   6   3  -4   26.00    4.68
  -6  -3   4   21.05    2.45
  -6  -3   4   23.60    2.23
   5   3  -4    8.23    1.71
  -5  -3   4    9.30    1.93
  -5  -3   4    6.97    1.61
   4   3  -4   24.80    2.61
   4   3  -4   18.42    1.93
   4   3  -4   21.09    2.16
  -4  -3   4   20.00    1.96
  -4  -3   4   18.31    1.90
   3   3  -4   11.12    1.95
   3   3  -4   10.66    1.80
  -3  -3   4    9.93    1.98
  -3  -3   4   11.28    1.79
   2   3  -4   92.73    3.72
   2   3  -4   95.56    4.56
  -2  -3   4   84.35    3.57
  -2  -3   4   88.05    4.37
   1   3  -4   55.34    3.47
   1   3  -4   50.87    2.48
  -1  -3   4   59.06    2.65
   0   3  -4   -0.26    0.30
   0   3  -4    0.25    0.26
   0   3  -4    1.14    0.38
   0   3  -4    0.29    0.29
   0   3  -4    0.38    0.43
  -1   3  -4   14.11    1.21
  -1   3  -4   15.10    2.48
  -1   3  -4   15.41    1.29
  -1   3  -4   15.49    2.37
  -1   3  -4   14.49    1.32
  -2   3  -4    7.37    1.62
  -2   3  -4    9.37    1.85
  -2   3  -4    8.59    0.81
  -2   3  -4    9.40    1.12
   2  -3   4    8.44    0.99
  -3   3  -4   45.48    3.91
  -3   3  -4   44.48    3.19
  -3   3  -4   49.06    2.70
   3  -3   4   40.42    2.41
  -4   3  -4   43.91    3.26
  -4   3  -4   42.54    2.78
   4  -3   4   45.45    2.81
  -5   3  -4    1.15    0.71
  -5   3  -4    0.33    0.43
   5  -3   4    0.36    0.59
   5  -3   4   -0.12    0.23
  -6   3  -4    9.65    1.80
  -6   3  -4    9.25    2.07
   6  -3   4    6.60    1.75
   6  -3   4    7.04    2.85
  -7   3  -4    1.06    0.81
  -7   3  -4    1.72    0.96
   7  -3   4   -0.22    0.80
   7  -3   4   -0.31    0.55
  -8   3  -4   17.12    3.27
   8  -3   4   22.08    3.48
  -9   3  -4    5.74    1.79
   9  -3   4    3.44    1.28
 -10   3  -4   -0.62    0.80
  10  -3   4   -0.28    0.55
  10  -3   4    1.07    1.14
 -11   3  -4    0.60    0.91
  11  -3   4   -1.00    0.76
  11  -3   4    1.16    1.04
 -12   3  -4   -1.28    0.97
  12  -3   4   -0.29    1.13
  10   2  -4    0.46    0.72
 -10  -2   4    0.47    0.66
   9   2  -4    1.92    0.75
  -9  -2   4    7.29    2.14
  -9  -2   4    3.93    1.13
   8   2  -4    5.75    1.49
  -8  -2   4    5.05    1.53
  -8  -2   4    4.07    1.37
   7   2  -4    0.50    0.51
  -7  -2   4    1.16    0.80
  -7  -2   4   -0.44    0.49
   6   2  -4   11.04    1.93
   6   2  -4    7.09    1.98
  -6  -2   4   10.81    2.34
  -6  -2   4   10.75    1.86
   5   2  -4    2.30    0.86
   5   2  -4    0.20    0.82
  -5  -2   4    1.90    0.65
  -5  -2   4    1.52    0.83
   4   2  -4   37.73    2.74
   4   2  -4   43.39    2.94
   4   2  -4   39.06    3.30
  -4  -2   4   36.58    2.66
  -4  -2   4   35.35    2.59
   3   2  -4   91.70    4.96
   3   2  -4   89.35    4.19
   3   2  -4   86.65    3.84
  -3  -2   4   87.13    3.79
   2   2  -4    5.09    1.41
   2   2  -4    2.27    0.75
   2   2  -4    4.04    0.96
  -2  -2   4    1.42    0.68
  -2  -2   4    2.60    0.72
   1   2  -4    1.58    0.85
   1   2  -4    1.36    0.68
   1   2  -4    2.21    0.59
  -1  -2   4    2.13    0.88
  -1  -2   4    1.57    0.52
   0   2  -4   32.20    2.18
   0   2  -4   30.77    1.46
   0   2  -4   30.83    1.47
   0   2  -4   31.49    2.50
   0  -2   4   35.30    2.59
  -1   2  -4   30.87    2.51
  -1   2  -4   29.09    1.81
  -1   2  -4   31.98    1.47
  -1   2  -4   30.98    1.48
  -2   2  -4  144.75    4.07
  -2   2  -4  155.42    5.86
  -2   2  -4  146.37    3.63
  -2   2  -4  150.78    5.74
   2  -2   4  145.08    4.01
  -3   2  -4   24.54    2.19
  -3   2  -4   24.38    2.31
  -3   2  -4   25.96    1.82
   3  -2   4   25.33    1.76
  -4   2  -4    3.67    1.16
  -4   2  -4    2.60    0.90
  -4   2  -4    3.72    1.03
   4  -2   4    4.40    1.04
  -5   2  -4   -0.13    0.47
  -5   2  -4    1.46    0.82
   5  -2   4   -0.22    0.22
  -6   2  -4   13.85    2.35
  -6   2  -4   12.77    2.26
   6  -2   4   15.20    2.48
  -7   2  -4    7.74    1.79
   7  -2   4    7.63    1.91
   7  -2   4    9.27    0.84
   7  -2   4   10.88    0.93
   7  -2   4    9.63    2.06
  -8   2  -4    0.16    0.68
  -8   2  -4   -0.09    0.37
   8  -2   4   -0.12    0.44
   8  -2   4   -0.08    0.32
   8  -2   4   -0.73    0.31
  -9   2  -4   15.90    2.73
  -9   2  -4    6.37    1.74
   9  -2   4   14.17    1.51
   9  -2   4   12.60    1.43
 -10   2  -4    1.02    1.01
  10  -2   4   -0.13    0.74
  10  -2   4   -0.37    0.55
 -11   2  -4    3.98    1.79
 -11   2  -4    1.60    1.01
  11  -2   4    5.99    1.60
 -12   2  -4   39.25    6.29
  10   1  -4   12.89    2.09
 -10  -1   4   12.38    2.22
 -10  -1   4   14.61    3.46
   9   1  -4    9.81    1.89
  -9  -1   4    8.10    2.15
   8   1  -4    0.90    0.51
  -8  -1   4   -0.77    0.52
  -8  -1   4    0.16    0.84
  -7  -1   4    2.54    1.29
  -7  -1   4    1.70    0.88
   6   1  -4   11.32    1.99
   6   1  -4   11.91    2.19
  -6  -1   4   12.07    2.13
  -6  -1   4   10.48    2.09
   5   1  -4   11.62    2.58
   5   1  -4    6.74    1.53
   5   1  -4    5.79    1.37
  -5  -1   4    6.75    1.60
  -5  -1   4    7.22    1.62
   4   1  -4    1.69    0.82
   4   1  -4    2.28    0.93
  -4  -1   4    2.45    0.91
  -4  -1   4    3.26    0.90
   3   1  -4    1.01    0.59
   3   1  -4    3.50    1.10
   3   1  -4    1.73    0.82
  -3  -1   4    2.98    0.93
   2   1  -4   21.72    1.99
   2   1  -4   20.22    1.53
   2   1  -4   22.27    2.13
  -2  -1   4   24.16    2.03
  -2  -1   4   22.49    1.59
   1   1  -4    3.10    0.91
   1   1  -4    2.45    0.58
   1   1  -4    3.34    1.11
  -1  -1   4    3.89    0.67
  -1  -1   4    2.44    0.89
   0   1  -4   46.94    2.56
   0   1  -4   50.25    2.97
   0  -1   4   45.18    2.75
  -1   1  -4   70.02    2.69
  -1   1  -4   72.76    3.58
   1  -1   4   65.92    3.41
   1  -1   4   70.62    2.84
  -2   1  -4  149.98    3.81
  -2   1  -4  147.71    3.71
  -2   1  -4  150.31    5.40
   2  -1   4  156.28    3.76
   2  -1   4  155.28    3.89
  -3   1  -4    0.37    0.46
  -3   1  -4    0.15    0.54
  -3   1  -4    0.38    0.49
  -3   1  -4    0.22    0.25
   3  -1   4    0.69    0.26
   3  -1   4    0.16    0.37
  -4   1  -4  110.44    4.73
  -4   1  -4  108.59    4.57
  -4   1  -4  108.63    4.30
   4  -1   4  105.28    4.09
  -5   1  -4   80.61    4.06
  -5   1  -4   83.86    4.23
   5  -1   4   79.95    2.43
   5  -1   4   80.21    3.90
  -6   1  -4   38.00    2.81
  -6   1  -4   37.05    3.03
  -6   1  -4   36.67    2.72
   6  -1   4   34.27    2.76
   6  -1   4   38.68    1.91
  -7   1  -4    0.68    0.49
  -7   1  -4    1.88    0.66
   7  -1   4    0.34    0.53
   7  -1   4   -0.08    0.34
   7  -1   4    0.44    0.75
  -8   1  -4    0.38    0.59
  -8   1  -4    0.30    0.60
   8  -1   4    0.63    0.49
   8  -1   4   -1.10    0.40
  -9   1  -4    0.57    0.81
  -9   1  -4    0.10    0.59
  -9   1  -4    1.06    0.71
   9  -1   4   -0.15    0.54
 -10   1  -4   21.19    3.64
 -10   1  -4   32.33    2.93
 -10   1  -4   24.99    2.73
  10  -1   4   19.97    2.17
  10  -1   4   27.42    3.30
 -11   1  -4    4.27    1.40
 -11   1  -4    3.75    1.17
 -11   1  -4    4.77    1.68
  11  -1   4    4.50    1.95
  11  -1   4    5.00    1.47
 -12   1  -4   -0.70    0.82
 -12   1  -4   -1.88    0.69
  12  -1   4   -1.61    1.00
  11   0  -4    2.69    1.09
 -11   0   4    5.07    1.47
  10   0  -4    2.05    1.07
 -10   0   4    2.80    1.49
 -10   0   4    3.07    1.49
   9   0  -4    3.84    1.30
  -9   0   4    4.18    1.52
  -9   0   4    4.57    1.72
   8   0  -4    1.46    0.76
  -8   0   4    2.01    1.19
  -8   0   4    1.22    0.82
   7   0  -4   13.10    2.21
  -7   0   4   17.07    2.80
  -7   0   4   13.32    2.22
   6   0  -4   14.22    2.44
   6   0  -4   15.61    1.80
  -6   0   4   15.76    2.34
  -6   0   4   13.05    2.27
   5   0  -4    9.87    1.96
   5   0  -4    7.17    1.66
   5   0  -4   12.62    2.16
  -5   0   4    8.91    1.81
  -5   0   4    8.97    1.70
   4   0  -4    1.52    0.72
   4   0  -4    1.98    0.88
   4   0  -4    1.34    0.69
  -4   0   4    0.64    0.59
   3   0  -4   10.94    1.90
   3   0  -4   12.42    2.23
   3   0  -4    8.88    1.45
  -3   0   4    9.55    1.57
  -3   0   4    7.84    1.56
   2   0  -4   13.07    1.95
   2   0  -4   17.21    2.54
   2   0  -4   10.71    1.09
  -2   0   4   13.25    1.54
  -2   0   4   13.00    1.24
   1   0  -4   69.05    3.35
   1   0  -4   72.27    2.27
   1   0  -4   74.22    3.47
  -1   0   4   73.09    3.61
  -1   0   4   75.49    2.31
  -1   0   4   71.41    3.40
   0   0  -4   12.11    1.45
   0   0  -4   11.73    1.26
   0   0   4    9.61    1.45
   0   0   4   11.28    1.29
  -1   0  -4  179.28    5.63
  -1   0  -4  169.60    4.64
   1   0   4  178.47    4.76
   1   0   4  176.47    5.50
  -2   0  -4  361.97    7.35
  -2   0  -4  358.56    6.87
  -2   0  -4  376.21    8.89
   2   0   4  366.08    8.80
   2   0   4  368.63    7.33
   2   0   4  363.85    6.82
  -3   0  -4   76.00    3.00
  -3   0  -4   76.06    2.55
  -3   0  -4   81.57    3.63
   3   0   4   81.86    2.63
   3   0   4   81.71    3.03
  -4   0  -4  134.01    4.86
  -4   0  -4  137.26    4.84
   4   0   4  135.45    3.82
  -5   0  -4   34.25    2.42
  -5   0  -4   37.79    2.74
  -5   0  -4   33.83    2.31
   5   0   4   34.32    2.49
   5   0   4   40.52    2.09
  -6   0  -4   68.97    4.59
  -6   0  -4   66.93    3.36
  -6   0  -4   65.94    3.47
   6   0   4   76.12    3.27
   6   0   4   69.88    3.98
  -7   0  -4    2.88    0.95
  -7   0  -4    1.39    0.68
  -7   0  -4    4.73    1.47
   7   0   4    1.93    1.01
   7   0   4    2.33    0.88
  -8   0  -4   13.62    1.65
  -8   0  -4   14.20    1.54
  -8   0  -4   17.64    3.06
   8   0   4   13.59    2.24
  -9   0  -4    7.64    1.53
  -9   0  -4   10.48    2.48
  -9   0  -4   11.01    1.88
 -10   0  -4    7.17    1.62
 -10   0  -4    6.71    1.47
 -10   0  -4    3.68    1.86
  10   0   4    5.19    1.74
  10   0   4    5.34    1.77
 -11   0  -4   -0.80    0.94
 -11   0  -4   -0.23    0.71
 -11   0  -4    1.70    1.26
  11   0   4    0.20    0.89
 -12   0  -4    0.31    0.68
  12   0   4   -0.11    0.96
  11  -1  -4   -1.98    0.93
 -11   1   4    0.78    1.42
  10  -1  -4    4.30    1.45
 -10   1   4    2.89    1.29
  -9   1   4   -0.42    1.20
  -9   1   4   -0.65    0.69
   8  -1  -4    3.71    1.35
  -8   1   4    1.93    1.17
  -8   1   4    5.52    1.56
   7  -1  -4    0.17    0.58
  -7   1   4    0.32    0.46
   6  -1  -4    0.29    0.37
   6  -1  -4   -0.60    0.70
  -6   1   4    1.22    0.84
  -6   1   4    0.94    0.54
   5  -1  -4   13.40    2.25
   5  -1  -4   10.29    2.10
   5  -1  -4   14.11    2.41
  -5   1   4   10.31    2.03
   4  -1  -4   27.43    2.29
   4  -1  -4   25.55    2.56
   4  -1  -4   24.77    2.28
  -4   1   4   21.69    2.07
  -4   1   4   24.70    2.20
   3  -1  -4   62.90    3.08
   3  -1  -4   58.31    3.58
   3  -1  -4   63.06    3.50
  -3   1   4   57.57    3.22
  -3   1   4   54.64    2.97
   2  -1  -4   60.08    3.28
   2  -1  -4   58.27    3.28
   2  -1  -4   54.89    2.53
  -2   1   4   58.18    2.66
  -2   1   4   57.00    3.47
  -2   1   4   56.11    3.07
   1  -1  -4  104.73    3.04
   1  -1  -4  103.55    4.13
   1  -1  -4  107.88    4.22
  -1   1   4  102.12    4.11
  -1   1   4  106.53    3.07
  -1   1   4  104.69    4.22
   0  -1  -4    3.85    1.03
   0  -1  -4    3.23    0.92
   0  -1  -4    4.25    0.58
   0   1   4    3.53    0.95
   0   1   4    4.23    1.00
   0   1   4    4.87    0.62
  -1  -1  -4  128.63    2.96
  -1  -1  -4  125.95    4.00
  -1  -1  -4  129.70    4.42
   1   1   4  128.61    2.88
   1   1   4  128.93    4.11
   1   1   4  124.36    4.90
  -2  -1  -4   17.18    1.33
  -2  -1  -4   18.83    1.19
  -2  -1  -4   16.97    1.53
   2   1   4   19.79    1.45
   2   1   4   18.82    1.18
   2   1   4   18.47    1.55
  -3  -1  -4  329.20    7.47
  -3  -1  -4  328.53    7.74
  -3  -1  -4  304.73    7.08
   3   1   4  316.87    7.66
   3   1   4  325.72    7.28
   3   1   4  328.99    7.42
  -4  -1  -4    0.09    0.40
  -4  -1  -4    0.82    0.49
  -4  -1  -4    1.79    0.67
   4   1   4    0.39    0.53
   4   1   4    0.73    0.44
  -5  -1  -4    0.24    0.53
  -5  -1  -4    0.92    0.48
  -5  -1  -4    0.80    0.35
   5   1   4    1.37    0.68
   5   1   4    0.29    0.32
  -6  -1  -4   29.38    2.21
  -6  -1  -4   30.03    2.02
  -6  -1  -4   27.48    2.55
   6   1   4   23.18    2.36
   6   1   4   31.91    2.33
  -7  -1  -4   40.49    2.39
  -7  -1  -4   37.75    3.25
  -7  -1  -4   38.29    2.27
   7   1   4   35.49    3.23
   7   1   4   36.96    2.75
  -8  -1  -4    3.65    1.28
  -8  -1  -4    3.13    0.80
  -8  -1  -4    3.23    0.85
   8   1   4    3.24    1.16
  -9  -1  -4   11.77    2.58
  -9  -1  -4   11.70    1.30
  -9  -1  -4   12.03    1.40
   9   1   4   12.19    2.50
 -10  -1  -4    0.92    0.69
 -10  -1  -4   -0.55    0.56
 -10  -1  -4    0.24    0.76
  10   1   4    0.24    0.75
 -11  -1  -4   -1.31    0.46
 -11  -1  -4   -0.07    0.73
 -11  -1  -4   -0.69    0.54
  11   1   4    2.96    1.33
 -12  -1  -4    5.76    1.81
  12   1   4   12.37    2.67
  11  -2  -4   -2.39    0.93
 -11   2   4   -0.71    0.66
  10  -2  -4    8.38    1.82
 -10   2   4    9.66    2.62
   9  -2  -4   31.64    3.11
  -9   2   4   41.61    4.19
   8  -2  -4   62.65    4.46
  -8   2   4   59.75    4.20
  -8   2   4   53.56    4.54
   7  -2  -4   16.43    2.71
  -7   2   4   20.21    2.27
  -7   2   4   15.28    2.78
   6  -2  -4   -0.13    0.64
   6  -2  -4   -0.83    0.69
   6  -2  -4   -0.38    0.33
  -6   2   4   -0.89    0.43
  -6   2   4    0.67    0.84
   5  -2  -4   46.49    3.28
   5  -2  -4   51.75    3.75
  -5   2   4   43.14    3.17
  -5   2   4   41.42    3.23
   4  -2  -4    3.54    1.23
   4  -2  -4    5.83    1.42
   4  -2  -4    4.52    1.33
  -4   2   4    2.36    0.92
  -4   2   4    4.29    1.19
  -4   2   4    2.83    1.01
   3  -2  -4    8.19    1.54
   3  -2  -4    8.89    1.86
   3  -2  -4    6.64    1.35
  -3   2   4    8.04    1.85
  -3   2   4    8.61    1.58
  -3   2   4    7.48    1.65
   2  -2  -4   19.47    2.65
   2  -2  -4   16.79    1.78
  -2   2   4   18.22    1.58
  -2   2   4   21.37    2.05
  -2   2   4   17.46    1.75
   1  -2  -4    8.28    1.56
   1  -2  -4    7.95    1.44
   1  -2  -4    8.70    0.97
  -1   2   4    8.21    1.16
  -1   2   4    7.76    1.41
  -1   2   4    8.04    1.56
   0  -2  -4   28.33    2.07
   0  -2  -4   29.65    2.00
   0   2   4   33.00    2.18
   0   2   4   30.04    1.57
   0   2   4   29.61    2.09
  -1  -2  -4    0.66    0.31
  -1  -2  -4    0.33    0.52
  -1  -2  -4   -0.19    0.36
   1   2   4    0.35    0.25
   1   2   4    0.38    0.46
   1   2   4    0.55    0.38
  -2  -2  -4   13.48    1.31
  -2  -2  -4   11.51    1.28
  -2  -2  -4   12.77    1.16
   2   2   4   11.74    1.30
   2   2   4   11.91    1.11
   2   2   4    9.97    1.09
  -3  -2  -4   28.77    1.76
  -3  -2  -4   29.06    1.96
   3   2   4   27.77    1.76
   3   2   4   29.08    2.02
  -4  -2  -4    6.60    1.12
  -4  -2  -4    9.60    1.70
   4   2   4    8.15    1.25
   4   2   4    8.70    1.62
   4   2   4    9.53    1.63
  -5  -2  -4   29.47    2.50
  -5  -2  -4   33.60    1.82
  -5  -2  -4   31.35    1.75
   5   2   4   32.02    2.56
   5   2   4   33.49    2.47
  -6  -2  -4  127.09    3.79
  -6  -2  -4  130.44    3.92
  -6  -2  -4  123.90    5.70
   6   2   4  127.83    5.35
   6   2   4  114.99    5.47
  -7  -2  -4   14.17    2.52
  -7  -2  -4   19.72    1.38
  -7  -2  -4   18.97    1.35
   7   2   4   19.72    2.35
   7   2   4   16.89    2.06
  -8  -2  -4    7.98    0.91
  -8  -2  -4   12.94    2.81
  -8  -2  -4    7.89    0.94
   8   2   4   11.79    2.48
  -9  -2  -4    5.39    1.80
   9   2   4    4.54    1.52
 -10  -2  -4   28.29    4.49
  10   2   4   34.39    3.49
 -11  -2  -4    6.89    2.13
  11   2   4   12.49    2.65
 -12  -2  -4    1.92    1.28
  12   2   4    5.09    1.98
 -11   3   4   -0.43    0.98
  10  -3  -4    7.58    1.87
 -10   3   4    1.54    1.13
   9  -3  -4    3.09    1.27
  -9   3   4    1.07    1.11
   8  -3  -4    2.40    0.99
  -8   3   4    0.48    0.86
   7  -3  -4   -0.33    0.52
  -7   3   4    0.49    0.87
  -7   3   4    0.15    0.67
   6  -3  -4   35.39    3.33
   6  -3  -4   34.25    3.18
   6  -3  -4   35.79    3.59
  -6   3   4   36.49    3.34
  -6   3   4   31.70    2.91
   5  -3  -4   69.76    4.39
   5  -3  -4   79.00    4.88
   5  -3  -4   66.72    5.87
  -5   3   4   73.14    4.46
  -5   3   4   74.37    4.34
  -5   3   4   74.77    4.79
   4  -3  -4    2.01    0.89
   4  -3  -4    1.13    0.88
   4  -3  -4    1.48    0.68
  -4   3   4    0.96    0.72
  -4   3   4   -0.06    0.43
  -4   3   4    0.57    0.51
   3  -3  -4    1.07    0.58
   3  -3  -4    2.63    1.00
   3  -3  -4    1.92    0.93
  -3   3   4    1.07    0.65
  -3   3   4    0.57    0.55
  -3   3   4    1.74    0.82
   2  -3  -4  147.68    5.72
   2  -3  -4  144.37    4.99
   2  -3  -4  138.69    5.34
  -2   3   4  144.24    4.97
  -2   3   4  143.01    5.50
   1  -3  -4  261.37    7.39
  -1   3   4  273.44    6.85
  -1   3   4  259.62    7.50
  -1   3   4  271.73    7.60
   0  -3  -4    2.03    0.72
   0  -3  -4    2.57    0.88
   0   3   4    2.02    0.74
   0   3   4    2.08    0.72
   0   3   4    2.44    0.86
  -1  -3  -4   -0.05    0.28
  -1  -3  -4   -0.01    0.33
  -1  -3  -4    0.07    0.31
   1   3   4    0.40    0.40
   1   3   4    0.22    0.18
   1   3   4    0.50    0.55
  -2  -3  -4   -0.09    0.29
  -2  -3  -4   -0.17    0.27
  -2  -3  -4    0.02    0.26
   2   3   4   -0.06    0.28
   2   3   4    0.38    0.42
   2   3   4    0.34    0.48
  -3  -3  -4   16.49    1.34
  -3  -3  -4   13.41    1.51
  -3  -3  -4   15.56    1.61
   3   3   4   14.01    1.66
   3   3   4   16.12    1.62
   3   3   4   14.11    1.21
  -4  -3  -4    6.82    1.01
  -4  -3  -4    6.22    1.42
   4   3   4    7.30    1.03
   4   3   4    9.30    1.90
   4   3   4    4.30    1.14
  -5  -3  -4   42.72    3.07
  -5  -3  -4   45.93    1.82
  -5  -3  -4   45.70    1.84
   5   3   4   42.11    3.06
   5   3   4   43.90    3.04
  -6  -3  -4   -0.44    0.30
   6   3   4    1.01    0.69
  -7  -3  -4   17.42    2.89
   7   3   4   22.48    3.42
   7   3   4   18.52    2.93
  -8  -3  -4   -0.02    0.43
   8   3   4   -0.91    0.63
  -9  -3  -4   23.86    3.93
   9   3   4   14.86    2.92
 -10  -3  -4    4.95    1.69
  10   3   4    3.20    1.65
 -11  -3  -4    0.60    0.55
  11   3   4    0.82    0.89
 -12  -3  -4    1.48    1.04
  12   3   4   -0.40    0.82
 -10   4   4    1.66    1.23
  -9   4   4   -0.47    0.66
   8  -4  -4    4.99    1.69
  -8   4   4    4.14    1.45
   7  -4  -4    3.58    1.36
  -7   4   4    3.16    1.49
   6  -4  -4    4.73    1.68
   6  -4  -4    4.32    1.47
  -6   4   4    3.83    1.27
  -6   4   4    6.29    1.83
  -6   4   4    3.30    1.28
   5  -4  -4    0.48    0.59
   5  -4  -4    0.85    0.81
   5  -4  -4    0.11    0.77
  -5   4   4    0.33    0.75
  -5   4   4    0.47    0.57
  -5   4   4    0.63    0.66
   4  -4  -4    5.43    1.59
   4  -4  -4    4.82    1.41
   4  -4  -4    4.25    1.27
  -4   4   4    2.69    1.08
  -4   4   4    4.52    1.24
  -4   4   4    6.52    1.72
   3  -4  -4    4.85    1.41
   3  -4  -4    4.44    1.30
   3  -4  -4    4.33    1.17
  -3   4   4    3.85    1.11
  -3   4   4    3.63    1.20
  -3   4   4    3.61    1.12
   2  -4  -4  188.79    6.41
   2  -4  -4  190.18    6.21
   2  -4  -4  182.73    6.77
  -2   4   4  186.40    6.20
  -2   4   4  184.27    6.49
  -2   4   4  191.10    6.81
   1  -4  -4   76.90    3.83
   1  -4  -4   71.36    3.42
   1  -4  -4   83.90    4.15
  -1   4   4   79.37    3.70
  -1   4   4   77.58    3.92
  -1   4   4   74.90    3.89
   0  -4  -4   39.96    2.68
   0  -4  -4   37.97    2.59
   0   4   4   36.88    2.53
   0   4   4   38.46    2.46
   0   4   4   39.55    2.70
   0   4   4   40.27    2.43
  -1  -4  -4   -0.30    0.34
  -1  -4  -4   -0.29    0.30
   1   4   4    1.48    0.72
   1   4   4    0.61    0.58
   1   4   4   -0.28    0.26
  -2  -4  -4    0.51    0.47
  -2  -4  -4   -0.57    0.24
  -2  -4  -4    0.57    0.56
   2   4   4    0.18    0.35
   2   4   4   -0.16    0.26
   2   4   4    0.02    0.56
  -3  -4  -4   74.94    3.90
  -3  -4  -4   75.57    2.96
  -3  -4  -4   78.32    3.80
   3   4   4   74.55    2.92
   3   4   4   78.86    3.81
   3   4   4   74.95    4.03
  -4  -4  -4  113.88    3.32
  -4  -4  -4  110.20    4.88
   4   4   4  108.05    5.10
   4   4   4  112.51    3.33
   4   4   4  106.09    4.84
  -5  -4  -4    4.05    1.30
   5   4   4    2.40    0.97
   5   4   4    2.86    1.35
  -6  -4  -4    0.18    0.38
   6   4   4    0.07    0.48
   6   4   4    0.13    0.65
  -7  -4  -4    2.58    1.00
   7   4   4    2.37    1.11
  -8  -4  -4   35.16    3.60
   8   4   4   39.81    3.69
  -9  -4  -4   14.64    3.19
   9   4   4   15.05    2.84
 -10  -4  -4    8.08    2.39
  10   4   4    4.05    1.40
  11   4   4    7.71    2.62
 -12  -4  -4    3.78    1.83
  12   4   4    3.61    1.44
  10  -5  -4   -1.08    0.98
 -10   5   4    0.53    1.08
   9  -5  -4   15.11    3.21
  -9   5   4   11.44    2.61
   8  -5  -4   30.55    3.41
  -8   5   4   18.86    3.07
   7  -5  -4    1.81    1.31
  -7   5   4    1.24    0.99
   6  -5  -4    0.46    0.66
   6  -5  -4    0.07    0.76
  -6   5   4    0.64    0.85
  -6   5   4    0.77    0.70
   5  -5  -4   31.63    3.02
   5  -5  -4   31.94    3.21
   5  -5  -4   28.21    2.73
  -5   5   4   32.01    3.12
  -5   5   4   28.72    2.93
  -5   5   4   28.13    2.89
   4  -5  -4    2.54    0.98
   4  -5  -4    1.13    0.75
   4  -5  -4    2.78    1.24
  -4   5   4    1.42    0.92
  -4   5   4    1.54    0.80
  -4   5   4    3.18    1.08
   3  -5  -4   31.27    2.89
   3  -5  -4   31.63    2.63
   3  -5  -4   30.12    2.61
  -3   5   4   31.80    2.72
  -3   5   4   30.54    2.67
  -3   5   4   31.72    2.82
   2  -5  -4   10.33    1.95
   2  -5  -4    9.28    1.74
   2  -5  -4   11.04    2.02
  -2   5   4   14.54    2.54
  -2   5   4    8.54    1.73
  -2   5   4   10.93    1.95
   1  -5  -4   22.10    2.26
   1  -5  -4   23.53    2.20
   1  -5  -4   25.18    2.14
  -1   5   4   28.09    2.45
  -1   5   4   29.32    2.53
  -1   5   4   27.34    2.35
   0  -5  -4   19.00    1.97
   0  -5  -4   19.44    2.03
   0   5   4   20.64    1.96
   0   5   4   19.57    2.08
   0   5   4   22.00    2.01
   0   5   4   21.70    2.11
  -1  -5  -4   14.09    2.14
  -1  -5  -4   17.77    1.94
   1   5   4   15.19    1.86
   1   5   4   11.56    1.75
   1   5   4   14.98    1.68
   1   5   4    9.88    1.62
  -2  -5  -4    4.00    1.09
  -2  -5  -4    7.06    1.54
  -2  -5  -4    6.68    1.71
   2   5   4    4.77    1.44
   2   5   4    5.28    1.19
   2   5   4    5.74    1.22
  -3  -5  -4   -0.13    0.27
  -3  -5  -4    0.07    0.48
   3   5   4    0.08    0.45
   3   5   4    0.38    0.47
   3   5   4    0.24    0.36
  -4  -5  -4    4.42    1.33
  -4  -5  -4    7.72    1.11
   4   5   4    5.07    0.87
   4   5   4    4.72    1.42
   4   5   4    4.83    1.33
  -5  -5  -4   12.41    2.14
   5   5   4   18.53    3.04
   5   5   4   14.54    2.39
  -6  -5  -4   46.83    3.73
   6   5   4   47.36    3.94
   6   5   4   51.33    3.87
  -7  -5  -4    8.85    2.16
   7   5   4    5.28    1.85
  -8  -5  -4    0.03    0.50
   8   5   4    1.43    1.13
  -9  -5  -4   20.47    3.97
   9   5   4   23.34    4.16
 -10  -5  -4    0.58    0.80
  10   5   4    0.33    0.81
 -11  -5  -4    5.71    1.82
  11   5   4    9.59    2.65
  10  -6  -4    7.79    2.39
 -10   6   4    9.96    2.41
   9  -6  -4    4.00    1.58
  -9   6   4    3.49    1.78
   8  -6  -4    0.40    0.72
  -8   6   4   -0.33    0.64
   7  -6  -4   -0.42    0.67
  -7   6   4    0.86    0.45
  -7   6   4    0.06    0.80
   6  -6  -4    0.17    0.74
   6  -6  -4    0.86    0.82
  -6   6   4    0.64    0.80
  -6   6   4    0.81    0.83
   5  -6  -4   57.08    4.52
   5  -6  -4   56.85    3.78
  -5   6   4   58.07    4.18
  -5   6   4   55.91    4.35
   4  -6  -4    1.61    1.04
   4  -6  -4    2.82    1.46
   4  -6  -4    4.80    1.68
  -4   6   4    4.20    1.44
  -4   6   4    2.72    1.27
  -4   6   4    6.37    1.97
   3  -6  -4   12.66    2.32
   3  -6  -4   15.40    2.54
   3  -6  -4   14.85    2.70
  -3   6   4   11.65    2.32
  -3   6   4   15.11    2.51
  -3   6   4   13.56    2.22
   2  -6  -4    6.37    1.74
   2  -6  -4    4.95    1.42
   2  -6  -4    5.39    1.51
  -2   6   4    6.80    1.71
  -2   6   4    2.95    1.06
  -2   6   4    4.98    1.53
   1  -6  -4   48.17    3.28
   1  -6  -4   46.52    3.25
  -1   6   4   43.65    3.23
  -1   6   4   49.09    3.42
   0  -6  -4   35.52    2.89
   0  -6  -4   36.59    2.88
   0   6   4   37.42    2.93
   0   6   4   36.49    2.83
   0   6   4   39.87    3.09
   0   6   4   39.52    2.86
  -1  -6  -4   51.96    3.50
  -1  -6  -4   50.21    3.17
   1   6   4   50.73    3.40
   1   6   4   52.52    3.20
   1   6   4   53.29    3.37
   1   6   4   40.08    3.16
  -2  -6  -4   39.99    2.61
  -2  -6  -4   33.73    3.23
  -2  -6  -4   44.65    3.28
   2   6   4   40.41    3.68
   2   6   4   41.85    2.66
   2   6   4   42.82    3.05
  -3  -6  -4    0.84    0.67
  -3  -6  -4   -0.60    0.37
  -3  -6  -4    0.03    0.27
   3   6   4   -0.39    0.42
   3   6   4   -0.05    0.22
   3   6   4   -0.51    0.47
  -4  -6  -4   18.36    2.16
  -4  -6  -4   20.51    1.50
   4   6   4   22.24    1.53
   4   6   4   22.78    2.45
   4   6   4   21.79    3.40
  -5  -6  -4   19.23    2.95
   5   6   4   24.15    3.58
   5   6   4   26.93    4.07
  -6  -6  -4    4.93    1.50
   6   6   4    5.26    1.76
  -7  -6  -4    1.79    0.96
   7   6   4   -0.85    0.46
  -8  -6  -4   -0.78    0.42
   8   6   4    1.60    0.64
  -9  -6  -4    0.60    0.68
   9   6   4    2.98    2.24
 -10  -6  -4    8.68    2.24
  10   6   4    8.33    2.09
 -11  -6  -4   -0.45    0.78
  11   6   4    4.18    1.97
  10  -7  -4    0.49    1.19
 -10   7   4    1.06    0.86
   9  -7  -4    1.45    1.15
   8  -7  -4    1.06    1.25
  -8   7   4    0.68    1.23
   7  -7  -4    2.58    1.47
  -7   7   4    6.00    2.27
  -7   7   4    5.91    1.55
   6  -7  -4   59.70    4.94
  -6   7   4   59.72    4.51
  -6   7   4   58.54    4.89
   5  -7  -4    2.34    0.98
   5  -7  -4    4.44    1.23
  -5   7   4    2.49    1.19
  -5   7   4    2.71    0.95
   4  -7  -4    5.46    1.34
   4  -7  -4    7.21    1.85
  -4   7   4    7.08    1.88
  -4   7   4    6.36    2.01
   3  -7  -4    0.33    0.76
   3  -7  -4    0.45    1.03
   3  -7  -4    0.69    0.69
  -3   7   4    1.65    0.93
  -3   7   4   -0.14    0.71
  -3   7   4   -0.39    0.52
   2  -7  -4   42.16    3.18
   2  -7  -4   43.01    3.39
   2  -7  -4   41.68    3.54
  -2   7   4   43.80    3.40
  -2   7   4   42.88    3.54
  -2   7   4   38.86    3.36
   1  -7  -4   68.64    4.42
   1  -7  -4   71.03    4.29
  -1   7   4   80.98    6.27
  -1   7   4   76.42    4.55
  -1   7   4   72.96    4.39
   0  -7  -4    0.87    0.92
   0  -7  -4    1.28    0.68
   0   7   4    1.48    0.75
   0   7   4    1.34    0.94
   0   7   4    1.97    0.81
   0   7   4    1.24    0.86
  -1  -7  -4   -0.08    0.45
  -1  -7  -4    0.29    0.33
   1   7   4   -0.04    0.40
   1   7   4   -0.27    0.42
   1   7   4   -0.07    0.38
   1   7   4   -0.16    0.44
  -2  -7  -4    0.29    0.31
  -2  -7  -4   -0.76    0.54
   2   7   4    0.22    0.60
   2   7   4    1.24    0.76
   2   7   4    0.31    0.55
  -3  -7  -4   90.28    3.99
  -3  -7  -4   94.79    5.23
   3   7   4   98.51    5.64
   3   7   4   97.24    4.16
   3   7   4   93.03    5.11
  -4  -7  -4   32.41    2.05
  -4  -7  -4   33.34    3.13
   4   7   4   31.10    3.03
   4   7   4   30.30    3.27
   4   7   4   29.21    1.98
  -5  -7  -4   19.69    1.33
  -5  -7  -4   22.88    2.66
   5   7   4   17.97    3.17
   5   7   4   19.99    1.36
  -6  -7  -4   23.62    3.79
   6   7   4   16.91    3.07
  -7  -7  -4    0.19    0.46
   7   7   4    0.08    0.60
  -8  -7  -4   34.19    3.79
  -9  -7  -4   10.65    2.85
   9   7   4    8.78    2.14
 -10  -7  -4    1.01    0.98
  10   7   4    2.27    0.96
  11   7   4    8.98    2.70
   9  -8  -4    6.70    1.98
  -9   8   4    4.37    1.80
   8  -8  -4   37.51    4.40
  -8   8   4   44.46    4.67
  -8   8   4   48.72    3.97
   7  -8  -4    7.63    2.37
  -7   8   4   12.14    2.54
  -7   8   4    7.48    2.01
   6  -8  -4   -0.22    1.01
  -6   8   4   -0.20    0.60
   5  -8  -4   -0.95    0.72
  -5   8   4    0.94    0.81
  -5   8   4    0.87    0.83
   4  -8  -4    3.34    1.52
   4  -8  -4    3.33    1.30
  -4   8   4    2.11    1.19
  -4   8   4    1.47    1.01
   3  -8  -4   24.90    2.97
   3  -8  -4   22.34    2.24
  -3   8   4   24.57    2.78
  -3   8   4   23.47    2.76
   2  -8  -4   12.85    2.42
   2  -8  -4   15.55    2.79
  -2   8   4   17.66    2.99
  -2   8   4    9.66    2.06
   1  -8  -4   -0.50    0.48
   1  -8  -4    0.77    0.54
  -1   8   4   -0.62    0.42
  -1   8   4    0.48    0.48
  -1   8   4   -0.03    0.60
   0  -8  -4   28.61    2.82
   0  -8  -4   27.90    2.73
   0   8   4   27.47    2.81
   0   8   4   26.55    2.71
   0   8   4   25.09    2.73
   0   8   4   29.14    2.86
  -1  -8  -4    0.62    0.50
  -1  -8  -4   -0.31    0.70
   1   8   4    0.98    0.87
   1   8   4   -0.09    0.55
   1   8   4    0.19    0.48
   1   8   4   -0.26    0.54
  -2  -8  -4   10.33    2.24
  -2  -8  -4   12.27    2.12
   2   8   4    9.21    1.97
   2   8   4   14.47    2.83
   2   8   4   13.64    2.37
   2   8   4    7.55    1.94
  -3  -8  -4    1.81    0.74
  -3  -8  -4    3.11    1.33
   3   8   4    0.54    0.76
   3   8   4    2.12    0.97
  -4  -8  -4    8.19    2.24
  -4  -8  -4    8.59    1.44
   4   8   4    6.64    1.96
   4   8   4    8.05    1.46
  -5  -8  -4    6.83    1.13
  -5  -8  -4    7.58    2.09
   5   8   4    7.50    2.23
  -6  -8  -4    3.32    1.26
   6   8   4    1.82    1.00
  -7  -8  -4   30.48    6.38
  -8  -8  -4   21.58    4.06
   8   8   4   22.50    4.51
  -9  -8  -4    2.05    1.30
   9   8   4   -0.36    0.65
 -10  -8  -4    2.03    0.99
  10   8   4    0.19    1.11
   9  -9  -4    0.35    0.94
  -9   9   4    1.49    1.80
   8  -9  -4    0.52    0.76
  -8   9   4   -0.74    0.76
  -8   9   4    2.03    0.70
   7  -9  -4    1.95    1.29
  -7   9   4    3.55    0.85
  -7   9   4    1.99    1.20
   6  -9  -4    0.28    1.09
  -6   9   4    1.28    0.81
  -6   9   4    0.87    1.05
   5  -9  -4   12.64    3.19
  -5   9   4   16.76    2.99
  -5   9   4    6.50    2.07
   4  -9  -4   14.37    3.20
  -4   9   4   15.57    2.83
  -4   9   4   13.46    2.88
   3  -9  -4   18.50    3.54
   3  -9  -4   16.98    3.55
  -3   9   4   15.56    3.13
  -3   9   4   14.23    2.77
   2  -9  -4    3.28    1.31
   2  -9  -4    3.58    1.64
  -2   9   4    2.82    0.96
  -2   9   4    2.58    1.00
   1  -9  -4   21.39    2.56
   1  -9  -4   27.04    2.98
  -1   9   4   19.74    3.11
  -1   9   4   26.91    2.97
   0  -9  -4    8.79    1.93
   0   9   4   16.13    3.09
   0   9   4   12.44    2.47
   0   9   4    8.70    2.24
  -1  -9  -4   86.11    4.99
   1   9   4   80.66    4.88
   1   9   4   85.99    5.51
   1   9   4   76.36    5.16
  -2  -9  -4   49.25    3.52
   2   9   4   49.63    3.63
   2   9   4   46.32    4.07
   2   9   4   46.24    4.01
   3   9   4    0.50    0.72
   3   9   4    0.23    0.60
  -4  -9  -4   28.13    2.29
  -4  -9  -4   33.52    4.89
   4   9   4   30.65    3.51
   4   9   4   25.82    2.21
  -5  -9  -4    8.93    2.38
  -5  -9  -4   10.43    1.55
   5   9   4    9.21    1.44
   5   9   4    9.49    2.52
  -6  -9  -4   12.19    3.23
   6   9   4   20.08    5.23
  -7  -9  -4    0.76    0.98
   7   9   4    1.10    0.90
  -8  -9  -4    3.65    1.51
   8   9   4    5.86    1.82
  -9  -9  -4    2.57    1.41
   9   9   4    4.31    2.01
 -10  -9  -4   -0.18    0.81
  10   9   4    1.16    1.31
   8 -10  -4   -1.52    0.77
   7 -10  -4   -0.16    0.95
  -7  10   4    3.43    0.99
  -7  10   4    0.61    1.08
   6 -10  -4    4.06    2.00
  -6  10   4    0.57    0.70
  -6  10   4    2.11    1.41
   5 -10  -4    6.93    2.33
  -5  10   4    4.30    1.75
  -5  10   4    4.78    1.46
   4 -10  -4    1.88    1.33
  -4  10   4    1.63    1.00
  -4  10   4    1.20    0.93
   3 -10  -4   48.41    4.58
  -3  10   4   51.13    4.70
  -3  10   4   46.86    3.96
   2 -10  -4    0.75    0.50
  -2  10   4    0.67    1.06
  -2  10   4    1.01    0.78
   1 -10  -4   31.63    3.43
  -1  10   4   35.31    3.46
  -1  10   4   35.29    3.81
   0 -10  -4    3.87    1.50
   0  10   4    1.41    0.90
   0  10   4    0.80    0.84
  -1 -10  -4   25.02    3.68
   1  10   4   14.87    2.67
   1  10   4   11.96    2.32
  -2 -10  -4    3.55    1.29
   2  10   4    2.30    0.95
   2  10   4    3.36    1.46
   2  10   4    3.40    1.17
  -3 -10  -4    3.05    1.03
   3  10   4    2.30    1.13
   3  10   4    2.45    1.20
   3  10   4    1.83    0.78
  -4 -10  -4   29.39    3.35
  -4 -10  -4   28.14    2.59
   4  10   4   34.32    3.83
   4  10   4   25.86    2.40
  -5 -10  -4    8.90    1.46
  -5 -10  -4   10.64    2.54
   5  10   4    9.70    2.40
   5  10   4    9.19    1.46
  -6 -10  -4    3.61    1.65
   6  10   4    4.93    1.08
   6  10   4    3.32    1.36
  -7 -10  -4   -0.52    0.85
   7  10   4   -0.28    0.78
  -8 -10  -4    3.25    1.27
   8  10   4    6.39    2.13
  -9 -10  -4    6.68    2.09
   9  10   4   10.21    2.81
   7 -11  -4    5.66    1.69
  -7  11   4    1.43    1.33
  -7  11   4    6.54    1.49
   6 -11  -4    6.16    1.97
  -6  11   4    5.54    1.62
  -6  11   4    3.70    1.59
   5 -11  -4   -0.14    0.65
  -5  11   4   -0.90    0.61
  -5  11   4    0.15    0.65
   4 -11  -4    4.54    1.81
  -4  11   4    4.82    1.86
  -4  11   4    4.19    1.52
   3 -11  -4   11.59    2.88
  -3  11   4    9.99    2.77
  -3  11   4    8.53    2.07
   2 -11  -4   21.39    5.07
  -2  11   4   18.87    3.19
  -2  11   4   19.52    3.92
   1 -11  -4    3.23    1.36
  -1  11   4    3.05    1.37
  -1  11   4    2.44    1.25
   0 -11  -4   16.92    3.07
   0  11   4   13.89    2.89
  -1 -11  -4    0.71    0.86
   1  11   4   -0.67    0.92
   1  11   4    1.00    0.86
  -2 -11  -4   12.59    2.43
   2  11   4    9.34    2.48
   2  11   4    8.09    2.29
  -3 -11  -4    5.20    1.41
   3  11   4    4.45    1.63
   3  11   4    6.39    2.09
   3  11   4    3.52    1.36
  -4 -11  -4    0.89    0.70
   4  11   4    0.28    0.73
   4  11   4    0.32    0.97
  -5 -11  -4   10.68    2.10
  -5 -11  -4   14.95    3.11
   5  11   4   12.71    3.20
   5  11   4   11.53    2.08
  -6 -11  -4   -0.74    0.59
   6  11   4   -0.64    0.91
   6  11   4    0.39    0.54
   6  11   4   -0.26    0.48
  -7 -11  -4    1.09    1.18
   7  11   4    3.60    1.72
  -8 -11  -4    7.00    2.16
   8  11   4   13.31    3.27
   6 -12  -4    0.19    1.25
  -6  12   4    2.90    1.97
   5 -12  -4    0.89    1.01
  -5  12   4    1.24    1.03
  -5  12   4    3.90    1.26
   4 -12  -4    5.40    1.94
  -4  12   4    6.89    1.91
  -4  12   4    5.05    1.39
   3 -12  -4   15.83    3.59
  -3  12   4   15.93    2.90
  -3  12   4   15.69    3.21
   2 -12  -4    5.22    1.92
  -2  12   4    6.36    1.90
  -2  12   4    2.76    1.21
   1 -12  -4    2.05    1.36
  -1  12   4    0.60    1.30
  -1  12   4   -1.29    0.46
   0  12   4    4.39    1.70
   0  12   4    3.54    1.56
  -1 -12  -4   47.32    4.23
   1  12   4   44.21    4.49
   1  12   4   41.14    4.18
  -2 -12  -4   22.93    2.74
   2  12   4   20.25    3.81
   2  12   4   17.39    3.15
  -3 -12  -4   -0.58    0.76
   3  12   4   -1.54    0.51
  -4 -12  -4    0.42    0.82
   4  12   4    2.82    1.17
   4  12   4    3.53    1.31
   5  12   4   -2.05    1.06
   5  12   4    4.49    1.70
   6  12   4    1.32    0.82
   6  12   4    1.57    1.14
  -7 -12  -4    5.16    1.65
   7  12   4    7.67    2.83
   4 -13  -4   -0.98    0.86
  -4  13   4   -0.53    0.93
   3 -13  -4   -0.84    0.83
  -3  13   4   -0.83    0.97
  -3  13   4    3.57    1.67
   2 -13  -4    2.23    1.36
  -2  13   4    1.94    1.36
  -2  13   4    7.93    2.79
   1 -13  -4   -1.06    0.81
  -1  13   4   -0.49    0.75
  -1  13   4   -0.58    0.77
   0 -13  -4    6.31    2.08
   0  13   4    4.26    1.77
   0  13   4    3.19    1.52
  -1 -13  -4    9.36    2.13
   1  13   4    8.06    2.15
   1  13   4    8.18    2.41
   2  13   4    2.20    1.40
   2  13   4   -1.00    0.90
  -3 -13  -4    1.34    0.80
   3  13   4    2.01    1.13
  -4 -13  -4   11.40    2.34
   4  13   4    5.58    2.11
   4  13   4    7.72    2.36
   5  13   4    6.30    2.19
   5  13   4   11.10    2.38
   1 -14  -4    5.40    1.67
  -1  14   4    4.59    1.57
  -1  14   4    2.72    1.47
   0 -14  -4    0.92    0.77
   0  14   4    0.54    0.59
   0  14   4    1.39    1.12
  -1 -14  -4    0.27    0.92
   1  14   4    1.89    1.87
   1  14   4    3.32    1.64
  -2 -14  -4    0.55    1.06
   2  14   4    0.60    1.34
   2  14   4    1.22    0.96
   0  11  -5    3.80    1.46
   0  11  -5    1.64    1.32
   0  11  -5   -0.69    0.70
  -1  11  -5   13.49    2.99
  -1  11  -5   16.37    2.65
  -1  11  -5   16.52    2.99
  -2  11  -5   -1.11    1.10
  -2  11  -5    0.97    1.15
  -2  11  -5    3.69    2.12
  -3  11  -5    0.16    1.25
   3  10  -5    2.22    1.32
   3  10  -5    3.86    1.61
   3  10  -5    2.26    1.30
   2  10  -5    2.81    1.36
   2  10  -5    2.74    1.68
   2  10  -5    2.04    1.11
   1  10  -5    3.85    1.68
   1  10  -5    2.97    1.57
   1  10  -5    1.33    1.17
   0  10  -5   -1.20    0.88
   0  10  -5    1.12    1.08
   0  10  -5    1.24    1.20
  -1  10  -5    4.81    1.64
  -1  10  -5    6.49    1.81
  -1  10  -5    6.57    1.72
  -2  10  -5    2.15    1.22
  -2  10  -5   -1.02    0.64
  -2  10  -5   -1.57    0.68
  -3  10  -5    4.30    1.67
  -3  10  -5   -0.18    0.77
  -3  10  -5    3.16    1.51
  -3  10  -5    1.48    1.00
  -4  10  -5    8.17    2.69
  -5  10  -5   11.77    2.69
  -5  10  -5    2.60    1.70
  -6  10  -5    0.71    1.11
  -6  10  -5   -1.18    0.91
   5   9  -5    2.92    1.42
   4   9  -5    1.03    0.98
   4   9  -5    0.89    0.90
   3   9  -5   10.00    2.25
   3   9  -5   15.03    3.40
   2   9  -5   35.36    3.98
   2   9  -5   37.97    3.49
   2   9  -5   35.63    7.17
   1   9  -5    0.22    0.59
   1   9  -5    1.34    1.03
   1   9  -5   -0.18    0.56
   0   9  -5    0.18    0.67
   0   9  -5   -0.65    0.50
   0   9  -5    0.87    0.88
  -1   9  -5    0.89    1.56
  -1   9  -5    1.76    1.09
  -1   9  -5   -0.19    0.68
  -2   9  -5    8.91    1.64
  -2   9  -5    6.71    2.35
  -2   9  -5    8.16    1.80
  -3   9  -5   -0.96    0.74
  -3   9  -5    1.13    0.60
  -3   9  -5    0.03    0.52
  -3   9  -5   -0.91    0.58
  -4   9  -5    0.35    0.90
  -4   9  -5    1.44    1.08
  -5   9  -5    1.34    1.36
  -5   9  -5    4.89    2.04
  -6   9  -5    2.15    1.34
  -6   9  -5    0.22    0.84
  -7   9  -5   -1.36    0.93
  -7   9  -5    0.63    0.81
   6   8  -5   -2.21    0.83
  -6  -8   5    0.05    1.15
   5   8  -5    1.91    1.18
  -5  -8   5    0.68    0.97
   4   8  -5    3.89    1.46
   3   8  -5   17.07    2.86
   3   8  -5   22.04    3.67
   2   8  -5    0.64    1.10
   2   8  -5    1.70    0.99
   1   8  -5   -0.15    0.60
   1   8  -5   -0.29    0.43
   1   8  -5   -0.82    0.82
   0   8  -5   10.54    2.02
   0   8  -5   11.74    2.29
   0   8  -5    6.55    2.11
   0   8  -5   10.53    2.32
  -1   8  -5   32.09    2.84
  -1   8  -5   33.30    3.84
  -1   8  -5   32.92    2.95
  -1   8  -5   31.67    2.91
  -2   8  -5   23.38    2.25
  -2   8  -5   14.93    2.54
  -2   8  -5   18.15    2.72
  -3   8  -5    5.23    0.97
  -3   8  -5    2.90    1.22
  -3   8  -5    1.74    1.04
  -3   8  -5    3.14    0.86
  -4   8  -5    4.18    1.47
  -4   8  -5    3.37    1.57
  -5   8  -5    7.80    2.42
  -5   8  -5    8.89    2.10
  -6   8  -5   21.74    4.12
  -6   8  -5   35.02    3.56
  -7   8  -5    7.61    2.06
  -8   8  -5    0.02    0.97
   7   7  -5    0.31    0.72
  -7  -7   5    0.01    1.08
   6   7  -5   13.38    2.51
  -6  -7   5    9.63    2.28
   5   7  -5   27.24    2.89
  -5  -7   5   30.02    3.19
   4   7  -5    1.01    0.89
  -4  -7   5    1.24    0.77
   3   7  -5    1.31    1.07
   3   7  -5    2.34    1.31
   2   7  -5    8.87    1.87
   2   7  -5   11.38    2.50
   2   7  -5   11.27    1.93
   1   7  -5    8.91    1.90
   1   7  -5   10.19    2.32
   1   7  -5    9.33    2.32
   0   7  -5    0.14    1.00
   0   7  -5   -0.79    0.70
   0   7  -5    0.59    0.61
  -1   7  -5    0.40    0.79
  -1   7  -5    0.05    0.60
  -1   7  -5    0.09    0.43
  -1   7  -5   -0.05    0.73
  -2   7  -5    0.15    0.87
  -2   7  -5    0.52    0.69
  -2   7  -5    0.22    0.64
  -3   7  -5    1.48    0.89
  -3   7  -5    0.02    0.84
  -3   7  -5    1.86    0.73
  -3   7  -5    1.07    1.00
  -4   7  -5   13.38    2.98
  -4   7  -5   13.15    2.40
  -5   7  -5   18.47    3.58
  -5   7  -5   26.67    2.86
  -6   7  -5    4.88    1.49
  -7   7  -5   -0.27    0.85
  -8   7  -5   -0.01    1.00
  -9   7  -5    2.79    1.37
   8   6  -5   -0.51    0.73
  -8  -6   5    0.85    1.19
   7   6  -5   10.13    2.14
  -7  -6   5   11.59    2.44
   6   6  -5   22.08    2.57
  -6  -6   5   26.55    3.86
   5   6  -5    1.32    0.84
  -5  -6   5    1.35    0.90
   4   6  -5    2.25    1.00
   4   6  -5    2.51    0.99
  -4  -6   5    1.47    0.80
   3   6  -5   11.01    2.05
   3   6  -5   10.61    2.21
  -3  -6   5    9.89    1.92
   2   6  -5   64.68    4.65
   2   6  -5   59.18    3.70
   1   6  -5   16.71    2.27
   1   6  -5   15.17    1.70
   1   6  -5   14.75    2.76
   0   6  -5   18.02    1.86
   0   6  -5   18.66    1.87
   0   6  -5   15.07    2.72
  -1   6  -5    8.32    1.74
  -1   6  -5   10.99    2.67
  -1   6  -5    8.85    1.62
  -2   6  -5    0.78    0.47
  -2   6  -5    0.16    0.44
  -2   6  -5   -0.77    0.35
  -2   6  -5   -0.10    0.48
  -2   6  -5    0.83    0.47
  -3   6  -5    5.65    1.67
  -3   6  -5   10.21    2.08
  -3   6  -5    7.68    0.74
  -3   6  -5    7.49    1.18
  -3   6  -5   10.43    1.67
  -4   6  -5    0.57    0.43
  -4   6  -5   -0.06    0.45
  -5   6  -5    1.31    0.88
  -5   6  -5   -0.52    0.66
   5  -6   5   -2.03    0.75
  -6   6  -5    0.01    0.55
  -7   6  -5   11.08    2.55
  -8   6  -5    4.13    1.73
  -9   6  -5   13.92    3.12
 -10   6  -5    1.84    1.41
   8   5  -5    1.15    0.93
  -8  -5   5    2.12    1.24
   7   5  -5    0.87    1.03
   7   5  -5    2.62    1.17
  -7  -5   5    1.65    1.28
   6   5  -5   13.62    2.46
   6   5  -5   17.36    2.87
  -6  -5   5   12.89    2.27
   5   5  -5   14.95    2.59
   5   5  -5    9.02    1.97
  -5  -5   5   11.55    2.03
   4   5  -5    5.43    1.61
   4   5  -5    5.24    1.68
   4   5  -5    5.56    1.62
  -4  -5   5    5.76    1.39
   3   5  -5   24.30    2.38
   3   5  -5   22.60    2.51
   3   5  -5   21.74    2.59
  -3  -5   5   22.92    2.16
   2   5  -5   13.79    2.18
   2   5  -5   11.70    2.44
   2   5  -5   14.60    2.58
  -2  -5   5   12.91    1.54
   1   5  -5    1.92    1.01
   1   5  -5    2.60    0.77
   1   5  -5    1.95    0.70
   1   5  -5    2.26    1.04
   0   5  -5   32.13    3.04
   0   5  -5   33.88    2.34
   0   5  -5   36.48    3.41
   0   5  -5   33.94    2.31
  -1   5  -5   20.38    1.74
  -1   5  -5   20.53    1.86
  -1   5  -5   26.03    3.79
  -1   5  -5   20.82    3.31
  -1   5  -5   18.85    1.76
  -2   5  -5   56.93    2.84
  -2   5  -5   54.32    4.31
  -2   5  -5   56.09    3.18
  -2   5  -5   55.12    3.04
  -3   5  -5    6.41    0.95
  -3   5  -5    6.78    1.45
  -3   5  -5    6.33    1.78
  -3   5  -5    6.75    0.76
   3  -5   5    9.02    1.64
  -4   5  -5    3.14    1.29
  -4   5  -5    3.88    1.05
   4  -5   5    2.44    0.85
  -5   5  -5    8.39    1.87
  -5   5  -5   10.32    2.75
  -6   5  -5   12.83    2.39
  -7   5  -5    1.54    0.94
  -8   5  -5    0.76    1.06
  -9   5  -5    7.06    1.68
 -10   5  -5    0.58    0.96
 -10   5  -5    1.41    1.18
 -11   5  -5   -0.40    0.98
 -11   5  -5    0.37    1.01
   9   4  -5    1.72    1.07
  -9  -4   5    3.06    1.44
   8   4  -5    3.17    1.27
  -8  -4   5    5.02    1.89
   7   4  -5    2.35    1.09
  -7  -4   5    1.99    1.14
   6   4  -5    0.36    0.68
  -6  -4   5   -0.37    0.62
  -6  -4   5   -0.63    0.73
   5   4  -5    5.80    1.66
   5   4  -5    6.42    1.52
  -5  -4   5    2.63    1.09
  -5  -4   5    1.42    0.87
   4   4  -5   12.13    2.27
   4   4  -5   12.07    2.05
  -4  -4   5   11.78    2.07
   3   4  -5    0.36    0.56
   3   4  -5    0.08    0.53
  -3  -4   5    0.84    0.63
   2   4  -5   46.39    3.57
   2   4  -5   57.02    3.04
   2   4  -5   55.42    3.93
  -2  -4   5   56.65    3.06
   1   4  -5   10.82    1.23
   1   4  -5   13.33    2.45
   1   4  -5    5.97    2.35
   1   4  -5   17.56    2.89
   0   4  -5   26.72    1.84
   0   4  -5   29.43    1.89
   0   4  -5   26.32    2.70
   0   4  -5   22.55    2.19
   0   4  -5   25.85    2.76
  -1   4  -5   -0.06    0.49
  -1   4  -5    0.01    0.28
  -1   4  -5   -0.76    0.47
  -1   4  -5    0.07    0.30
  -1   4  -5    0.10    0.26
  -2   4  -5    0.74    0.26
  -2   4  -5    0.08    0.26
  -2   4  -5   -0.29    0.48
  -2   4  -5    0.77    0.31
  -2   4  -5    0.76    0.69
  -3   4  -5   10.26    0.80
  -3   4  -5   10.44    2.13
  -3   4  -5    9.27    1.99
  -3   4  -5   12.39    1.44
   3  -4   5   13.54    1.92
  -4   4  -5    9.29    2.26
  -4   4  -5   11.59    2.00
   4  -4   5   11.17    1.84
  -5   4  -5   92.50    5.46
  -5   4  -5   79.56    5.30
   5  -4   5   80.25    4.27
  -6   4  -5   21.10    2.41
  -6   4  -5   23.71    3.79
  -7   4  -5    0.18    0.53
  -8   4  -5    0.84    0.65
  -9   4  -5    8.88    2.48
 -10   4  -5    3.72    1.77
 -11   4  -5    5.32    1.87
 -11   4  -5    3.67    1.58
   9   3  -5   -1.21    0.72
  -9  -3   5    1.79    1.12
   8   3  -5   -1.57    0.53
  -8  -3   5    0.00    1.39
   7   3  -5   14.98    2.48
  -7  -3   5   14.34    2.41
  -7  -3   5   12.39    2.62
   6   3  -5   18.00    2.63
  -6  -3   5   16.25    2.76
   5   3  -5   23.13    2.51
   5   3  -5   27.95    2.63
  -5  -3   5   26.90    2.52
  -5  -3   5   25.10    2.37
   4   3  -5   12.86    2.37
   4   3  -5   11.34    1.94
  -4  -3   5   14.27    2.46
  -4  -3   5   16.35    2.38
   3   3  -5    3.17    0.91
   3   3  -5    4.22    1.35
   3   3  -5    2.32    1.07
  -3  -3   5    3.20    0.97
   2   3  -5   76.23    3.39
   2   3  -5   78.76    4.49
   2   3  -5   73.94    4.47
  -2  -3   5   78.61    3.35
  -2  -3   5   77.52    4.40
   1   3  -5  171.33    7.00
   1   3  -5  171.17    4.84
   1   3  -5  161.07    6.46
  -1  -3   5  176.48    4.95
  -1  -3   5  164.61    6.62
   0   3  -5   88.23    3.04
   0   3  -5   87.84    4.22
   0   3  -5   91.64    3.09
   0   3  -5   83.17    4.67
  -1   3  -5   13.22    1.06
  -1   3  -5   15.59    1.19
  -1   3  -5   20.12    2.30
  -1   3  -5   14.82    2.39
  -1   3  -5   13.44    1.38
  -2   3  -5    1.14    0.52
  -2   3  -5    1.80    0.96
  -2   3  -5    1.34    0.50
  -2   3  -5    0.67    0.76
  -3   3  -5    3.62    1.29
  -3   3  -5    3.73    0.94
  -3   3  -5    3.22    1.21
   3  -3   5    3.61    0.85
  -4   3  -5   44.84    2.81
  -4   3  -5   49.82    3.59
  -4   3  -5   43.32    3.56
   4  -3   5   44.34    2.69
  -5   3  -5   22.78    3.51
  -5   3  -5   25.04    2.31
  -5   3  -5   26.18    2.78
   5  -3   5   20.79    1.98
  -6   3  -5    4.94    1.46
  -6   3  -5    5.80    1.45
  -6   3  -5    6.11    1.56
  -7   3  -5   34.35    3.28
  -7   3  -5   36.08    3.42
   7  -3   5   33.09    3.06
  -8   3  -5    4.50    1.52
  -8   3  -5    5.70    1.90
  -9   3  -5    4.61    1.58
  -9   3  -5    3.41    1.44
 -10   3  -5   21.06    3.76
 -10   3  -5   18.99    3.28
 -11   3  -5    0.32    1.09
 -11   3  -5    1.07    1.47
  10   2  -5    8.50    1.90
 -10  -2   5    8.01    2.11
   9   2  -5   -0.24    0.58
  -9  -2   5    2.07    0.94
  -9  -2   5    0.06    1.20
   8   2  -5    7.05    1.60
  -8  -2   5    7.97    1.65
  -8  -2   5   14.34    2.87
   7   2  -5   10.78    2.11
  -7  -2   5   19.26    2.80
  -7  -2   5   16.66    2.65
   6   2  -5   17.67    2.77
   6   2  -5   19.79    2.21
  -6  -2   5   17.14    2.63
  -6  -2   5   18.21    2.67
   5   2  -5   14.01    2.51
   5   2  -5   13.37    2.23
  -5  -2   5   12.24    2.12
  -5  -2   5   14.73    1.74
   4   2  -5    7.02    2.11
   4   2  -5    8.10    1.64
   4   2  -5    7.44    1.91
  -4  -2   5    8.19    1.62
  -4  -2   5    8.49    1.93
   3   2  -5   52.54    2.90
   3   2  -5   54.21    3.58
   3   2  -5   50.91    3.77
  -3  -2   5   49.04    2.78
  -3  -2   5   51.60    3.41
   2   2  -5   43.94    3.31
   2   2  -5   45.42    2.47
   2   2  -5   44.34    3.21
  -2  -2   5   42.41    2.26
  -2  -2   5   42.17    3.06
   1   2  -5    0.26    0.26
   1   2  -5    0.39    0.49
   1   2  -5    0.10    0.46
  -1  -2   5    0.50    0.35
  -1  -2   5    0.51    0.50
   0   2  -5   11.23    1.33
   0   2  -5    9.78    0.73
   0   2  -5    8.39    1.71
   0   2  -5    8.84    0.77
   0  -2   5    8.12    1.59
  -1   2  -5    6.84    0.65
  -1   2  -5    5.83    0.74
  -1   2  -5    7.61    1.67
   1  -2   5    5.64    1.46
  -2   2  -5   14.43    2.34
  -2   2  -5   12.45    1.04
  -2   2  -5   13.51    1.10
  -2   2  -5    7.92    1.55
   2  -2   5   12.62    1.02
  -3   2  -5   45.59    1.66
  -3   2  -5   43.38    3.23
  -3   2  -5   47.92    3.58
  -3   2  -5   46.72    2.39
   3  -2   5   45.98    2.31
  -4   2  -5   73.66    4.37
  -4   2  -5   75.18    3.52
  -4   2  -5   69.71    4.14
   4  -2   5   68.84    3.26
  -5   2  -5    6.10    1.56
  -5   2  -5    5.80    1.38
  -5   2  -5    6.96    1.64
   5  -2   5    9.25    1.68
  -6   2  -5    1.56    0.68
  -6   2  -5    2.28    0.85
  -7   2  -5    8.26    2.00
  -7   2  -5   10.55    2.19
  -7   2  -5    8.14    1.94
   7  -2   5   11.74    2.27
  -8   2  -5   42.95    3.60
  -8   2  -5   44.76    3.92
  -8   2  -5   37.47    3.34
  -9   2  -5    1.96    0.99
  -9   2  -5    3.96    1.44
 -10   2  -5    8.99    2.11
 -10   2  -5    5.84    1.72
  10  -2   5    7.92    1.21
 -11   2  -5    0.45    0.82
 -11   2  -5    1.56    1.24
  11  -2   5   -0.04    0.87
  11  -2   5   -0.40    1.07
 -12   2  -5    1.71    1.30
 -12   2  -5    2.08    1.37
  12  -2   5    1.31    1.26
  10   1  -5   10.14    1.83
 -10  -1   5   12.29    2.78
   9   1  -5   24.17    2.61
  -9  -1   5   32.39    3.71
  -9  -1   5   21.30    3.32
   8   1  -5   11.69    2.06
  -8  -1   5    7.60    1.97
  -8  -1   5   16.16    2.61
   7   1  -5   -0.17    0.39
  -7  -1   5    1.43    0.89
  -7  -1   5    1.24    0.81
   6   1  -5    1.22    0.83
   6   1  -5    0.64    0.49
  -6  -1   5    1.00    0.62
  -6  -1   5   -0.35    0.51
   5   1  -5   11.57    2.21
   5   1  -5    9.50    1.92
  -5  -1   5    9.68    2.01
  -5  -1   5    6.43    1.53
   4   1  -5   16.85    2.60
   4   1  -5   16.48    1.80
   4   1  -5   21.00    2.38
  -4  -1   5   13.82    1.66
   3   1  -5   62.54    4.07
   3   1  -5   60.95    3.76
   3   1  -5   60.64    3.06
  -3  -1   5   61.67    3.65
  -3  -1   5   64.73    3.14
   2   1  -5    2.76    1.01
   2   1  -5    1.91    0.70
   2   1  -5    0.84    0.50
  -2  -1   5    0.94    0.39
  -2  -1   5    0.77    0.59
   1   1  -5   12.50    2.18
   1   1  -5    6.39    0.74
   1   1  -5    8.47    1.77
  -1  -1   5    7.46    0.71
  -1  -1   5    5.85    1.39
   0   1  -5    4.23    1.09
   0   1  -5    7.60    1.50
   0  -1   5    5.54    1.43
  -1   1  -5   78.63    3.28
  -1   1  -5   77.37    4.09
   1  -1   5   87.30    3.59
   1  -1   5   81.90    4.13
  -2   1  -5   47.49    3.18
  -2   1  -5   46.80    1.78
  -2   1  -5   47.96    2.20
   2  -1   5   52.73    3.28
   2  -1   5   49.41    1.76
   2  -1   5   51.15    2.34
  -3   1  -5   49.64    3.29
  -3   1  -5   50.16    3.20
  -3   1  -5   49.64    2.34
  -3   1  -5   51.44    1.99
   3  -1   5   48.19    1.94
   3  -1   5   47.85    2.18
  -4   1  -5    0.74    0.53
  -4   1  -5    0.09    0.39
  -4   1  -5    2.22    0.92
   4  -1   5    1.09    0.29
   4  -1   5    1.20    0.59
  -5   1  -5   28.17    2.46
  -5   1  -5   25.50    2.21
  -5   1  -5   25.80    2.44
   5  -1   5   26.04    1.17
   5  -1   5   27.01    2.18
   6  -1   5   47.76    3.26
   6  -1   5   49.46    1.93
  -7   1  -5    1.64    0.85
  -7   1  -5   -0.13    0.56
  -7   1  -5    1.82    0.96
   7  -1   5   -0.64    0.51
   7  -1   5    0.47    0.33
  -8   1  -5    1.64    0.97
  -8   1  -5    3.23    1.48
  -8   1  -5    2.27    1.09
   8  -1   5    1.75    0.59
   8  -1   5    0.88    0.58
  -9   1  -5    2.23    1.08
  -9   1  -5    0.65    1.08
  -9   1  -5   -0.58    0.65
   9  -1   5   -0.52    0.47
   9  -1   5    2.63    0.90
 -10   1  -5    0.55    1.33
 -10   1  -5    1.61    0.99
 -10   1  -5    0.76    0.76
  10  -1   5    0.65    0.70
  10  -1   5    0.00    0.87
 -11   1  -5   17.31    3.73
 -11   1  -5   20.74    2.99
 -11   1  -5   16.64    3.33
  11  -1   5   20.01    2.38
 -12   1  -5    9.35    2.17
 -12   1  -5   10.64    2.22
  12  -1   5   11.43    2.40
  10   0  -5    1.22    0.70
 -10   0   5    1.86    1.08
   9   0  -5    0.79    0.55
  -9   0   5   -0.14    0.78
   8   0  -5    4.56    1.46
  -8   0   5    2.64    1.20
  -8   0   5    2.10    1.19
   7   0  -5   -0.08    0.58
  -7   0   5    1.88    1.07
  -7   0   5    0.02    0.81
   6   0  -5    3.87    1.27
   6   0  -5    7.33    1.71
  -6   0   5    5.22    1.33
   5   0  -5   33.09    2.71
   5   0  -5   30.11    2.79
  -5   0   5   26.69    2.48
   4   0  -5    2.08    0.98
   4   0  -5    1.60    0.72
   4   0  -5    2.42    1.04
  -4   0   5    3.51    1.03
  -4   0   5    2.27    0.77
   3   0  -5    0.21    0.61
   3   0  -5    0.55    0.54
   3   0  -5    0.75    0.46
  -3   0   5    0.82    0.44
  -3   0   5    0.65    0.61
   2   0  -5    7.05    1.15
   2   0  -5    7.29    1.70
   2   0  -5    7.42    1.71
  -2   0   5    5.17    1.19
  -2   0   5    5.40    1.04
   1   0  -5   50.91    3.20
   1   0  -5   48.10    1.82
   1   0  -5   55.98    3.24
  -1   0   5   49.48    1.81
  -1   0   5   50.25    3.13
  -1   0   5   45.95    3.13
   0   0  -5  184.48    5.79
   0   0  -5  177.28    6.24
   0   0   5  177.32    5.94
   0   0   5  176.35    6.10
  -1   0  -5    3.99    1.11
  -1   0  -5    2.30    0.76
   1   0   5    4.44    1.10
   1   0   5    3.40    1.06
  -2   0  -5  168.44    3.75
  -2   0  -5  165.34    5.93
  -2   0  -5  162.21    4.68
   2   0   5  171.79    3.70
   2   0   5  174.37    5.90
   2   0   5  166.66    4.71
  -3   0  -5    0.76    0.46
  -3   0  -5    0.72    0.66
  -3   0  -5    1.26    0.56
   3   0   5    0.07    0.46
   3   0   5    1.28    0.52
   3   0   5    1.18    0.51
  -4   0  -5   57.94    3.27
  -4   0  -5   56.20    2.87
  -4   0  -5   64.64    3.55
  -4   0  -5   54.97    2.31
   4   0   5   55.98    2.81
   4   0   5   55.46    2.28
  -5   0  -5   17.84    1.87
  -5   0  -5   17.38    1.76
   5   0   5   12.67    1.48
   5   0   5   17.71    1.34
  -6   0  -5    5.43    1.28
  -6   0  -5    6.33    1.50
   6   0   5    5.22    1.04
   6   0   5    5.39    1.57
  -7   0  -5   19.69    1.91
  -7   0  -5   14.88    2.46
  -7   0  -5   21.14    2.07
   7   0   5   18.36    1.68
   7   0   5   21.49    3.16
  -8   0  -5    1.45    0.75
  -8   0  -5   -0.42    0.49
  -8   0  -5    0.54    0.64
   8   0   5    0.06    0.55
  -9   0  -5    0.27    0.83
  -9   0  -5    3.35    1.14
  -9   0  -5    2.39    1.12
   9   0   5    1.49    0.82
 -10   0  -5    5.71    1.35
 -10   0  -5    7.44    1.71
 -10   0  -5    7.44    2.90
  10   0   5    1.49    1.30
  10   0   5    8.05    1.97
 -11   0  -5    4.73    1.44
 -11   0  -5   -0.07    0.83
 -11   0  -5    0.29    0.56
  11   0   5    1.65    1.41
 -12   0  -5    2.34    1.31
 -12   0  -5   -0.69    0.75
  12   0   5   -2.41    1.16
  10  -1  -5   -0.27    0.90
 -10   1   5    0.17    0.86
   9  -1  -5    1.80    1.05
  -9   1   5    1.96    1.31
   8  -1  -5    4.94    1.43
  -8   1   5    4.41    1.31
   7  -1  -5    4.07    1.41
  -7   1   5    3.93    1.49
  -7   1   5    4.23    1.58
   6  -1  -5    2.29    1.01
   6  -1  -5    2.53    0.97
  -6   1   5    2.90    0.98
  -6   1   5    3.60    1.21
   5  -1  -5   11.81    2.69
   5  -1  -5   11.71    2.16
   5  -1  -5    9.53    2.00
  -5   1   5   10.87    2.07
  -5   1   5   12.03    2.10
   4  -1  -5    4.16    1.57
   4  -1  -5    9.06    2.05
   4  -1  -5    5.36    1.37
  -4   1   5    8.79    1.71
  -4   1   5    6.81    1.51
   3  -1  -5   12.08    1.35
   3  -1  -5    8.34    1.66
   3  -1  -5   15.38    2.57
  -3   1   5   13.03    1.92
  -3   1   5   12.37    2.06
  -3   1   5    9.85    2.14
   2  -1  -5   22.20    1.62
   2  -1  -5   25.85    2.37
   2  -1  -5   27.99    2.44
  -2   1   5   27.72    2.57
  -2   1   5   26.13    1.76
  -2   1   5   25.36    2.28
   1  -1  -5   51.57    3.09
   1  -1  -5   50.54    3.18
   1  -1  -5   48.51    2.02
  -1   1   5   58.28    3.32
  -1   1   5   51.73    3.24
  -1   1   5   48.55    2.04
   0  -1  -5    1.31    0.77
   0  -1  -5    0.22    0.51
   0   1   5    0.93    0.34
   0   1   5    0.93    0.63
   0   1   5    1.37    0.82
  -1  -1  -5   27.14    1.96
  -1  -1  -5   24.68    2.12
   1   1   5   23.99    2.03
   1   1   5   26.15    2.00
  -2  -1  -5    7.04    1.53
  -2  -1  -5    4.78    0.78
  -2  -1  -5    4.57    1.06
   2   1   5    3.99    1.02
   2   1   5    4.79    1.21
   2   1   5    4.92    0.78
  -3  -1  -5  119.99    4.63
  -3  -1  -5  113.30    3.93
  -3  -1  -5  116.34    3.80
   3   1   5  117.09    3.79
   3   1   5  113.94    3.95
   3   1   5  116.69    4.50
  -4  -1  -5   67.13    2.97
  -4  -1  -5   72.50    3.32
  -4  -1  -5   68.98    3.44
   4   1   5   63.32    3.12
   4   1   5   67.28    2.99
  -5  -1  -5    0.20    0.46
  -5  -1  -5    1.66    0.75
  -5  -1  -5    1.92    0.57
   5   1   5    1.77    0.74
   5   1   5    1.85    0.71
  -6  -1  -5    0.66    0.35
  -6  -1  -5   -0.28    0.20
  -6  -1  -5   -0.34    0.35
   6   1   5    0.07    0.57
   6   1   5    1.39    0.70
  -7  -1  -5    1.89    0.59
  -7  -1  -5    0.87    0.50
  -7  -1  -5    0.48    0.47
   7   1   5    2.15    0.87
   7   1   5    0.45    0.52
  -8  -1  -5   34.72    2.48
  -8  -1  -5   35.84    3.39
  -8  -1  -5   35.64    2.42
   8   1   5   35.67    2.80
  -9  -1  -5   14.81    1.66
  -9  -1  -5   16.54    2.99
  -9  -1  -5   16.70    1.80
   9   1   5   16.80    2.79
 -10  -1  -5   -1.17    0.54
 -10  -1  -5   -0.62    0.72
 -10  -1  -5    0.69    0.60
  10   1   5    0.59    0.64
 -11  -1  -5    2.59    1.05
 -11  -1  -5    0.39    0.86
 -11  -1  -5   -0.49    0.48
  11   1   5    1.12    0.84
 -12  -1  -5    1.53    0.81
 -12  -1  -5    1.25    0.82
  12   1   5    2.59    1.35
  10  -2  -5    1.20    0.92
 -10   2   5    1.17    0.75
   9  -2  -5   11.69    2.40
  -9   2   5   13.78    2.96
   8  -2  -5   28.03    3.03
  -8   2   5   25.49    3.90
   7  -2  -5   32.81    3.19
  -7   2   5   34.97    3.47
   6  -2  -5   10.33    1.94
   6  -2  -5    7.50    1.68
  -6   2   5    9.34    2.14
  -6   2   5    9.35    2.03
   5  -2  -5    2.80    1.19
   5  -2  -5    2.80    0.94
   5  -2  -5    3.46    1.41
  -5   2   5    0.82    0.92
   4  -2  -5   40.14    3.29
   4  -2  -5   44.69    3.39
   4  -2  -5   45.45    3.03
  -4   2   5   43.57    3.07
  -4   2   5   46.42    3.35
  -4   2   5   42.58    3.50
   3  -2  -5   32.45    2.84
   3  -2  -5   32.78    2.30
   3  -2  -5   33.87    2.81
  -3   2   5   32.15    2.63
  -3   2   5   31.24    2.93
  -3   2   5   34.34    2.43
   2  -2  -5    4.27    1.32
   2  -2  -5    7.00    1.62
   2  -2  -5    6.00    1.21
  -2   2   5    6.28    1.52
  -2   2   5    5.75    1.62
  -2   2   5    6.10    1.23
   1  -2  -5    1.92    0.82
   1  -2  -5    5.04    1.46
   1  -2  -5    2.82    0.71
  -1   2   5    2.73    0.73
  -1   2   5    3.19    1.23
  -1   2   5    3.15    1.06
   0  -2  -5    2.95    0.94
   0  -2  -5    4.94    1.29
   0   2   5    3.26    1.16
   0   2   5    2.98    0.67
   0   2   5    2.82    0.95
  -1  -2  -5    5.54    1.26
  -1  -2  -5    4.55    1.22
   1   2   5    4.73    0.84
   1   2   5    7.14    1.50
   1   2   5    4.45    1.12
   1   2   5    5.75    0.68
  -2  -2  -5  112.42    4.25
  -2  -2  -5  105.40    3.41
  -2  -2  -5  110.88    4.32
   2   2   5  111.28    4.24
   2   2   5  116.43    3.56
   2   2   5  111.23    4.32
  -3  -2  -5   29.15    2.13
  -3  -2  -5   30.67    2.13
  -3  -2  -5   29.92    1.96
   3   2   5   27.57    2.09
   3   2   5   29.58    2.09
   3   2   5   28.15    1.92
  -4  -2  -5   66.30    3.24
  -4  -2  -5   62.14    3.03
  -4  -2  -5   57.37    3.09
   4   2   5   62.67    3.24
   4   2   5   62.32    3.03
  -5  -2  -5    0.48    0.63
  -5  -2  -5    0.20    0.35
  -5  -2  -5    0.40    0.41
   5   2   5    1.35    0.67
   5   2   5    0.20    0.35
  -6  -2  -5   63.15    3.98
  -6  -2  -5   66.41    3.05
  -6  -2  -5   73.60    4.71
   6   2   5   64.20    3.91
   6   2   5   64.95    3.69
  -7  -2  -5   49.48    3.66
  -7  -2  -5   46.12    3.65
  -7  -2  -5   43.17    2.45
   7   2   5   44.76    3.43
   7   2   5   44.84    3.26
  -8  -2  -5    1.59    0.68
  -8  -2  -5    0.84    0.80
   8   2   5    0.71    0.65
  -9  -2  -5    2.39    0.66
  -9  -2  -5    3.17    1.28
   9   2   5    1.51    1.04
 -10  -2  -5   -0.52    0.41
 -10  -2  -5   -0.94    0.42
  10   2   5    0.80    1.08
 -11  -2  -5    5.32    1.98
  11   2   5    6.35    1.95
 -12  -2  -5   16.68    3.26
  12   2   5   16.00    3.14
  10  -3  -5    1.07    1.21
 -10   3   5    2.17    1.04
   9  -3  -5    3.10    1.23
  -9   3   5    3.62    1.33
   8  -3  -5    0.39    0.91
  -8   3   5   -0.03    0.95
   7  -3  -5    0.49    0.89
  -7   3   5   -0.23    0.59
   6  -3  -5    0.55    0.47
  -6   3   5    0.77    0.72
  -6   3   5    0.14    0.80
   5  -3  -5   18.72    3.08
   5  -3  -5   14.88    2.70
   5  -3  -5   12.75    2.41
  -5   3   5   15.11    2.56
  -5   3   5    9.06    2.10
  -5   3   5    7.69    1.79
   4  -3  -5   24.67    2.35
   4  -3  -5   26.24    2.73
   4  -3  -5   23.23    2.52
  -4   3   5   23.63    2.53
  -4   3   5   23.65    2.54
   3  -3  -5   24.16    2.41
   3  -3  -5   27.27    2.23
  -3   3   5   30.36    2.41
  -3   3   5   23.27    2.40
  -3   3   5   25.78    2.60
   2  -3  -5    1.04    0.73
   2  -3  -5    1.00    0.82
   2  -3  -5    0.68    0.50
  -2   3   5    0.36    0.40
  -2   3   5    1.27    0.79
  -2   3   5   -0.05    0.66
   1  -3  -5   50.50    2.77
   1  -3  -5   44.27    2.97
   1  -3  -5   48.87    3.25
  -1   3   5   47.00    3.06
  -1   3   5   51.05    3.25
  -1   3   5   50.37    2.61
   0  -3  -5  207.68    6.65
   0  -3  -5  216.44    6.87
   0   3   5  207.56    6.76
   0   3   5  212.95    5.58
   0   3   5  210.41    5.61
   0   3   5  206.42    6.67
  -1  -3  -5   22.94    2.01
  -1  -3  -5   23.61    2.04
   1   3   5   22.09    1.57
   1   3   5   20.30    1.85
   1   3   5   22.70    2.07
   1   3   5   25.13    1.73
  -2  -3  -5    0.44    0.47
  -2  -3  -5    0.38    0.53
  -2  -3  -5    0.19    0.41
   2   3   5   -0.16    0.33
   2   3   5   -0.02    0.37
   2   3   5   -0.03    0.46
  -3  -3  -5   -0.20    0.34
  -3  -3  -5    0.13    0.38
  -3  -3  -5    0.17    0.41
   3   3   5    0.06    0.27
   3   3   5   -0.15    0.34
   3   3   5    0.08    0.33
  -4  -3  -5   28.91    2.29
  -4  -3  -5   31.15    2.42
  -4  -3  -5   32.15    1.99
   4   3   5   28.91    2.37
   4   3   5   31.42    2.28
   4   3   5   34.17    2.09
  -5  -3  -5   30.00    2.55
  -5  -3  -5   30.66    1.86
   5   3   5   28.55    1.84
   5   3   5   28.74    2.49
   5   3   5   29.14    2.46
  -6  -3  -5   52.66    2.35
  -6  -3  -5   54.21    2.41
  -6  -3  -5   50.39    3.58
   6   3   5   52.40    3.56
   6   3   5   55.17    4.21
  -7  -3  -5   15.85    1.19
  -7  -3  -5   15.43    2.71
  -7  -3  -5   15.19    1.19
   7   3   5   17.18    2.89
   7   3   5   11.73    2.44
  -8  -3  -5   14.30    2.77
   8   3   5   19.87    3.25
  -9  -3  -5    2.51    1.32
   9   3   5    4.30    1.83
 -10  -3  -5    2.86    1.15
  10   3   5    1.72    0.74
 -11  -3  -5    1.96    1.04
  11   3   5    5.16    1.66
 -12  -3  -5   -1.54    1.04
  12   3   5    3.53    1.36
  10  -4  -5   12.65    2.49
 -10   4   5    6.93    1.76
   9  -4  -5    0.27    0.65
  -9   4   5    0.65    1.25
   8  -4  -5    0.33    0.63
  -8   4   5   -1.30    0.99
   7  -4  -5   31.85    3.44
  -7   4   5   23.35    3.68
   6  -4  -5    8.24    1.90
  -6   4   5    8.92    2.20
  -6   4   5    9.82    2.33
   5  -4  -5    0.05    0.45
   5  -4  -5    0.04    0.95
   5  -4  -5    0.13    0.72
  -5   4   5    0.00    0.49
  -5   4   5    0.59    0.77
  -5   4   5    0.14    0.50
   4  -4  -5    6.06    1.80
   4  -4  -5    5.40    1.58
   4  -4  -5    6.18    1.40
  -4   4   5    6.06    1.55
  -4   4   5    3.65    1.31
  -4   4   5    3.96    1.37
   3  -4  -5    4.66    1.36
   3  -4  -5    1.08    0.75
   3  -4  -5    1.64    0.84
  -3   4   5    0.65    0.67
  -3   4   5    1.55    0.86
  -3   4   5    1.41    0.82
   2  -4  -5   10.00    2.08
   2  -4  -5   10.68    1.81
   2  -4  -5    9.77    2.03
  -2   4   5    7.68    1.59
  -2   4   5   10.32    1.97
  -2   4   5    9.00    1.71
   1  -4  -5   27.60    2.42
   1  -4  -5   25.65    2.40
   1  -4  -5   28.62    2.13
  -1   4   5   26.80    2.45
  -1   4   5   28.24    2.20
  -1   4   5   27.86    2.56
   0  -4  -5   39.82    2.84
   0  -4  -5   41.76    2.96
   0   4   5   38.63    2.77
   0   4   5   38.88    2.46
   0   4   5   42.13    2.99
  -1  -4  -5   23.25    2.15
  -1  -4  -5   29.12    2.34
   1   4   5   27.23    2.41
   1   4   5   26.52    2.17
   1   4   5   27.79    2.09
  -2  -4  -5    8.33    1.54
  -2  -4  -5    8.08    1.64
  -2  -4  -5    7.31    1.38
   2   4   5   11.09    1.77
   2   4   5    7.42    1.58
   2   4   5    9.95    1.56
  -3  -4  -5    5.75    1.37
  -3  -4  -5    4.72    1.25
  -3  -4  -5    5.61    1.16
   3   4   5    8.22    1.42
   3   4   5    3.43    1.05
   3   4   5    4.19    1.06
  -4  -4  -5  145.10    4.52
  -4  -4  -5  136.03    5.50
  -4  -4  -5  144.56    5.86
   4   4   5  141.84    5.94
   4   4   5  133.21    4.36
   4   4   5  146.15    5.68
  -5  -4  -5   42.56    3.17
  -5  -4  -5   44.10    2.13
   5   4   5   37.99    2.98
   5   4   5   45.53    2.14
  -6  -4  -5   -0.43    0.21
  -6  -4  -5   -0.79    0.26
  -6  -4  -5    0.39    0.31
   6   4   5   -0.97    0.51
   6   4   5    0.61    0.57
  -7  -4  -5    3.18    1.11
   7   4   5    1.66    1.11
  -8  -4  -5   92.06    5.80
   8   4   5   88.78    5.56
  -9  -4  -5   76.66    5.63
   9   4   5   76.59    5.33
 -10  -4  -5    1.62    1.23
  10   4   5    1.73    1.15
 -11  -4  -5    3.01    1.51
  11   4   5    5.37    1.76
 -12  -4  -5   -0.29    0.75
  12   4   5    1.07    1.44
  10  -5  -5    8.65    2.48
 -10   5   5    6.84    1.99
   9  -5  -5    1.91    1.09
  -9   5   5    1.36    1.09
   8  -5  -5   15.71    2.92
  -8   5   5   17.29    3.43
   7  -5  -5   20.93    3.70
  -7   5   5   24.11    3.93
   6  -5  -5   11.63    2.51
  -6   5   5   11.01    2.34
  -6   5   5   12.88    2.65
   5  -5  -5    2.06    1.10
   5  -5  -5   -0.83    0.71
  -5   5   5    0.46    0.53
  -5   5   5    0.06    0.52
   4  -5  -5    9.52    2.00
   4  -5  -5   10.17    2.32
   4  -5  -5   19.71    3.31
  -4   5   5    9.41    2.25
  -4   5   5   11.89    2.54
  -4   5   5   13.47    2.39
   3  -5  -5  100.79    5.54
   3  -5  -5   96.94    4.96
   3  -5  -5   99.32    4.91
  -3   5   5   89.97    5.01
  -3   5   5  103.58    5.06
  -3   5   5  101.96    5.40
   2  -5  -5    4.81    1.36
   2  -5  -5    5.81    1.33
   2  -5  -5    4.44    1.21
  -2   5   5    4.45    1.29
  -2   5   5    8.26    1.90
  -2   5   5    3.94    1.06
   1  -5  -5    1.00    0.65
   1  -5  -5    1.06    0.74
  -1   5   5    1.70    0.83
  -1   5   5    1.39    0.88
  -1   5   5    0.64    0.51
   0  -5  -5    4.77    1.21
   0  -5  -5    5.73    1.46
   0   5   5    5.64    1.18
   0   5   5    5.50    1.41
   0   5   5    4.80    1.17
   0   5   5    5.38    1.33
  -1  -5  -5    0.51    0.66
  -1  -5  -5    1.14    0.56
   1   5   5    0.24    0.27
   1   5   5    0.11    0.43
   1   5   5   -0.15    0.43
   1   5   5    0.37    0.64
  -2  -5  -5   17.08    1.96
  -2  -5  -5   15.38    2.35
  -2  -5  -5   17.12    1.74
   2   5   5   18.23    1.77
   2   5   5   17.09    2.00
   2   5   5   17.73    1.81
  -3  -5  -5    6.36    1.64
  -3  -5  -5    7.04    1.31
  -3  -5  -5    5.06    1.19
   3   5   5    5.94    1.47
   3   5   5    8.72    1.89
   3   5   5    6.17    1.19
  -4  -5  -5    9.12    1.40
  -4  -5  -5    8.93    1.91
  -4  -5  -5   11.56    2.14
   4   5   5    9.67    1.82
   4   5   5   12.29    2.48
   4   5   5   10.88    1.54
  -5  -5  -5   45.45    3.42
  -5  -5  -5   47.13    2.09
   5   5   5   49.14    3.93
   5   5   5   42.90    2.05
   5   5   5   41.37    3.52
  -6  -5  -5    3.89    1.25
   6   5   5    2.16    0.99
   6   5   5    1.37    0.98
  -7  -5  -5    0.16    0.49
   7   5   5    0.89    0.80
  -8  -5  -5   11.53    2.47
   8   5   5   17.00    3.28
  -9  -5  -5    1.07    1.31
   9   5   5   -0.54    0.58
 -10  -5  -5   10.79    2.55
  11   5   5    2.11    1.28
 -12  -5  -5   11.59    2.71
  12   5   5   12.99    3.10
  10  -6  -5    0.03    1.08
 -10   6   5    0.06    0.80
   9  -6  -5    6.84    1.93
  -9   6   5    6.88    1.85
   8  -6  -5    0.06    0.94
  -8   6   5    0.49    0.90
   7  -6  -5    0.00    0.57
  -7   6   5   -0.51    0.49
  -7   6   5    1.24    0.63
   6  -6  -5    1.00    0.79
  -6   6   5    1.78    1.16
  -6   6   5    2.05    0.81
   5  -6  -5    5.08    1.83
  -5   6   5    2.27    1.20
  -5   6   5    5.37    1.78
   4  -6  -5   13.12    2.35
   4  -6  -5   11.41    2.21
   4  -6  -5   11.75    2.58
  -4   6   5   10.78    2.18
  -4   6   5   14.05    2.71
   3  -6  -5    4.46    1.39
   3  -6  -5    2.91    1.22
   3  -6  -5    2.64    0.97
  -3   6   5    4.32    1.59
  -3   6   5    2.84    1.24
  -3   6   5    4.92    1.61
   2  -6  -5    0.72    0.42
   2  -6  -5    1.10    0.79
   2  -6  -5    2.00    0.74
  -2   6   5    2.16    0.99
  -2   6   5    2.62    1.09
  -2   6   5    1.78    0.87
   1  -6  -5    1.80    1.03
   1  -6  -5    2.60    0.94
   1  -6  -5    1.25    0.83
  -1   6   5    2.10    0.90
  -1   6   5    2.64    1.12
  -1   6   5    3.20    1.07
   0  -6  -5   13.11    2.34
   0  -6  -5   10.28    1.95
   0   6   5   11.41    2.04
   0   6   5   10.94    2.21
   0   6   5   10.64    2.20
   0   6   5   13.84    2.18
  -1  -6  -5   50.17    3.31
  -1  -6  -5   48.76    3.50
   1   6   5   43.56    3.04
   1   6   5   45.02    3.09
   1   6   5   45.63    3.47
   1   6   5   49.53    3.32
  -2  -6  -5   45.21    2.94
  -2  -6  -5   46.12    3.40
  -2  -6  -5   34.67    3.52
   2   6   5   44.96    3.13
   2   6   5   44.33    2.86
   2   6   5   43.39    3.38
  -3  -6  -5    3.42    1.00
  -3  -6  -5    3.04    1.26
  -3  -6  -5    2.23    0.82
   3   6   5    4.11    0.99
   3   6   5    4.84    1.67
   3   6   5    5.43    1.18
  -4  -6  -5   -0.29    0.42
  -4  -6  -5    0.31    0.41
   4   6   5    0.03    0.32
   4   6   5   -0.60    0.50
   4   6   5    0.53    0.54
  -5  -6  -5   18.55    2.96
  -5  -6  -5   15.02    1.22
   5   6   5   20.58    3.44
   5   6   5   15.18    1.24
   5   6   5   14.37    2.48
  -6  -6  -5   25.00    2.76
   6   6   5   26.78    4.24
  -7  -6  -5    2.82    1.40
   7   6   5    2.42    1.00
  -8  -6  -5   -0.87    0.63
   8   6   5    0.90    0.97
  -9  -6  -5   11.28    2.82
   9   6   5    6.60    1.78
 -10  -6  -5    0.63    0.87
  10   6   5    0.83    0.81
 -11  -6  -5    5.43    1.96
  11   6   5    4.74    1.69
   9  -7  -5    9.79    2.86
  -9   7   5    0.85    1.69
   8  -7  -5    2.32    1.08
  -8   7   5    3.07    1.45
   7  -7  -5    3.12    1.12
  -7   7   5    4.03    1.52
  -7   7   5    3.26    1.10
   6  -7  -5    2.25    1.26
  -6   7   5    2.71    1.45
  -6   7   5    1.45    0.70
   5  -7  -5   45.23    4.26
  -5   7   5   44.80    3.92
  -5   7   5   46.77    4.20
   4  -7  -5   -0.82    0.52
   4  -7  -5    0.53    0.60
  -4   7   5    0.18    0.76
  -4   7   5    0.91    0.92
   3  -7  -5   15.23    2.50
   3  -7  -5   15.05    2.90
   3  -7  -5   22.34    3.92
  -3   7   5   12.56    2.30
  -3   7   5   13.23    2.49
   2  -7  -5   -1.12    0.44
   2  -7  -5    0.46    0.67
   2  -7  -5    0.17    0.50
  -2   7   5   -0.58    0.62
  -2   7   5    0.53    0.54
  -2   7   5    0.16    0.63
   1  -7  -5   26.69    2.78
   1  -7  -5   31.04    2.85
  -1   7   5   30.67    2.93
  -1   7   5   26.02    2.64
  -1   7   5   29.17    2.88
   0  -7  -5   42.78    3.33
   0  -7  -5   42.70    4.03
   0   7   5   47.51    3.61
   0   7   5   44.68    3.39
   0   7   5   49.11    3.57
  -1  -7  -5    1.62    0.69
  -1  -7  -5    1.15    0.60
   1   7   5    0.13    0.50
   1   7   5    0.22    0.55
   1   7   5   -0.14    0.53
  -2  -7  -5   -1.24    0.56
  -2  -7  -5   -0.41    0.27
   2   7   5    0.00    0.66
   2   7   5    0.18    0.44
   2   7   5   -0.07    0.52
  -3  -7  -5    0.19    0.35
  -3  -7  -5    0.47    0.57
  -3  -7  -5   -0.78    0.44
   3   7   5    0.01    0.64
   3   7   5    1.17    0.54
   3   7   5    0.35    0.57
  -4  -7  -5   51.24    3.89
  -4  -7  -5   56.23    2.94
   4   7   5   50.89    2.81
   4   7   5   51.17    3.78
   4   7   5   54.28    4.29
  -5  -7  -5   17.01    1.37
  -5  -7  -5   20.99    3.44
   5   7   5   17.56    1.39
   5   7   5   22.66    3.93
  -6  -7  -5    1.99    1.18
   6   7   5    3.07    1.23
  -7  -7  -5    0.17    0.50
   7   7   5    0.35    0.69
  -8  -7  -5   11.66    2.81
   8   7   5   16.93    3.62
  -9  -7  -5   37.92    4.20
   9   7   5   33.63    5.34
 -10  -7  -5    5.86    2.05
  10   7   5   10.62    2.85
 -11  -7  -5    0.01    0.74
  11   7   5    0.20    1.43
   9  -8  -5    0.12    1.42
  -9   8   5    0.48    0.73
   8  -8  -5   -0.06    0.91
  -8   8   5    1.56    1.03
   7  -8  -5   50.29    4.86
  -7   8   5   52.75    4.43
  -7   8   5   55.44    5.16
   6  -8  -5    5.86    1.99
  -6   8   5    5.59    2.10
  -6   8   5    5.70    1.73
   5  -8  -5    1.20    1.22
  -5   8   5    0.39    0.73
  -5   8   5    1.47    1.01
   4  -8  -5    3.64    1.38
  -4   8   5    4.14    1.50
  -4   8   5    4.04    1.49
   3  -8  -5   13.99    3.26
   3  -8  -5   13.20    3.12
  -3   8   5   11.78    2.48
  -3   8   5   10.33    2.37
   2  -8  -5   26.02    2.74
   2  -8  -5   28.25    3.17
  -2   8   5   27.43    2.96
  -2   8   5   27.91    3.01
   1  -8  -5   41.86    3.57
   1  -8  -5   35.81    3.38
  -1   8   5   36.02    3.29
  -1   8   5   45.37    3.76
  -1   8   5   44.13    4.29
  -1   8   5   39.30    3.62
   0  -8  -5    2.37    1.12
   0  -8  -5    2.49    0.93
   0   8   5    2.35    0.99
   0   8   5    1.01    0.94
   0   8   5    4.16    1.55
   0   8   5    2.21    0.79
  -1  -8  -5   12.88    2.25
  -1  -8  -5   19.77    3.01
   1   8   5   20.78    2.39
   1   8   5   14.05    2.38
   1   8   5   20.23    2.35
   1   8   5   21.95    3.54
  -2  -8  -5    0.36    0.44
  -2  -8  -5    0.37    0.92
   2   8   5    0.31    0.58
   2   8   5    0.82    0.72
   2   8   5    0.34    0.56
   2   8   5   -0.05    0.37
  -3  -8  -5   23.69    2.11
  -3  -8  -5   26.41    2.89
   3   8   5   27.53    3.13
   3   8   5   28.91    2.42
  -4  -8  -5    5.47    1.71
  -4  -8  -5    4.62    1.08
   4   8   5    3.42    1.56
   4   8   5    2.26    0.85
  -5  -8  -5    2.20    0.64
  -5  -8  -5    2.68    1.40
   5   8   5    4.75    0.92
   5   8   5    2.96    1.35
  -6  -8  -5   16.09    3.18
   6   8   5   12.09    2.57
   7   8   5   10.26    2.81
  -8  -8  -5   21.41    3.75
   8   8   5   16.76    3.64
  -9  -8  -5   12.67    2.92
   9   8   5    8.83    2.30
 -10  -8  -5    0.87    0.80
  10   8   5   -1.38    1.07
   8  -9  -5   18.95    3.79
  -8   9   5   10.81    2.54
   7  -9  -5   -0.89    0.93
  -7   9   5   -0.16    0.54
  -7   9   5   -1.52    0.88
   6  -9  -5    2.16    1.60
  -6   9   5    7.18    1.94
  -6   9   5    1.75    1.27
   5  -9  -5    0.10    0.63
  -5   9   5    0.09    0.92
  -5   9   5    1.64    0.91
   4  -9  -5   23.94    4.08
  -4   9   5   20.04    3.53
  -4   9   5   17.88    3.07
   3  -9  -5   16.39    3.07
  -3   9   5   16.15    3.06
  -3   9   5   14.12    2.89
   2  -9  -5    2.02    1.16
  -2   9   5    1.24    0.99
  -2   9   5    1.34    0.71
   1  -9  -5    0.57    0.57
  -1   9   5    0.40    0.98
  -1   9   5    1.42    1.05
   0  -9  -5   22.35    3.42
   0   9   5   17.98    3.28
   0   9   5   19.12    3.30
  -1  -9  -5   41.27    3.42
   1   9   5   44.33    3.68
   1   9   5   40.94    3.72
   1   9   5   39.93    3.78
  -2  -9  -5   59.55    3.91
   2   9   5   52.72    4.50
   2   9   5   50.06    4.28
   2   9   5   54.67    4.43
  -3  -9  -5   31.73    2.68
   3   9   5   33.08    2.83
   3   9   5   39.34    3.82
  -4  -9  -5   21.37    3.26
  -4  -9  -5   20.13    2.04
   4   9   5   26.22    3.14
   4   9   5   23.29    2.20
  -5  -9  -5   15.53    1.52
  -5  -9  -5   15.98    3.15
   5   9   5   13.66    1.48
   5   9   5   18.98    3.73
   6   9   5   25.64    1.55
  -7  -9  -5   28.90    4.76
   7   9   5   23.15    4.09
  -8  -9  -5    0.68    1.20
   8   9   5    1.55    1.08
  -9  -9  -5    2.22    1.25
   9   9   5    2.63    1.39
 -10  -9  -5    0.05    1.44
  10   9   5    2.07    1.46
   8 -10  -5   -0.67    0.92
  -8  10   5    0.03    0.66
  -8  10   5   -0.84    0.96
   7 -10  -5   -0.82    0.96
  -7  10   5    0.19    0.95
  -7  10   5    0.61    1.18
   6 -10  -5    1.86    0.99
  -6  10   5   -1.21    0.57
  -6  10   5    0.28    0.84
   5 -10  -5    7.34    2.12
  -5  10   5    6.48    2.15
  -5  10   5    7.25    1.95
   4 -10  -5    6.86    2.44
  -4  10   5    5.97    1.60
  -4  10   5    5.26    1.74
   3 -10  -5   14.58    3.47
  -3  10   5   10.35    2.99
  -3  10   5    8.71    2.34
   2 -10  -5   30.80    3.60
  -2  10   5   30.35    3.57
  -2  10   5   29.97    3.29
   1 -10  -5   -0.28    0.59
  -1  10   5    0.44    0.64
  -1  10   5    0.34    0.53
   0 -10  -5   10.83    2.40
   0  10   5    8.24    1.93
   0  10   5    8.05    2.17
  -1 -10  -5    4.56    1.28
   1  10   5    2.42    1.23
   1  10   5    1.08    0.98
  -2 -10  -5    1.66    0.77
   2  10   5    1.32    0.87
   2  10   5   -0.11    0.79
   2  10   5    0.50    0.80
  -3 -10  -5   -1.03    0.38
   3  10   5    0.87    0.74
   3  10   5    0.01    0.73
   3  10   5   -0.39    0.71
  -4 -10  -5    1.47    1.05
  -4 -10  -5    1.07    0.58
   4  10   5    0.61    0.89
   4  10   5   -0.16    0.53
  -5 -10  -5   -0.66    0.79
  -5 -10  -5   -0.17    0.51
   5  10   5   -0.62    0.58
   5  10   5   -0.43    0.68
  -6 -10  -5   14.57    2.99
   6  10   5   18.51    3.94
   6  10   5   17.69    1.50
  -7 -10  -5    7.05    2.44
   7  10   5    4.83    1.78
   8  10   5    0.54    1.20
  -9 -10  -5    0.64    0.91
   9  10   5    1.34    1.12
   7 -11  -5    3.55    1.72
  -7  11   5    4.28    1.38
  -7  11   5    0.98    1.08
   6 -11  -5    7.57    2.19
  -6  11   5    3.81    1.78
  -6  11   5    3.81    1.73
   5 -11  -5   11.28    2.96
  -5  11   5    6.51    2.15
  -5  11   5    9.59    2.37
   4 -11  -5   -0.13    0.63
  -4  11   5   -0.30    0.85
  -4  11   5   -0.74    0.64
   3 -11  -5    2.07    1.34
  -3  11   5    0.36    0.82
  -3  11   5   -0.72    0.57
   2 -11  -5    9.52    2.31
  -2  11   5    7.16    2.07
  -2  11   5   14.40    2.96
   1 -11  -5   29.07    3.55
  -1  11   5   19.58    3.34
  -1  11   5   26.11    4.51
   0 -11  -5   10.34    2.55
   0  11   5   10.94    2.37
   0  11   5    5.93    2.56
  -1 -11  -5    4.50    1.65
   1  11   5    1.52    1.17
   1  11   5    2.72    1.94
  -2 -11  -5   14.60    2.59
   2  11   5   12.23    3.09
   2  11   5    8.76    2.30
  -3 -11  -5    4.92    1.43
   3  11   5    3.12    1.47
   3  11   5    3.40    1.47
  -4 -11  -5    3.21    1.03
   4  11   5    0.69    1.16
   4  11   5    1.73    0.99
  -5 -11  -5    2.27    0.95
  -5 -11  -5    1.56    1.01
   5  11   5    2.39    1.40
   5  11   5    2.52    1.17
  -6 -11  -5    6.21    2.02
   6  11   5    5.26    1.16
   6  11   5    9.51    2.97
  -7 -11  -5    3.16    1.94
   7  11   5    2.28    1.47
  -8 -11  -5    0.05    0.80
   8  11   5   -0.57    1.08
   6 -12  -5   -0.92    1.13
  -6  12   5    0.32    0.93
  -6  12   5   -0.01    1.16
   5 -12  -5    2.65    1.33
  -5  12   5    2.28    1.50
  -5  12   5    1.28    1.16
   4 -12  -5   -0.65    0.79
  -4  12   5   -0.76    0.77
  -4  12   5   -1.58    0.53
   3 -12  -5    6.15    2.08
  -3  12   5    2.95    1.47
   2 -12  -5   11.68    3.14
  -2  12   5    8.14    2.16
   1 -12  -5    1.27    1.06
  -1  12   5    3.04    1.72
   0  12   5    1.23    1.16
   0  12   5    1.10    0.93
  -1 -12  -5    6.41    1.97
   1  12   5   12.07    2.95
   1  12   5    5.49    1.52
  -2 -12  -5   49.81    4.06
   2  12   5   50.85    4.96
   2  12   5   46.95    4.60
  -3 -12  -5   23.53    2.78
   3  12   5   28.75    4.62
   3  12   5   16.83    2.98
  -4 -12  -5    1.22    1.07
   4  12   5    2.94    1.19
   4  12   5    1.26    0.77
  -5 -12  -5   -0.50    0.71
   5  12   5    0.66    1.30
   5  12   5   -0.89    0.75
  -6 -12  -5   11.38    2.34
   6  12   5    5.73    2.71
  -7 -12  -5    0.50    1.35
   7  12   5    2.47    1.65
   4 -13  -5    4.30    1.79
  -4  13   5    3.68    1.56
  -4  13   5    3.56    1.71
   3 -13  -5    1.55    1.19
  -3  13   5    1.02    1.23
  -3  13   5    2.51    1.25
   2 -13  -5    5.18    1.71
  -2  13   5    1.23    1.15
  -2  13   5    2.42    1.18
   1 -13  -5    4.13    1.73
  -1  13   5    3.31    1.77
  -1  13   5    3.23    1.36
   0 -13  -5    3.01    1.55
   0  13   5    2.60    1.02
   0  13   5    2.75    1.65
  -1 -13  -5    8.93    2.24
   1  13   5   15.25    3.22
   1  13   5    8.85    2.33
  -2 -13  -5    6.12    2.30
   2  13   5    3.38    1.35
   2  13   5    3.31    1.41
  -3 -13  -5    6.07    1.82
   3  13   5    5.99    1.54
  -4 -13  -5    0.52    0.83
   4  13   5    1.31    0.97
   4  13   5    1.49    0.93
  -5 -13  -5    0.02    0.92
   5  13   5    0.06    1.18
   1 -14  -5    7.94    2.19
  -1  14   5   11.75    2.46
  -1  14   5    7.93    2.14
   0 -14  -5    8.65    2.20
   0  14   5   13.57    3.09
   0  14   5    7.54    2.31
  -1 -14  -5    2.38    1.13
   1  14   5   -0.37    0.95
   1  14   5    1.00    1.26
  -2 -14  -5    0.87    1.35
   2  14   5    0.22    0.60
   2  14   5    0.76    1.60
  -3 -14  -5    0.24    1.07
   3  14   5    1.85    1.78
   3  14   5   -0.51    1.26
   1  10  -6   -2.15    0.82
   1  10  -6    1.52    0.98
   1  10  -6   -0.36    1.07
   0  10  -6    0.49    0.89
   0  10  -6    0.12    0.83
   0  10  -6    1.63    1.91
  -1  10  -6    1.24    1.15
  -1  10  -6   -0.05    1.23
  -1  10  -6   -0.11    1.31
  -2  10  -6    8.62    2.28
  -2  10  -6    5.27    1.64
  -2  10  -6    6.19    1.94
  -3  10  -6    1.03    0.81
  -3  10  -6    1.34    1.14
  -3  10  -6    3.36    1.59
  -4  10  -6   -0.84    0.86
   3   9  -6    2.64    1.44
   3   9  -6    2.43    1.41
   2   9  -6    7.15    2.26
   2   9  -6    5.46    1.61
   2   9  -6    6.87    2.26
   1   9  -6   23.71    2.57
   1   9  -6   21.56    3.56
   1   9  -6   23.80    4.02
   0   9  -6    2.45    1.30
   0   9  -6    1.09    0.95
   0   9  -6    3.20    1.28
  -1   9  -6    2.75    1.43
  -1   9  -6    3.40    1.22
  -1   9  -6    2.49    1.76
  -2   9  -6   -1.26    0.47
  -2   9  -6   -0.42    0.92
  -2   9  -6   -1.57    0.62
  -3   9  -6    1.07    1.18
  -3   9  -6    0.11    1.03
  -3   9  -6    0.30    0.63
  -3   9  -6    1.24    0.74
  -4   9  -6    7.36    1.76
  -5   9  -6    0.64    1.58
  -5   9  -6    4.02    1.50
  -6   9  -6    3.45    1.70
  -6   9  -6    4.39    1.57
   5   8  -6   -0.73    0.91
   4   8  -6    1.25    1.09
   3   8  -6    5.27    1.51
   3   8  -6    4.52    2.54
   2   8  -6   14.57    2.42
   1   8  -6    0.28    0.75
   1   8  -6   -0.10    0.56
   1   8  -6   -1.54    0.85
   0   8  -6    0.14    0.77
   0   8  -6   -0.78    0.81
   0   8  -6    0.71    0.78
   0   8  -6    0.77    1.03
  -1   8  -6    1.81    0.99
  -1   8  -6    2.72    1.10
  -1   8  -6    4.86    1.50
  -1   8  -6    2.47    1.49
  -1   8  -6    2.41    1.22
  -2   8  -6   49.35    5.00
  -2   8  -6   44.21    3.50
  -2   8  -6   54.32    3.36
  -2   8  -6   46.76    3.48
  -2   8  -6   47.20    3.29
  -3   8  -6   39.31    2.32
  -3   8  -6   36.26    2.25
  -3   8  -6   38.19    3.20
  -3   8  -6   37.33    4.26
  -4   8  -6    0.63    0.86
  -4   8  -6    2.42    0.99
  -5   8  -6   -0.10    0.84
  -5   8  -6   -0.32    1.18
  -6   8  -6   10.08    2.41
  -6   8  -6   11.41    3.19
  -7   8  -6   21.73    3.87
  -7   8  -6   24.82    3.86
  -8   8  -6    3.16    1.34
  -8   8  -6    0.15    1.60
   6   7  -6    2.49    1.27
  -6  -7   6    2.35    1.14
   5   7  -6   15.49    2.78
  -5  -7   6   11.35    2.41
   4   7  -6   30.50    3.42
  -4  -7   6   33.65    3.14
   3   7  -6   -1.26    1.26
   3   7  -6    0.81    0.77
   2   7  -6    1.11    0.79
   2   7  -6   -0.39    0.48
   2   7  -6    0.36    0.59
   1   7  -6    1.56    0.76
   1   7  -6    1.01    1.17
   0   7  -6    6.07    2.06
   0   7  -6    6.14    1.34
   0   7  -6    7.50    1.67
   0   7  -6    8.69    1.79
  -1   7  -6    0.69    0.58
  -1   7  -6   -0.43    0.67
  -1   7  -6    0.66    0.86
  -1   7  -6    0.89    0.99
  -1   7  -6    1.18    0.73
  -2   7  -6    4.41    1.16
  -2   7  -6    1.50    1.53
  -2   7  -6    2.84    0.99
  -2   7  -6    1.12    0.78
  -2   7  -6    2.93    0.74
  -3   7  -6   13.60    2.17
  -3   7  -6   18.59    4.10
  -3   7  -6   12.09    1.28
  -3   7  -6   11.04    1.22
  -3   7  -6   14.89    2.43
  -4   7  -6    1.65    0.84
  -4   7  -6    1.75    1.21
  -4   7  -6   -0.11    0.87
  -5   7  -6    6.67    2.37
  -5   7  -6    5.37    1.71
  -6   7  -6   12.80    2.46
  -6   7  -6   14.70    3.51
  -7   7  -6   -0.79    0.76
  -7   7  -6    0.72    1.43
  -8   7  -6    0.74    1.14
  -8   7  -6   -0.83    0.91
  -9   7  -6   -1.57    0.78
  -9   7  -6   -1.51    0.67
   7   6  -6    1.08    0.97
  -7  -6   6    0.24    0.96
   6   6  -6   10.86    2.22
  -6  -6   6    9.72    2.20
   5   6  -6    7.04    1.88
  -5  -6   6    4.18    1.57
   4   6  -6    0.89    0.73
   4   6  -6   -0.40    1.16
  -4  -6   6   -0.73    0.55
   3   6  -6   -0.12    0.80
   3   6  -6    0.15    0.73
  -3  -6   6   -0.91    0.50
   2   6  -6   26.52    2.37
   2   6  -6   30.06    2.68
   2   6  -6   22.64    3.84
   1   6  -6   70.64    5.18
   1   6  -6   62.00    3.54
   1   6  -6   53.31    3.39
   0   6  -6    0.13    0.78
   0   6  -6    1.12    0.63
   0   6  -6    0.46    0.78
   0   6  -6    2.01    0.85
  -1   6  -6    0.07    0.55
  -1   6  -6    0.41    0.47
  -1   6  -6    0.76    0.63
  -1   6  -6    2.79    0.63
  -2   6  -6    2.42    1.09
  -2   6  -6    0.49    0.65
  -2   6  -6    3.94    0.90
  -2   6  -6    0.63    0.67
  -2   6  -6    2.11    0.89
  -3   6  -6    7.00    1.16
  -3   6  -6    8.28    1.66
  -3   6  -6    5.95    1.60
  -3   6  -6    6.90    1.92
  -3   6  -6    8.36    1.21
  -4   6  -6   18.22    2.05
  -4   6  -6   11.83    2.53
  -5   6  -6   24.13    2.53
  -5   6  -6   28.54    4.70
   5  -6   6   22.50    2.56
  -6   6  -6   -0.55    0.51
  -6   6  -6    0.03    0.58
  -7   6  -6    0.01    0.76
  -7   6  -6    1.92    1.17
  -8   6  -6    1.46    1.17
  -8   6  -6    1.78    1.10
  -9   6  -6    4.19    1.98
  -9   6  -6    3.90    1.52
 -10   6  -6    2.12    1.59
 -10   6  -6    0.16    0.99
   8   5  -6   -1.32    0.89
  -8  -5   6    2.49    1.40
   7   5  -6   14.46    2.45
  -7  -5   6   19.95    3.36
  -6  -5   6    2.48    1.16
   5   5  -6   22.03    3.43
  -5  -5   6   21.08    2.39
   4   5  -6    7.94    1.81
   4   5  -6    8.10    1.74
  -4  -5   6    5.11    1.33
   3   5  -6   10.41    1.90
   3   5  -6    7.05    1.91
  -3  -5   6    8.00    1.63
   2   5  -6    0.79    0.93
   2   5  -6    0.87    0.63
   1   5  -6    2.61    0.76
   1   5  -6    2.83    0.73
   1   5  -6    0.73    0.66
   1   5  -6    2.82    1.30
   0   5  -6    5.78    1.36
   0   5  -6    3.87    1.35
   0   5  -6    4.18    1.06
   0   5  -6    3.64    0.99
  -1   5  -6   10.83    1.82
  -1   5  -6   10.21    2.53
  -1   5  -6    9.29    1.52
  -1   5  -6    9.60    1.56
  -2   5  -6   14.35    1.48
  -2   5  -6   15.98    2.87
  -2   5  -6   14.57    1.48
  -2   5  -6   16.53    1.62
  -3   5  -6   13.71    1.17
  -3   5  -6   12.07    1.13
  -3   5  -6   18.26    3.58
  -3   5  -6   15.19    1.56
  -3   5  -6   14.29    1.61
  -4   5  -6    0.73    0.72
  -4   5  -6    1.50    0.67
   4  -5   6    0.54    0.80
  -5   5  -6    3.23    1.10
  -5   5  -6    2.24    1.19
   5  -5   6    1.01    1.05
  -6   5  -6    0.61    0.63
  -6   5  -6    0.89    0.57
   6  -5   6   -0.10    0.87
  -7   5  -6    9.48    2.18
  -7   5  -6    6.19    2.11
  -8   5  -6    3.46    1.15
  -8   5  -6    2.77    1.49
  -9   5  -6    3.34    1.22
  -9   5  -6    4.87    1.76
 -10   5  -6   -0.08    1.12
   8   4  -6    3.79    1.32
  -8  -4   6    3.78    1.82
   7   4  -6   10.69    2.32
  -7  -4   6    6.61    1.72
   6   4  -6    0.80    0.90
  -6  -4   6    0.42    0.90
   5   4  -6   10.14    2.09
   5   4  -6    6.63    1.83
  -5  -4   6   10.30    2.05
   4   4  -6   28.36    2.92
   4   4  -6   23.39    2.46
  -4  -4   6   27.44    2.96
  -4  -4   6   23.11    2.27
   3   4  -6    7.67    1.45
   3   4  -6    9.47    2.11
  -3  -4   6    9.99    1.64
   2   4  -6   39.35    2.48
   2   4  -6   38.93    3.43
   2   4  -6   41.89    3.52
  -2  -4   6   37.48    2.42
   1   4  -6   23.69    1.77
   1   4  -6   22.70    2.70
   1   4  -6   28.64    2.94
   1   4  -6   27.20    1.90
   0   4  -6    1.81    0.85
   0   4  -6    2.22    1.23
   0   4  -6    2.82    1.00
   0   4  -6    3.13    0.79
  -1   4  -6    0.45    0.62
  -1   4  -6    0.36    0.40
  -1   4  -6    1.43    0.65
  -1   4  -6    0.78    0.46
  -1   4  -6    0.80    0.63
  -2   4  -6    3.01    1.14
  -2   4  -6    3.07    0.83
  -2   4  -6    4.47    0.92
  -2   4  -6    2.56    0.82
  -3   4  -6    9.10    1.45
  -3   4  -6    9.31    2.15
  -3   4  -6    8.36    0.91
  -4   4  -6    1.82    1.25
  -4   4  -6    1.96    0.82
   4  -4   6    1.54    0.69
  -5   4  -6    0.59    0.76
  -5   4  -6    0.17    0.60
   5  -4   6   -0.43    0.51
  -6   4  -6    3.78    1.14
  -6   4  -6    3.13    1.28
   6  -4   6    3.62    1.29
  -7   4  -6   13.93    2.47
  -7   4  -6   16.79    3.39
  -8   4  -6   -1.36    0.56
  -8   4  -6    0.61    0.99
  -9   4  -6   10.85    2.48
 -10   4  -6    6.48    2.07
 -10   4  -6    9.64    2.38
 -11   4  -6    5.25    1.60
 -11   4  -6    4.22    1.60
   9   3  -6   -0.68    1.02
  -9  -3   6    2.87    1.61
   8   3  -6    0.06    0.67
  -8  -3   6    1.96    0.77
   7   3  -6    1.13    0.68
  -7  -3   6    0.20    0.60
   6   3  -6    5.82    1.64
  -6  -3   6    2.96    1.38
  -6  -3   6    4.53    1.43
   5   3  -6   31.36    2.98
   5   3  -6   26.45    2.77
  -5  -3   6   31.74    2.76
  -5  -3   6   26.07    2.72
   4   3  -6   25.97    2.77
   4   3  -6   28.13    2.43
   3   3  -6   -0.09    0.46
   3   3  -6    0.66    0.48
  -3  -3   6   -0.96    0.62
  -3  -3   6   -0.62    0.32
   2   3  -6   11.65    2.25
   2   3  -6   10.97    2.07
   2   3  -6   11.88    1.23
  -2  -3   6   11.79    2.17
  -2  -3   6   12.26    1.24
   1   3  -6   97.05    3.41
   1   3  -6   99.89    5.16
   1   3  -6   98.68    5.45
  -1  -3   6   91.30    5.13
   0   3  -6  105.96    3.25
   0   3  -6  114.62    5.90
   0   3  -6  105.79    3.26
   0   3  -6  101.05    4.78
  -1   3  -6    2.29    1.01
  -1   3  -6    1.62    0.48
  -1   3  -6    1.92    0.72
  -1   3  -6    1.21    0.81
  -1   3  -6    2.73    0.57
  -2   3  -6    0.28    0.32
  -2   3  -6    0.45    0.63
  -2   3  -6   -0.18    0.30
  -2   3  -6   -0.36    0.47
  -3   3  -6    0.53    0.37
  -3   3  -6   -0.05    0.52
  -3   3  -6    0.85    0.55
  -3   3  -6    0.07    0.35
  -4   3  -6   25.84    2.82
  -4   3  -6   29.36    2.24
  -4   3  -6   30.16    3.07
   4  -3   6   31.53    2.20
  -5   3  -6   55.81    3.40
  -5   3  -6   45.29    3.89
   5  -3   6   44.89    2.95
  -6   3  -6   21.74    2.34
  -6   3  -6   20.19    3.20
   6  -3   6   22.45    2.16
  -7   3  -6    1.22    1.11
  -7   3  -6    0.64    0.60
   7  -3   6    0.98    0.86
  -8   3  -6    4.95    1.40
  -8   3  -6    5.64    1.83
  -9   3  -6   13.79    2.90
  -9   3  -6   11.36    2.60
 -10   3  -6   -0.36    1.01
 -10   3  -6    0.46    0.89
 -11   3  -6   -0.19    0.83
 -11   3  -6   -0.34    1.01
   9   2  -6   -0.08    0.75
  -9  -2   6    0.33    0.94
   8   2  -6    3.70    1.39
  -8  -2   6    3.58    2.51
   7   2  -6   14.52    2.74
  -7  -2   6   12.60    2.48
   6   2  -6    4.09    1.36
  -6  -2   6    2.40    1.22
  -6  -2   6    4.30    1.49
   5   2  -6    2.55    1.12
  -5  -2   6    0.56    0.92
  -5  -2   6    1.15    0.58
   4   2  -6   27.59    2.74
   4   2  -6   23.88    2.25
  -4  -2   6   27.24    2.25
   3   2  -6   12.65    1.39
   3   2  -6   10.56    2.18
   3   2  -6    8.49    1.82
  -3  -2   6   10.01    2.03
  -3  -2   6    9.56    1.52
   2   2  -6   64.23    4.24
   2   2  -6   62.74    4.66
   2   2  -6   68.62    3.03
  -2  -2   6   66.30    4.57
  -2  -2   6   76.65    2.99
   1   2  -6   66.97    3.98
   1   2  -6   61.60    2.30
   1   2  -6   55.57    3.89
  -1  -2   6   61.55    2.25
  -1  -2   6   59.62    3.88
   0   2  -6    2.47    0.92
   0   2  -6    1.59    0.91
   0  -2   6    1.95    0.91
  -1   2  -6   31.28    2.20
  -1   2  -6   27.85    2.73
   1  -2   6   33.65    2.93
  -2   2  -6   23.27    3.44
  -2   2  -6   13.44    1.01
  -2   2  -6   13.04    1.33
  -2   2  -6   17.61    2.13
  -3   2  -6   46.26    3.60
  -3   2  -6   51.55    5.62
  -3   2  -6   49.44    2.13
  -3   2  -6   51.62    2.38
   3  -2   6   52.16    2.30
  -4   2  -6   20.79    2.43
  -4   2  -6   18.31    2.20
  -4   2  -6   18.95    1.64
   4  -2   6   17.80    1.59
  -5   2  -6    3.84    1.47
  -5   2  -6    5.58    1.58
  -5   2  -6    4.53    1.11
   5  -2   6    5.12    1.20
  -6   2  -6    0.80    0.79
  -6   2  -6   -0.25    0.46
  -6   2  -6    1.15    0.84
   6  -2   6    1.87    0.81
  -7   2  -6   17.09    2.86
  -7   2  -6   12.22    2.67
  -7   2  -6    9.49    2.04
  -8   2  -6   -0.37    0.61
  -8   2  -6    1.08    0.86
  -9   2  -6   14.79    2.86
  -9   2  -6   11.19    2.50
 -10   2  -6   15.04    3.06
 -10   2  -6   22.97    3.60
 -11   2  -6   -0.63    0.74
 -11   2  -6    2.58    1.31
 -12   2  -6    0.39    0.85
   9   1  -6    6.23    1.73
  -9  -1   6    9.36    2.05
   8   1  -6   33.00    3.15
  -8  -1   6   18.29    3.19
   7   1  -6    4.39    1.43
  -7  -1   6    5.61    1.61
   6   1  -6   -0.05    0.87
   6   1  -6    1.49    0.78
  -6  -1   6    0.79    0.68
  -6  -1   6    0.56    0.66
   5   1  -6   -0.50    0.64
   5   1  -6   -0.37    0.54
  -5  -1   6    0.99    0.60
  -5  -1   6    0.56    0.57
   4   1  -6   19.56    2.35
   4   1  -6   17.90    1.93
  -4  -1   6   24.34    2.10
  -4  -1   6   21.40    3.17
   3   1  -6   47.77    2.65
   3   1  -6   41.24    3.48
   3   1  -6   41.38    3.32
  -3  -1   6   42.92    2.48
  -3  -1   6   39.75    3.18
   2   1  -6  123.54    3.91
   2   1  -6  122.16    5.77
   2   1  -6  119.66    5.68
  -2  -1   6  120.32    5.57
  -2  -1   6  124.48    3.90
   1   1  -6    5.30    1.39
   1   1  -6    5.33    1.59
   1   1  -6    5.38    0.74
  -1  -1   6    5.59    0.58
  -1  -1   6    5.12    1.20
   0   1  -6    8.91    1.79
   0  -1   6    6.40    1.46
  -1   1  -6    1.60    0.66
   1  -1   6    2.47    1.18
  -2   1  -6   60.57    2.91
   2  -1   6   56.31    3.73
   2  -1   6   59.20    2.89
  -3   1  -6    7.64    0.87
  -3   1  -6    7.20    1.03
  -3   1  -6    6.65    1.89
   3  -1   6    6.60    0.74
   3  -1   6    6.04    1.03
  -4   1  -6   55.17    2.12
  -4   1  -6   57.32    2.86
  -4   1  -6   55.22    3.74
  -4   1  -6   54.59    3.76
   4  -1   6   59.18    2.16
   4  -1   6   56.56    2.73
  -5   1  -6    3.03    0.99
  -5   1  -6    1.29    0.70
  -5   1  -6    2.60    1.02
   5  -1   6    0.54    0.56
  -6   1  -6   14.91    2.58
  -6   1  -6   16.07    2.43
  -6   1  -6   17.09    2.65
   6  -1   6   14.38    2.14
  -7   1  -6    3.50    1.34
  -7   1  -6    4.25    1.45
   7  -1   6    3.18    0.62
  -8   1  -6   11.37    2.29
  -8   1  -6   18.87    2.96
  -8   1  -6   11.52    2.14
   8  -1   6   11.34    1.06
  -9   1  -6    1.43    0.69
  -9   1  -6    2.18    0.85
  -9   1  -6    1.23    1.15
   9  -1   6    0.53    0.55
 -10   1  -6   -0.04    0.67
 -10   1  -6    0.44    0.80
  10  -1   6    1.55    0.72
  10  -1   6   -0.32    0.53
 -11   1  -6    0.90    0.82
 -11   1  -6    0.61    0.78
  11  -1   6   -0.32    0.65
  11  -1   6    2.06    1.23
 -12   1  -6   16.11    2.64
 -12   1  -6   12.44    3.05
  12  -1   6   14.55    2.01
  10   0  -6    0.65    1.04
 -10   0   6    0.13    1.47
   9   0  -6    6.04    1.65
  -9   0   6    6.12    2.21
   8   0  -6    0.18    0.83
  -8   0   6    0.51    0.79
   7   0  -6    2.27    1.18
  -7   0   6    2.75    1.23
   6   0  -6   -0.06    0.33
   6   0  -6    0.80    0.97
  -6   0   6    0.34    0.58
  -6   0   6   -0.67    0.64
   5   0  -6    2.87    1.02
   5   0  -6    2.12    0.87
  -5   0   6    1.07    0.73
  -5   0   6    2.38    0.88
   4   0  -6   13.54    2.08
   4   0  -6   12.43    2.44
  -4   0   6   13.50    2.09
   3   0  -6    7.08    1.28
   3   0  -6    6.80    2.03
   3   0  -6    4.08    1.34
  -3   0   6    5.71    1.19
  -3   0   6    4.78    1.33
   2   0  -6    0.51    0.37
   2   0  -6   -0.57    0.27
   2   0  -6    0.52    0.35
  -2   0   6   -0.04    0.47
  -2   0   6    0.36    0.38
   1   0  -6   19.51    2.08
   1   0  -6   14.77    2.24
   1   0  -6   15.93    0.99
  -1   0   6   20.19    2.16
  -1   0   6   19.63    2.19
  -1   0   6   16.28    0.98
   0   0  -6    0.76    0.80
   0   0  -6    0.45    0.55
   0   0   6    0.21    0.47
   0   0   6    0.02    0.43
  -1   0  -6   54.21    3.54
  -1   0  -6   50.42    2.86
   1   0   6   54.06    3.43
   1   0   6   53.77    3.07
  -2   0  -6   41.12    2.39
  -2   0  -6   38.44    2.95
   2   0   6   42.23    3.00
   2   0   6   38.96    2.32
  -3   0  -6   16.43    2.53
  -3   0  -6   14.87    1.33
  -3   0  -6   16.72    1.23
   3   0   6   17.77    1.44
   3   0   6   19.72    2.11
   3   0   6   15.97    1.20
  -4   0  -6    7.90    1.34
  -4   0  -6    5.97    1.46
  -4   0  -6    4.35    1.28
  -4   0  -6    8.76    1.26
   4   0   6    6.70    1.07
   4   0   6    7.87    1.35
  -5   0  -6   94.00    4.65
  -5   0  -6   94.69    4.22
  -5   0  -6   90.39    4.63
   5   0   6   87.44    3.98
   5   0   6   91.67    3.23
  -6   0  -6   33.77    3.30
  -6   0  -6   41.24    3.00
  -6   0  -6   44.80    3.14
   6   0   6   43.86    3.03
   6   0   6   42.51    2.22
  -7   0  -6    9.78    2.03
  -7   0  -6    8.11    1.96
  -7   0  -6    9.04    1.81
   7   0   6   10.84    2.06
   7   0   6    9.47    1.48
  -8   0  -6   13.59    2.86
  -8   0  -6   16.61    1.91
  -8   0  -6   14.73    2.49
   8   0   6   12.90    1.44
  -9   0  -6    0.19    0.40
  -9   0  -6    1.70    0.75
  -9   0  -6    1.64    1.01
   9   0   6    0.60    0.62
 -10   0  -6   -0.32    0.85
 -10   0  -6   -1.04    0.60
  10   0   6    0.68    0.67
 -11   0  -6    4.47    1.42
 -11   0  -6    1.26    1.06
 -11   0  -6   -0.39    0.76
  11   0   6    0.05    0.99
 -12   0  -6    2.55    1.66
 -12   0  -6    1.99    1.07
  12   0   6    3.72    1.42
  10  -1  -6    2.70    1.18
 -10   1   6    1.91    0.97
   9  -1  -6   -0.68    1.00
  -9   1   6   -0.50    0.93
   8  -1  -6    0.41    0.79
  -8   1   6    1.69    1.14
   7  -1  -6    0.79    0.82
  -7   1   6    1.73    1.15
   6  -1  -6   29.16    2.97
   6  -1  -6   29.26    2.99
  -6   1   6   26.82    2.83
   5  -1  -6    0.00    0.33
   5  -1  -6    1.10    0.93
  -5   1   6    1.44    0.89
  -5   1   6    0.57    0.56
   4  -1  -6   10.47    1.80
   4  -1  -6    9.96    2.07
   4  -1  -6    9.18    1.94
  -4   1   6    8.64    1.96
  -4   1   6   11.65    1.90
   3  -1  -6   17.66    2.84
   3  -1  -6   18.28    2.97
   3  -1  -6   12.39    1.37
  -3   1   6   15.74    1.60
  -3   1   6   10.73    2.11
  -3   1   6   15.84    2.50
   2  -1  -6    0.10    0.28
  -2   1   6   -0.08    0.46
  -2   1   6    0.17    0.39
  -2   1   6    0.42    0.39
   1  -1  -6    5.63    1.62
   1  -1  -6    3.47    1.21
   1  -1  -6    4.17    0.74
  -1   1   6    3.70    0.69
  -1   1   6    4.23    1.40
  -1   1   6    3.64    1.20
   0  -1  -6   73.74    4.11
   0  -1  -6   77.20    3.85
   0   1   6   72.75    3.99
   0   1   6   72.52    3.84
  -1  -1  -6   44.63    2.73
  -1  -1  -6   39.36    2.96
   1   1   6   40.01    2.86
   1   1   6   47.17    2.86
  -2  -1  -6   57.75    1.97
  -2  -1  -6   61.55    3.09
  -2  -1  -6   58.57    3.55
   2   1   6   62.80    3.53
   2   1   6   62.74    2.06
   2   1   6   68.13    3.23
  -3  -1  -6    6.51    1.33
  -3  -1  -6    6.52    1.59
  -3  -1  -6    6.42    1.04
   3   1   6    6.93    1.27
   3   1   6    4.92    0.93
   3   1   6    5.43    1.30
  -4  -1  -6    6.16    1.25
  -4  -1  -6    4.89    1.35
  -4  -1  -6    5.92    1.18
   4   1   6    7.02    1.40
   4   1   6    6.78    1.29
   4   1   6    5.74    1.15
  -5  -1  -6   34.82    2.54
  -5  -1  -6   33.76    2.53
  -5  -1  -6   32.02    2.53
   5   1   6   33.37    2.20
   5   1   6   30.25    2.31
  -6  -1  -6   10.38    1.91
  -6  -1  -6    5.47    1.58
  -6  -1  -6    9.37    1.76
   6   1   6   11.51    1.77
  -7  -1  -6    1.42    0.70
  -7  -1  -6    0.93    0.54
  -7  -1  -6    0.48    0.62
   7   1   6    0.89    0.48
   7   1   6    0.57    0.78
  -8  -1  -6    1.38    0.77
  -8  -1  -6    0.15    0.45
  -8  -1  -6    0.54    0.75
   8   1   6    0.47    0.71
  -9  -1  -6   49.93    3.23
  -9  -1  -6   47.52    3.15
  -9  -1  -6   48.32    4.21
 -10  -1  -6   10.34    1.70
 -10  -1  -6   11.34    3.57
 -10  -1  -6   10.60    2.03
  10   1   6    9.51    2.02
 -11  -1  -6    1.09    1.25
 -11  -1  -6   -0.59    0.77
  11   1   6    0.65    0.89
 -12  -1  -6   -0.11    0.78
 -12  -1  -6    2.95    1.24
  12   1   6   -0.53    0.73
 -10   2   6    1.73    1.18
   9  -2  -6    1.64    1.23
  -9   2   6    1.40    1.14
   8  -2  -6    9.98    2.26
  -8   2   6   12.55    2.68
   7  -2  -6   28.03    3.17
  -7   2   6   19.94    3.17
   6  -2  -6    9.30    2.14
  -6   2   6    6.83    1.71
   5  -2  -6   27.61    2.91
   5  -2  -6   24.54    3.62
  -5   2   6   25.10    2.55
  -5   2   6   21.66    2.56
   4  -2  -6    2.24    0.88
   4  -2  -6    0.95    0.75
   4  -2  -6   -0.62    0.53
  -4   2   6    0.69    0.59
  -4   2   6    0.58    0.50
  -4   2   6    1.46    0.90
   3  -2  -6   71.16    4.37
   3  -2  -6   68.84    4.31
   3  -2  -6   72.23    3.54
  -3   2   6   71.62    3.66
  -3   2   6   70.01    4.18
  -3   2   6   66.68    4.44
   2  -2  -6  279.26    7.17
   2  -2  -6  277.51    8.91
   2  -2  -6  275.34   10.05
  -2   2   6  273.59    7.09
  -2   2   6  281.54    9.35
  -2   2   6  283.79    8.89
   1  -2  -6    6.05    1.53
   1  -2  -6    7.30    1.14
   1  -2  -6    5.74    1.57
  -1   2   6    7.01    1.72
  -1   2   6    5.12    1.38
  -1   2   6    7.28    1.16
   0  -2  -6    8.46    1.61
   0  -2  -6    7.22    1.71
   0   2   6    8.19    0.81
   0   2   6   10.68    1.99
   0   2   6    8.89    1.79
   0   2   6    7.64    1.02
  -1  -2  -6    0.26    0.41
  -1  -2  -6    0.58    0.55
   1   2   6    0.34    0.63
   1   2   6    0.02    0.33
   1   2   6    0.30    0.38
   1   2   6   -0.39    0.23
  -2  -2  -6  113.90    3.49
  -2  -2  -6  106.61    4.40
  -2  -2  -6  114.24    4.83
   2   2   6  115.82    4.62
   2   2   6  110.78    3.43
   2   2   6  106.45    4.65
  -3  -2  -6   66.98    3.57
  -3  -2  -6   62.39    2.80
  -3  -2  -6   65.97    3.34
   3   2   6   63.13    3.45
   3   2   6   67.35    3.37
   3   2   6   62.66    2.80
  -4  -2  -6    9.61    1.57
  -4  -2  -6    9.67    1.66
  -4  -2  -6    9.58    1.64
   4   2   6   10.04    1.69
   4   2   6   10.34    1.84
   4   2   6   12.16    1.83
  -5  -2  -6    2.10    0.72
  -5  -2  -6    1.15    0.59
   5   2   6    2.26    0.84
   5   2   6    0.84    0.50
  -6  -2  -6    7.12    1.38
  -6  -2  -6    8.03    1.48
  -6  -2  -6    6.81    1.55
   6   2   6    5.34    1.29
   6   2   6    7.95    1.74
  -7  -2  -6   11.51    1.76
  -7  -2  -6    8.35    1.97
  -7  -2  -6   12.01    1.73
   7   2   6   11.48    2.17
   7   2   6   10.67    2.16
  -8  -2  -6   12.57    1.54
  -8  -2  -6   12.65    2.67
  -8  -2  -6   14.12    1.50
   8   2   6   14.38    2.56
  -9  -2  -6    1.59    0.99
  -9  -2  -6    2.74    0.92
  -9  -2  -6    3.60    1.04
   9   2   6    6.14    1.70
 -10  -2  -6   -0.47    0.65
 -10  -2  -6   -1.22    0.40
 -10  -2  -6    0.62    0.81
  10   2   6   -0.47    0.73
 -11  -2  -6    0.33    1.65
 -11  -2  -6    0.12    0.62
 -11  -2  -6    2.94    1.22
  11   2   6   -0.66    0.76
 -12  -2  -6    1.66    1.15
  12   2   6    0.15    0.95
  10  -3  -6    4.80    1.64
 -10   3   6    5.64    1.62
   9  -3  -6    5.95    1.62
  -9   3   6    2.13    1.23
   8  -3  -6   -0.69    0.65
   7  -3  -6    0.75    0.68
  -7   3   6    2.23    1.13
   6  -3  -6   -0.83    0.40
  -6   3   6   -1.13    0.44
   5  -3  -6    5.14    1.46
   5  -3  -6    6.54    1.62
  -5   3   6    7.28    1.83
  -5   3   6    4.77    1.42
  -5   3   6    5.86    1.47
   4  -3  -6   16.98    2.93
   4  -3  -6   15.63    2.42
   4  -3  -6   16.18    2.73
  -4   3   6   15.87    3.06
  -4   3   6   16.87    1.95
  -4   3   6   18.94    2.96
   3  -3  -6   37.23    3.23
   3  -3  -6   42.87    2.82
   3  -3  -6   42.11    3.44
  -3   3   6   34.98    3.18
  -3   3   6   41.66    2.78
   2  -3  -6   -0.98    0.33
   2  -3  -6    0.34    0.49
   2  -3  -6   -0.01    0.57
  -2   3   6    0.37    0.55
  -2   3   6    0.00    0.53
  -2   3   6    0.13    0.47
   1  -3  -6   44.24    3.27
   1  -3  -6   42.37    3.10
   1  -3  -6   46.86    2.50
  -1   3   6   50.83    2.57
  -1   3   6   45.01    3.28
  -1   3   6   47.71    3.35
   0  -3  -6   31.99    2.62
   0  -3  -6   31.64    2.52
   0   3   6   32.15    1.96
   0   3   6   29.71    2.48
   0   3   6   30.66    1.87
   0   3   6   33.01    2.68
  -1  -3  -6  141.56    5.63
  -1  -3  -6  153.87    5.77
   1   3   6  145.05    5.63
   1   3   6  153.48    4.53
   1   3   6  151.23    4.50
   1   3   6  152.09    5.81
  -2  -3  -6  128.08    5.16
  -2  -3  -6  130.99    4.31
  -2  -3  -6  132.27    5.14
   2   3   6  125.49    5.15
   2   3   6  134.94    5.16
   2   3   6  134.17    4.34
  -3  -3  -6    0.59    0.49
  -3  -3  -6    0.10    0.21
  -3  -3  -6   -0.24    0.45
   3   3   6   -0.01    0.35
   3   3   6    0.34    0.55
   3   3   6    0.37    0.29
  -4  -3  -6    7.75    1.71
  -4  -3  -6    6.04    1.33
  -4  -3  -6    9.81    1.66
   4   3   6    7.89    1.40
   4   3   6    7.22    1.34
   4   3   6    8.20    1.83
  -5  -3  -6   13.96    1.51
  -5  -3  -6   16.53    1.85
   5   3   6   17.59    1.92
   5   3   6   16.43    1.58
   5   3   6   18.53    1.96
  -6  -3  -6   68.32    3.15
  -6  -3  -6   64.45    3.07
  -6  -3  -6   71.02    4.25
   6   3   6   69.99    4.21
   6   3   6   66.57    3.99
  -7  -3  -6   23.69    1.74
  -7  -3  -6   25.30    2.67
  -7  -3  -6   23.40    1.76
   7   3   6   29.08    2.78
   7   3   6   31.15    3.00
  -8  -3  -6   -0.02    0.49
  -8  -3  -6    0.19    0.50
  -8  -3  -6    0.21    0.36
   8   3   6    0.12    0.56
  -9  -3  -6    0.12    0.32
  -9  -3  -6    0.77    0.85
   9   3   6    0.08    0.59
 -10  -3  -6    3.37    1.56
  10   3   6    2.45    1.31
 -11  -3  -6    3.15    1.25
  11   3   6   -0.68    1.14
 -12  -3  -6    0.39    1.22
  12   3   6   -0.32    1.27
  10  -4  -6    3.94    1.72
 -10   4   6    2.76    1.42
   9  -4  -6   14.02    3.09
  -9   4   6   19.56    3.93
   8  -4  -6   -0.51    0.71
   7  -4  -6    3.64    1.35
  -7   4   6    5.30    1.62
   6  -4  -6   47.99    4.32
  -6   4   6   54.85    4.26
  -6   4   6   45.45    4.10
   5  -4  -6    1.38    0.93
   5  -4  -6    1.16    0.78
  -5   4   6    1.44    0.90
  -5   4   6    1.81    0.81
   4  -4  -6    1.26    0.73
   4  -4  -6    1.09    0.74
   4  -4  -6   -0.16    0.61
  -4   4   6   -0.31    0.41
  -4   4   6    0.47    0.67
  -4   4   6   -0.09    0.51
   3  -4  -6    0.03    0.40
   3  -4  -6    0.48    0.72
   3  -4  -6    0.15    0.56
  -3   4   6    1.32    0.81
  -3   4   6    0.57    0.58
  -3   4   6    0.20    0.57
   2  -4  -6    1.64    1.03
   2  -4  -6    0.91    0.71
   2  -4  -6    0.22    0.40
  -2   4   6    1.55    0.76
  -2   4   6    0.52    0.71
  -2   4   6    0.56    0.69
   1  -4  -6    0.42    0.44
   1  -4  -6    0.49    0.50
   1  -4  -6    0.56    0.38
  -1   4   6    0.77    0.87
  -1   4   6   -0.68    0.45
  -1   4   6    0.64    0.59
   0  -4  -6   35.80    2.83
   0  -4  -6   39.21    3.03
   0   4   6   35.66    2.31
   0   4   6   34.40    2.32
   0   4   6   36.97    2.86
   0   4   6   38.06    3.03
  -1  -4  -6   14.93    2.49
  -1  -4  -6   11.99    2.13
   1   4   6   11.07    1.92
   1   4   6   11.29    1.65
   1   4   6   10.97    2.15
   1   4   6    9.51    1.46
  -2  -4  -6   43.94    2.62
  -2  -4  -6   40.71    2.82
  -2  -4  -6   38.34    2.83
   2   4   6   44.88    2.86
   2   4   6   42.68    2.54
   2   4   6   46.01    3.23
  -3  -4  -6    0.26    0.42
  -3  -4  -6    0.25    0.65
  -3  -4  -6   -0.03    0.29
   3   4   6   -0.07    0.42
   3   4   6    0.02    0.21
   3   4   6    0.09    0.32
  -4  -4  -6   16.28    1.57
  -4  -4  -6   17.78    2.59
  -4  -4  -6   15.27    1.63
   4   4   6   11.57    2.03
   4   4   6   15.23    1.74
   4   4   6   15.54    1.56
  -5  -4  -6  117.88    5.37
  -5  -4  -6  119.34    4.31
   5   4   6  126.32    5.98
   5   4   6  124.68    4.41
   5   4   6  113.89    5.26
  -6  -4  -6    9.07    1.04
  -6  -4  -6    7.96    1.84
   6   4   6    5.92    1.65
   6   4   6    7.79    1.86
  -7  -4  -6    1.96    0.52
  -7  -4  -6    2.13    1.06
  -7  -4  -6    3.15    0.57
   7   4   6    1.95    0.99
  -8  -4  -6   12.72    2.60
   8   4   6   11.34    2.44
  -9  -4  -6   42.92    4.12
   9   4   6   47.47    4.05
 -10  -4  -6   34.19    3.91
  10   4   6   37.57    3.72
 -11  -4  -6    1.59    1.15
  11   4   6    0.95    1.15
 -12  -4  -6    1.64    0.97
  12   4   6   -1.34    0.95
   9  -5  -6    3.69    1.74
  -9   5   6    2.05    1.14
   8  -5  -6    2.68    1.05
  -8   5   6    3.60    1.46
   7  -5  -6   11.94    2.65
  -7   5   6   11.12    2.48
   6  -5  -6    5.40    1.80
  -6   5   6    6.21    1.82
  -6   5   6   12.00    2.82
   5  -5  -6    1.33    1.00
  -5   5   6    0.96    0.96
  -5   5   6    1.99    0.71
   4  -5  -6    9.10    2.13
   4  -5  -6    8.71    1.85
  -4   5   6    8.25    2.02
  -4   5   6   11.07    2.05
   3  -5  -6   12.21    2.42
   3  -5  -6   17.30    2.61
   3  -5  -6   13.38    2.50
  -3   5   6   14.03    2.47
  -3   5   6   10.52    1.99
  -3   5   6   12.72    2.52
   2  -5  -6   68.51    4.50
   2  -5  -6   61.15    4.26
   2  -5  -6   57.58    3.52
  -2   5   6   64.83    3.78
  -2   5   6   56.15    3.96
  -2   5   6   58.71    4.05
   1  -5  -6   51.31    3.57
   1  -5  -6   41.47    3.36
   1  -5  -6   40.07    2.84
  -1   5   6   48.05    3.48
  -1   5   6   49.38    3.16
  -1   5   6   44.60    3.49
   0  -5  -6    4.99    1.69
   0  -5  -6    5.48    1.51
   0   5   6    4.57    1.51
   0   5   6    5.17    1.13
   0   5   6    5.63    1.42
   0   5   6    4.50    1.22
  -1  -5  -6    0.43    0.48
  -1  -5  -6    0.91    0.61
   1   5   6    1.55    0.82
   1   5   6    2.09    0.86
   1   5   6    1.27    0.47
  -2  -5  -6   25.14    2.45
  -2  -5  -6   31.86    2.54
  -2  -5  -6   26.63    2.25
   2   5   6   27.38    2.27
   2   5   6   27.91    2.23
  -3  -5  -6   24.78    2.48
  -3  -5  -6   19.80    2.05
  -3  -5  -6   16.94    1.78
   3   5   6   20.45    1.81
   3   5   6   18.48    2.20
   3   5   6   18.26    1.92
  -4  -5  -6    0.54    0.53
  -4  -5  -6    0.34    0.54
  -4  -5  -6    0.60    0.43
   4   5   6   -0.07    0.31
   4   5   6   -0.12    0.26
   4   5   6   -0.09    0.39
  -5  -5  -6    3.54    0.87
  -5  -5  -6    3.87    1.23
   5   5   6    4.58    1.59
   5   5   6    3.78    1.47
   5   5   6    4.22    1.00
  -6  -5  -6   46.22    2.23
  -6  -5  -6   50.29    3.81
   6   5   6   39.14    3.29
   6   5   6   41.57    3.59
   6   5   6   40.09    2.12
  -7  -5  -6    0.94    0.84
   7   5   6    0.60    0.86
  -8  -5  -6    8.91    2.15
   8   5   6    5.46    1.62
   9   5   6   10.92    2.51
 -10  -5  -6   -0.83    0.68
  10   5   6   -0.80    0.59
  11   5   6    6.11    2.15
 -12  -5  -6    0.27    0.71
   9  -6  -6    0.60    1.34
  -9   6   6    0.00    0.75
   8  -6  -6    7.99    2.40
  -8   6   6    6.37    2.08
  -7   6   6    2.16    0.67
  -7   6   6   -1.03    0.73
   6  -6  -6   11.14    2.70
  -6   6   6   10.31    2.56
  -6   6   6   10.25    2.57
   5  -6  -6   32.95    3.49
  -5   6   6   30.06    3.24
  -5   6   6   28.87    3.16
   4  -6  -6    0.63    0.53
  -4   6   6    2.56    1.04
  -4   6   6   -0.14    0.67
   3  -6  -6    0.17    0.61
   3  -6  -6    0.22    0.66
   3  -6  -6    0.31    0.54
  -3   6   6   -0.26    0.57
  -3   6   6   -0.18    0.59
   2  -6  -6    2.95    1.17
   2  -6  -6    1.58    0.93
   2  -6  -6    2.45    1.01
  -2   6   6    2.07    0.84
  -2   6   6    1.76    0.83
  -2   6   6    3.56    1.29
   1  -6  -6   22.50    3.40
   1  -6  -6   13.27    2.32
  -1   6   6   15.98    2.72
  -1   6   6   19.13    2.30
  -1   6   6   15.57    2.44
   0  -6  -6    0.51    0.53
   0   6   6    0.72    0.57
   0   6   6    0.04    0.34
   0   6   6   -0.38    0.36
   0   6   6    0.48    0.56
  -1  -6  -6    3.50    1.15
  -1  -6  -6    4.34    1.53
   1   6   6    6.08    1.23
   1   6   6    4.70    1.32
   1   6   6    4.70    1.34
   1   6   6    4.83    1.33
  -2  -6  -6   69.88    3.94
   2   6   6   73.95    4.62
   2   6   6   73.45    3.95
   2   6   6   69.21    3.96
  -3  -6  -6   54.37    3.83
  -3  -6  -6   56.42    3.26
  -3  -6  -6   55.85    3.70
   3   6   6   51.64    3.11
   3   6   6   55.56    3.61
   3   6   6   60.01    4.16
  -4  -6  -6   19.95    1.79
  -4  -6  -6   18.71    2.19
  -4  -6  -6   15.37    2.65
   4   6   6   20.89    3.44
   4   6   6   20.66    1.80
   4   6   6   19.38    2.24
  -5  -6  -6    0.89    0.50
  -5  -6  -6    1.29    0.75
   5   6   6    1.52    0.96
   5   6   6    0.76    0.50
   5   6   6    1.32    0.87
  -6  -6  -6   11.20    1.06
  -6  -6  -6    7.27    1.79
   6   6   6    8.87    0.93
   6   6   6    9.49    2.23
  -7  -6  -6   34.50    3.42
   7   6   6   32.39    3.48
  -8  -6  -6   10.00    2.25
   8   6   6   10.40    2.71
  -9  -6  -6    1.48    0.94
   9   6   6    3.75    1.60
 -10  -6  -6    5.86    1.62
  10   6   6    2.61    1.63
 -11  -6  -6    0.00    0.78
  11   6   6    1.97    1.15
   9  -7  -6   12.41    2.82
  -9   7   6   15.06    3.55
   8  -7  -6   -1.06    0.99
  -8   7   6   -0.79    1.05
  -7   7   6    3.51    1.28
  -7   7   6    1.42    0.79
   6  -7  -6    6.63    3.06
  -6   7   6    5.89    1.95
  -6   7   6    7.25    1.78
   5  -7  -6   49.19    4.62
  -5   7   6   40.58    3.93
  -5   7   6   39.59    3.84
   4  -7  -6   32.48    3.58
  -4   7   6   33.23    3.36
  -4   7   6   29.53    3.20
   3  -7  -6    0.18    0.53
  -3   7   6    1.55    1.03
  -3   7   6    0.52    0.68
   2  -7  -6   -0.32    0.60
   2  -7  -6    0.99    0.84
   2  -7  -6    0.82    1.05
  -2   7   6    0.73    0.83
  -2   7   6    1.37    0.96
   1  -7  -6    0.55    0.58
   1  -7  -6    0.08    0.59
  -1   7   6    0.31    0.65
  -1   7   6    0.87    0.53
  -1   7   6   -0.35    0.68
  -1   7   6    0.13    0.57
   0  -7  -6    0.74    0.48
   0  -7  -6   -0.26    0.49
   0   7   6    1.29    0.95
   0   7   6    1.45    0.82
   0   7   6    0.92    0.73
   0   7   6    0.94    0.88
  -1  -7  -6   21.36    2.36
  -1  -7  -6   20.64    2.37
   1   7   6   25.81    2.78
   1   7   6   20.03    2.27
   1   7   6   18.49    2.11
  -2  -7  -6    1.17    0.65
  -2  -7  -6    0.58    0.63
   2   7   6    1.28    0.71
   2   7   6    2.43    1.10
   2   7   6    1.53    0.90
  -3  -7  -6    9.89    1.77
  -3  -7  -6    9.16    2.01
  -3  -7  -6   12.09    2.17
   3   7   6   14.01    2.92
   3   7   6   14.63    2.53
   3   7   6   13.99    2.21
  -4  -7  -6   14.22    1.55
  -4  -7  -6   12.45    2.27
   4   7   6   12.55    1.52
   4   7   6   11.11    2.20
   4   7   6   11.59    2.33
  -5  -7  -6   37.33    3.41
  -5  -7  -6   32.18    2.13
   5   7   6   37.81    3.63
   5   7   6   33.42    2.19
  -6  -7  -6    5.22    0.83
  -6  -7  -6    7.33    2.18
   6   7   6    6.01    2.08
   6   7   6    5.45    0.93
  -7  -7  -6    8.09    2.27
   7   7   6    6.41    1.78
  -8  -7  -6    1.26    0.88
   8   7   6    1.62    1.26
  -9  -7  -6   14.98    3.34
   9   7   6   19.06    3.83
 -10  -7  -6   15.01    3.39
  10   7   6   12.53    2.79
 -11  -7  -6   15.83    3.70
  11   7   6   11.21    3.09
   8  -8  -6   -0.03    0.77
  -8   8   6    1.11    0.53
  -8   8   6    1.70    1.23
   7  -8  -6    1.88    1.08
  -7   8   6    1.84    0.53
  -7   8   6    1.36    0.95
   6  -8  -6   24.70    4.22
  -6   8   6   28.86    3.16
  -6   8   6   24.23    4.08
   5  -8  -6   -0.76    0.66
  -5   8   6    2.50    1.05
  -5   8   6    1.14    0.81
   4  -8  -6    0.61    0.67
  -4   8   6   -0.18    0.80
  -4   8   6    0.94    0.74
   3  -8  -6   -0.03    0.39
  -3   8   6   -1.16    0.41
  -3   8   6    0.50    0.79
   2  -8  -6   13.41    2.74
  -2   8   6    7.75    1.96
  -2   8   6   13.04    2.59
   1  -8  -6   17.32    2.95
  -1   8   6   13.24    2.65
  -1   8   6   21.21    3.47
   0  -8  -6   48.30    3.84
   0   8   6   54.99    4.29
   0   8   6   47.80    3.84
   0   8   6   57.36    4.20
   0   8   6   50.98    3.84
  -1  -8  -6   14.38    2.60
   1   8   6   12.35    2.53
   1   8   6   11.01    2.05
   1   8   6    8.74    2.13
   1   8   6   12.88    2.45
  -2  -8  -6    2.34    1.07
   2   8   6    0.49    0.65
   2   8   6    2.10    1.12
   2   8   6    3.41    1.54
   2   8   6    1.45    0.88
  -3  -8  -6   15.45    2.95
  -3  -8  -6   10.95    1.99
   3   8   6   11.85    2.06
   3   8   6    7.13    1.75
  -4  -8  -6   45.25    3.84
  -4  -8  -6   52.25    3.22
   4   8   6   47.85    3.05
   4   8   6   46.19    4.12
  -5  -8  -6   -0.29    0.43
  -5  -8  -6    0.62    0.57
   5   8   6    0.44    0.65
   5   8   6   -0.31    0.48
  -6  -8  -6   16.23    3.27
  -6  -8  -6   16.43    1.31
   6   8   6   26.31    4.45
   6   8   6   16.68    1.39
  -7  -8  -6    5.00    2.21
   7   8   6    7.76    2.34
  -8  -8  -6    4.38    1.74
   8   8   6    5.35    1.80
  -9  -8  -6   12.72    3.03
   9   8   6   13.43    2.99
 -10  -8  -6    0.10    0.47
  10   8   6   -0.57    0.82
  -8   9   6    2.40    1.30
  -8   9   6    3.58    1.05
   7  -9  -6    7.08    2.25
  -7   9   6    6.50    1.57
  -7   9   6    6.33    1.85
   6  -9  -6    0.88    0.84
  -6   9   6   -0.34    0.77
  -6   9   6    0.69    0.88
   5  -9  -6   12.53    2.97
  -5   9   6    4.25    1.27
  -5   9   6    6.95    1.95
  -4   9   6   -0.70    0.57
  -4   9   6    0.52    0.56
   3  -9  -6   19.25    3.33
  -3   9   6   20.74    3.34
  -3   9   6   21.02    3.53
   2  -9  -6   18.82    3.39
  -2   9   6   18.35    3.28
  -2   9   6   21.75    3.63
   1  -9  -6    8.33    2.20
  -1   9   6    8.18    2.21
  -1   9   6    6.51    2.04
   0  -9  -6    1.19    0.86
   0   9   6    1.16    1.07
   0   9   6    1.40    0.84
  -1  -9  -6   23.17    2.68
   1   9   6   23.69    3.90
   1   9   6   22.64    3.37
   1   9   6   27.92    3.09
  -2  -9  -6   40.61    3.40
   2   9   6   45.49    4.05
   2   9   6   42.22    3.40
   2   9   6   42.26    3.86
  -3  -9  -6   15.58    2.40
   3   9   6   12.65    2.13
   3   9   6    7.39    1.92
  -4  -9  -6    4.58    1.55
  -4  -9  -6    6.06    1.34
   4   9   6    8.39    2.12
   4   9   6    4.97    1.39
  -5  -9  -6    1.77    1.21
  -5  -9  -6    0.43    0.46
   5   9   6    0.55    0.90
   5   9   6    0.45    0.48
  -6  -9  -6    0.40    0.37
  -7  -9  -6   32.66    3.78
   7   9   6   29.10    4.90
  -8  -9  -6   28.91    4.44
   8   9   6   29.45    4.73
  -9  -9  -6    1.92    0.67
   9   9   6   -0.70    1.09
 -10  -9  -6   -0.04    0.84
  10   9   6    1.46    1.36
   7 -10  -6    0.67    1.48
  -7  10   6    0.95    1.08
  -7  10   6    2.93    1.32
   6 -10  -6    3.64    1.46
  -6  10   6    0.81    0.83
  -6  10   6    2.80    1.39
   5 -10  -6    4.29    1.75
  -5  10   6    3.41    1.38
  -5  10   6    2.67    1.60
   4 -10  -6   15.53    3.48
  -4  10   6   14.54    3.01
  -4  10   6   11.53    2.44
   3 -10  -6   13.37    2.95
  -3  10   6   12.36    2.52
  -3  10   6   12.69    3.36
   2 -10  -6   -0.14    0.65
  -2  10   6   -0.45    0.58
  -2  10   6    1.30    0.97
   1 -10  -6   16.67    2.85
  -1  10   6   12.34    2.62
  -1  10   6   13.21    3.11
   0 -10  -6   -0.29    0.59
   0  10   6    0.41    0.81
   0  10   6   -1.03    0.43
  -1 -10  -6   22.86    2.69
   1  10   6   17.98    3.21
   1  10   6   19.13    3.25
  -2 -10  -6    4.97    1.32
   2  10   6    5.32    1.72
   2  10   6    7.50    1.93
  -3 -10  -6   13.28    2.43
   3  10   6   11.07    2.85
   3  10   6    5.88    1.74
   3  10   6   13.15    2.35
  -4 -10  -6    3.77    1.15
   4  10   6    1.77    0.87
   4  10   6    2.92    1.32
  -5 -10  -6    1.53    0.72
  -5 -10  -6   -0.08    0.79
   5  10   6    0.41    0.84
   5  10   6    0.36    0.46
  -6 -10  -6    9.39    1.43
  -6 -10  -6    9.10    2.34
   6  10   6    6.59    2.21
   6  10   6    7.28    1.23
  -7 -10  -6   12.53    3.07
   7  10   6   13.60    3.31
   8  10   6   -1.12    0.59
  -9 -10  -6   -0.95    0.57
   9  10   6    0.41    1.05
   6 -11  -6    5.86    1.93
  -6  11   6    4.24    1.94
  -6  11   6    5.74    1.66
   5 -11  -6   10.01    2.55
  -5  11   6    6.32    1.75
  -5  11   6    2.48    1.19
   4 -11  -6    4.67    2.10
  -4  11   6    2.61    1.32
   3 -11  -6    2.85    1.35
  -3  11   6    2.05    1.21
  -3  11   6   -0.11    0.69
   2 -11  -6   -0.96    0.67
  -2  11   6    0.31    0.75
  -2  11   6    0.83    0.63
   1 -11  -6    5.15    1.86
  -1  11   6    2.23    1.48
  -1  11   6    1.31    0.91
   0 -11  -6   15.04    2.82
   0  11   6   18.36    3.43
   0  11   6   18.50    3.45
  -1 -11  -6    9.83    2.27
   1  11   6   10.46    2.41
   1  11   6   12.34    2.76
  -2 -11  -6    3.41    1.28
   2  11   6    4.42    1.62
  -3 -11  -6    2.92    1.10
   3  11   6    3.25    1.27
   3  11   6    3.15    1.35
  -4 -11  -6    2.75    1.09
   4  11   6    4.27    1.53
   4  11   6    1.63    1.02
   4  11   6    0.51    1.17
  -5 -11  -6    4.09    1.21
  -5 -11  -6    6.87    2.12
   5  11   6    4.32    2.14
   5  11   6    6.02    1.51
  -6 -11  -6   -0.34    0.51
  -6 -11  -6    1.15    0.60
   6  11   6    0.57    0.82
   6  11   6    0.23    0.59
  -7 -11  -6   10.42    3.13
   7  11   6    6.66    2.51
  -8 -11  -6    1.28    1.47
   8  11   6    3.96    1.74
   5 -12  -6   -0.72    1.02
  -5  12   6   -0.05    0.64
  -5  12   6   -0.22    0.94
   4 -12  -6    6.14    2.53
  -4  12   6    2.30    1.57
  -4  12   6    2.03    1.02
   3 -12  -6    0.76    0.91
  -3  12   6   -0.23    0.87
  -3  12   6   -0.21    1.09
   2 -12  -6    3.28    1.59
  -2  12   6    9.58    2.74
  -2  12   6    5.04    1.63
   1 -12  -6    3.41    1.72
  -1  12   6    2.99    1.40
  -1  12   6    2.13    1.16
   0 -12  -6    0.58    0.75
   0  12   6    0.68    0.77
   0  12   6    2.62    1.45
  -1 -12  -6    0.04    0.59
   1  12   6   -0.68    0.61
   1  12   6    2.96    1.51
  -2 -12  -6   -0.82    0.66
   2  12   6   -0.75    0.68
   2  12   6    0.01    0.66
  -3 -12  -6   20.76    3.29
   3  12   6   17.11    3.38
   3  12   6   12.37    2.87
  -4 -12  -6    6.18    1.49
   4  12   6    3.02    1.72
   4  12   6    4.19    1.61
  -5 -12  -6    3.03    1.16
   5  12   6    4.28    1.13
   5  12   6    1.63    1.35
  -6 -12  -6    0.91    0.97
  -6 -12  -6    0.28    1.03
   6  12   6   -1.23    0.73
  -7 -12  -6    2.40    1.12
   7  12   6    1.48    1.17
   4 -13  -6   12.30    2.52
  -4  13   6   17.74    3.71
  -4  13   6   19.59    3.60
   3 -13  -6    9.35    2.28
  -3  13   6   10.96    2.53
  -3  13   6   12.45    2.78
   2 -13  -6    1.76    1.05
  -2  13   6    0.58    0.78
  -2  13   6    0.64    0.83
   1 -13  -6    5.22    2.09
  -1  13   6    4.37    1.65
  -1  13   6    6.69    2.06
   0 -13  -6    1.79    1.24
   0  13   6    0.74    1.05
   0  13   6    1.19    0.90
  -1 -13  -6    2.56    1.05
   1  13   6    2.69    1.59
   1  13   6    4.43    1.57
   2  13   6    8.16    2.40
   2  13   6    4.75    1.66
  -3 -13  -6    0.71    1.15
   3  13   6    1.64    1.28
  -4 -13  -6    9.27    2.09
   4  13   6    7.77    2.72
   4  13   6    9.62    2.61
  -5 -13  -6   -0.32    1.02
   5  13   6    0.16    0.93
   5  13   6    0.83    0.74
   1 -14  -6    0.44    1.10
  -1  14   6    2.43    1.32
  -1  14   6    0.28    0.74
   0 -14  -6   12.38    2.71
   0  14   6   14.92    3.30
   0  14   6    9.61    2.73
  -1 -14  -6   16.77    3.16
   1  14   6   12.00    2.86
   1  14   6   12.75    3.10
  -2 -14  -6    1.96    1.42
   2  14   6    3.62    2.01
   2  14   6    1.33    1.85
  -3 -14  -6   -0.23    1.18
   3  14   6   -0.05    0.95
   3  14   6    1.82    1.82
   2   9  -7   -0.51    0.91
   2   9  -7   -1.47    0.89
   1   9  -7   12.58    2.40
   1   9  -7    9.35    2.86
   1   9  -7   10.86    2.72
   0   9  -7   13.67    3.30
   0   9  -7   16.61    2.73
   0   9  -7   12.88    2.67
  -1   9  -7    0.36    0.87
  -1   9  -7    1.29    0.89
  -1   9  -7   -1.25    0.86
  -2   9  -7    9.39    2.55
  -2   9  -7    5.71    1.64
  -2   9  -7    7.38    1.58
  -3   9  -7    0.51    1.23
  -3   9  -7    1.95    1.01
  -3   9  -7   -0.34    0.66
  -4   9  -7   14.55    2.50
  -4   9  -7   14.52    3.52
  -5   9  -7    8.97    2.88
  -5   9  -7    8.51    1.82
   4   8  -7   -0.40    0.91
   4   8  -7    0.25    1.17
   3   8  -7   -0.22    1.04
   3   8  -7    0.76    0.64
   2   8  -7    4.76    1.18
   2   8  -7    3.33    1.51
   1   8  -7   10.12    2.70
   1   8  -7    6.86    1.79
   1   8  -7    7.53    1.62
   0   8  -7    5.57    1.91
   0   8  -7    3.33    1.14
   0   8  -7    4.54    1.45
  -1   8  -7    1.57    1.16
  -1   8  -7    1.38    1.13
  -1   8  -7    3.59    1.25
  -1   8  -7    0.67    1.26
  -1   8  -7    4.31    1.21
  -2   8  -7    4.17    1.41
  -2   8  -7    0.24    1.09
  -2   8  -7    5.86    1.53
  -2   8  -7    3.75    1.06
  -2   8  -7    3.70    1.36
  -3   8  -7   26.57    5.06
  -3   8  -7   19.43    1.83
  -3   8  -7   20.36    4.10
  -3   8  -7   18.70    1.74
  -3   8  -7   23.93    2.34
  -4   8  -7    7.80    1.81
  -5   8  -7    0.75    0.84
  -5   8  -7    1.45    1.03
  -6   8  -7   -0.41    1.13
  -6   8  -7    1.79    1.33
  -7   8  -7    0.13    1.71
  -7   8  -7    6.79    2.28
   5   7  -7    1.74    1.27
  -5  -7   7    2.65    1.33
   4   7  -7    3.44    1.42
   3   7  -7   14.82    2.41
   3   7  -7   15.33    2.68
   3   7  -7   20.92    3.58
   2   7  -7    2.05    1.22
   2   7  -7    1.33    0.94
   2   7  -7    3.72    1.18
   1   7  -7    0.94    0.91
   1   7  -7    1.97    1.51
   1   7  -7    1.78    0.75
   0   7  -7    0.98    1.29
   0   7  -7    0.73    0.78
   0   7  -7    0.03    1.12
  -1   7  -7    2.44    1.31
  -1   7  -7    3.21    1.09
  -1   7  -7    4.43    1.29
  -2   7  -7    5.80    1.42
  -2   7  -7    2.80    1.29
  -2   7  -7    3.65    1.27
  -2   7  -7    5.83    1.45
  -2   7  -7    6.36    2.28
  -3   7  -7    0.22    1.57
  -3   7  -7    3.04    1.01
  -3   7  -7    1.13    0.73
  -3   7  -7    3.07    1.01
  -3   7  -7    1.22    0.73
  -4   7  -7   -1.18    0.91
  -4   7  -7    2.05    1.11
  -4   7  -7    1.79    0.80
  -5   7  -7   -1.61    0.82
  -5   7  -7    0.77    0.79
  -6   7  -7    4.55    1.75
  -6   7  -7    6.19    1.49
  -7   7  -7    6.33    2.01
  -7   7  -7    8.89    2.71
  -8   7  -7    4.08    1.36
  -8   7  -7    2.03    1.71
   6   6  -7   -2.03    1.06
  -6  -6   7   -1.38    0.94
   5   6  -7    2.36    1.20
  -5  -6   7    1.76    1.26
   4   6  -7    0.59    1.00
   4   6  -7   -0.17    1.15
  -4  -6   7    2.11    0.95
   3   6  -7    4.53    1.52
   3   6  -7    1.61    1.16
   2   6  -7    0.57    0.87
   2   6  -7    1.05    0.92
   1   6  -7   13.05    1.84
   1   6  -7    8.87    2.50
   1   6  -7   14.28    2.08
   0   6  -7   19.09    1.72
   0   6  -7   17.99    1.78
   0   6  -7   19.72    3.76
   0   6  -7   19.19    2.88
  -1   6  -7   41.05    4.22
  -1   6  -7   35.25    2.94
  -1   6  -7   36.35    2.53
  -1   6  -7   36.57    2.45
  -2   6  -7   -1.27    0.77
  -2   6  -7   -0.27    0.57
  -2   6  -7    0.27    0.61
  -2   6  -7   -0.70    0.41
  -3   6  -7   -0.47    0.67
  -3   6  -7    2.63    1.04
  -3   6  -7    1.26    0.66
  -3   6  -7    2.48    0.71
  -4   6  -7    8.23    1.52
  -4   6  -7    7.23    2.52
  -4   6  -7    8.37    1.73
  -5   6  -7   54.76    5.21
  -5   6  -7   60.67    3.92
   5  -6   7   50.36    3.82
  -6   6  -7    3.58    1.50
  -6   6  -7    2.74    1.07
  -7   6  -7   -1.12    0.51
  -7   6  -7   -1.12    0.72
  -8   6  -7    0.04    0.83
  -8   6  -7    1.01    1.01
  -9   6  -7    3.40    1.62
  -9   6  -7    2.22    0.80
   7   5  -7    5.49    1.72
  -7  -5   7    3.05    1.58
   6   5  -7   37.16    3.60
  -6  -5   7   36.05    3.47
   5   5  -7    1.33    1.10
  -5  -5   7    0.34    0.80
   4   5  -7    1.90    1.48
   4   5  -7    6.68    1.84
  -4  -5   7    3.73    1.07
   3   5  -7   -0.48    0.61
   3   5  -7    1.42    0.94
  -3  -5   7    0.08    0.53
   2   5  -7   43.08    2.78
   2   5  -7   36.54    3.76
   2   5  -7   36.08    2.56
   1   5  -7    5.32    0.93
   1   5  -7    4.76    1.02
   1   5  -7    3.08    1.38
   0   5  -7    1.92    0.71
   0   5  -7    1.56    0.75
   0   5  -7    1.55    1.03
   0   5  -7    2.14    0.62
  -1   5  -7    6.99    1.14
  -1   5  -7    5.81    1.03
  -1   5  -7    4.89    1.89
  -1   5  -7    3.56    1.28
  -2   5  -7    4.71    1.25
  -2   5  -7    8.27    1.46
  -2   5  -7    7.07    1.06
  -2   5  -7    6.55    2.38
  -3   5  -7    0.74    0.70
  -3   5  -7   -0.83    0.36
  -3   5  -7   -0.18    0.44
  -4   5  -7   18.90    3.44
  -4   5  -7   27.16    2.31
  -5   5  -7    1.82    0.87
  -5   5  -7    3.26    1.86
   5  -5   7    5.78    1.44
  -6   5  -7    0.80    0.64
  -6   5  -7    0.91    0.73
   6  -5   7   -0.61    0.97
  -7   5  -7   -1.77    0.65
  -7   5  -7   -0.36    0.75
  -8   5  -7   10.67    2.80
  -9   5  -7   23.13    4.14
  -9   5  -7   15.16    3.09
 -10   5  -7    6.36    1.55
 -10   5  -7    9.20    2.57
   7   4  -7    8.98    1.98
  -7  -4   7    6.64    2.00
   6   4  -7   -0.81    0.84
  -6  -4   7    0.18    0.78
   5   4  -7   10.75    2.10
   5   4  -7    9.94    2.18
  -5  -4   7   12.88    2.16
   4   4  -7    1.52    0.85
  -4  -4   7    1.94    0.62
   3   4  -7   43.95    3.95
   3   4  -7   35.42    2.63
  -3  -4   7   43.00    2.77
   2   4  -7    3.90    1.39
   2   4  -7    3.37    0.97
   1   4  -7    0.81    0.55
   1   4  -7    0.18    0.49
   1   4  -7    0.02    0.38
   1   4  -7    1.11    0.85
   0   4  -7    0.37    0.41
   0   4  -7   -0.20    0.37
   0   4  -7    0.04    0.86
   0   4  -7   -1.43    0.59
  -1   4  -7   15.01    2.83
  -1   4  -7   20.19    1.43
  -1   4  -7   18.05    1.35
  -1   4  -7   16.59    1.95
  -2   4  -7   10.26    1.11
  -2   4  -7   11.08    1.11
  -2   4  -7   11.11    2.63
  -2   4  -7   11.88    1.38
  -3   4  -7    5.25    1.07
  -3   4  -7    3.21    0.84
  -3   4  -7    2.76    0.65
  -3   4  -7    1.64    0.94
  -4   4  -7    7.21    2.04
  -4   4  -7    6.83    1.31
   4  -4   7    5.67    1.19
  -5   4  -7   19.83    3.84
  -5   4  -7   15.93    1.86
   5  -4   7   15.59    1.81
  -6   4  -7   13.67    2.71
  -6   4  -7   19.38    2.20
  -7   4  -7    8.57    2.35
  -7   4  -7    8.67    1.92
   7  -4   7    9.69    2.54
  -8   4  -7    4.37    1.26
  -8   4  -7    4.88    1.95
  -9   4  -7    9.69    2.49
  -9   4  -7   10.93    2.62
 -10   4  -7   21.49    3.98
 -10   4  -7   16.02    3.09
   8   3  -7    4.40    1.49
  -8  -3   7    1.71    1.09
   7   3  -7    3.39    1.41
  -7  -3   7    2.69    1.19
   6   3  -7    4.89    1.24
  -6  -3   7    3.71    1.24
   5   3  -7    8.07    1.71
   5   3  -7    8.01    1.71
  -5  -3   7   10.07    1.81
   4   3  -7   -0.10    0.68
   4   3  -7   -0.08    0.65
   3   3  -7   -0.20    0.61
   3   3  -7   -0.13    0.50
  -3  -3   7    0.33    0.47
   2   3  -7    3.21    0.93
   2   3  -7    1.02    0.80
  -2  -3   7    4.23    0.83
   1   3  -7    0.31    0.66
   1   3  -7    0.38    0.34
   1   3  -7    0.24    0.34
   1   3  -7    0.52    0.66
   0   3  -7   16.26    2.74
   0   3  -7   20.77    1.16
   0   3  -7   19.55    2.20
  -1   3  -7   32.68    2.60
  -1   3  -7   36.93    3.52
  -2   3  -7    0.87    0.33
  -2   3  -7    0.40    0.64
  -2   3  -7    1.24    0.38
  -2   3  -7    0.82    0.86
  -3   3  -7    2.36    0.72
  -3   3  -7    1.40    0.50
  -3   3  -7   -0.27    0.61
  -4   3  -7   17.16    1.61
  -4   3  -7   17.38    3.09
   4  -3   7   12.86    1.47
  -5   3  -7    8.08    1.58
  -5   3  -7    5.38    1.67
   5  -3   7    7.95    1.42
  -6   3  -7   22.44    2.34
  -6   3  -7   20.56    3.30
   6  -3   7   24.41    2.26
  -7   3  -7   31.99    3.50
  -7   3  -7   27.67    2.84
   7  -3   7   33.68    3.00
  -8   3  -7    0.56    0.67
  -8   3  -7    0.17    0.70
  -9   3  -7    0.17    0.82
  -9   3  -7   -0.71    0.73
 -10   3  -7   24.02    3.77
 -10   3  -7   24.98    4.10
 -11   3  -7    6.03    1.88
 -11   3  -7    4.15    1.73
   8   2  -7    3.30    1.20
  -8  -2   7   -0.39    0.79
   7   2  -7   -0.70    0.64
  -7  -2   7    0.32    0.78
   6   2  -7   19.51    3.10
  -6  -2   7   14.97    2.44
   5   2  -7    7.71    2.10
   5   2  -7   11.02    2.56
  -5  -2   7   11.60    1.95
   4   2  -7   25.88    2.37
   4   2  -7   33.10    3.20
  -4  -2   7   33.13    2.52
   3   2  -7    1.43    1.01
   3   2  -7    4.39    0.92
  -3  -2   7    2.59    1.17
  -3  -2   7    3.18    0.79
   2   2  -7    4.49    1.64
   2   2  -7    6.69    1.06
   2   2  -7    2.74    1.01
  -2  -2   7    3.49    1.38
  -2  -2   7    5.61    1.01
   1   2  -7   51.40    1.91
   1   2  -7   50.89    4.05
  -1  -2   7   51.53    3.87
   0   2  -7   11.41    2.05
   0   2  -7   11.92    2.44
   0  -2   7    9.86    2.10
  -1   2  -7    1.26    0.75
  -1   2  -7    2.12    0.99
   1  -2   7    0.54    0.71
  -2   2  -7   30.42    3.03
  -2   2  -7   31.83    2.19
  -3   2  -7    3.75    1.21
  -3   2  -7    2.64    0.58
  -3   2  -7    2.01    0.94
  -3   2  -7    3.37    0.85
   3  -2   7    3.94    0.78
  -4   2  -7   23.14    1.74
  -4   2  -7   19.72    3.22
  -4   2  -7   21.12    2.59
  -4   2  -7   22.92    1.30
   4  -2   7   23.19    1.80
  -5   2  -7    0.91    0.57
  -5   2  -7   -0.06    0.54
   5  -2   7    0.86    0.62
  -6   2  -7    3.30    1.45
  -6   2  -7    3.43    1.26
   6  -2   7    2.85    1.28
  -7   2  -7    0.26    0.71
  -7   2  -7    0.55    0.60
   7  -2   7   -0.76    0.66
  -8   2  -7   25.92    3.05
  -8   2  -7   21.74    2.56
  -9   2  -7    4.47    1.36
  -9   2  -7    6.59    1.95
 -10   2  -7   13.68    3.02
 -10   2  -7   14.68    2.94
 -11   2  -7   -1.07    0.97
 -11   2  -7    2.66    1.62
   9   1  -7   -0.32    0.85
  -9  -1   7   -0.49    1.10
   8   1  -7    9.04    2.24
   7   1  -7   14.93    2.82
  -7  -1   7   18.89    2.99
   6   1  -7   12.74    2.40
  -6  -1   7   12.88    2.30
   5   1  -7    0.17    0.86
   5   1  -7    0.24    0.64
  -5  -1   7    0.34    0.50
   4   1  -7   24.55    2.25
   4   1  -7   23.42    2.79
  -4  -1   7   25.59    2.18
  -4  -1   7   28.96    3.04
   3   1  -7   30.63    2.08
   3   1  -7   32.13    3.11
  -3  -1   7   30.01    2.06
  -3  -1   7   32.18    2.98
   2   1  -7   65.49    2.68
   2   1  -7   69.86    4.65
   2   1  -7   68.85    4.46
  -2  -1   7   65.15    2.60
  -2  -1   7   73.67    4.55
   1   1  -7   70.79    4.59
   1   1  -7   61.36    4.03
  -1  -1   7   66.64    4.27
   0   1  -7    0.90    0.82
   0   1  -7    0.46    0.60
   0  -1   7    0.47    0.64
  -1   1  -7   13.81    2.21
  -1   1  -7    8.43    1.81
   1  -1   7   14.82    2.62
  -2   1  -7   12.73    2.31
  -2   1  -7   14.61    1.47
   2  -1   7   15.37    1.57
   2  -1   7   14.18    2.65
  -3   1  -7   84.97    2.66
  -3   1  -7   85.59    4.99
   3  -1   7   86.75    2.65
   3  -1   7   86.77    3.55
  -4   1  -7    7.09    1.11
  -4   1  -7    7.76    1.74
  -4   1  -7    7.16    1.23
  -4   1  -7    5.71    1.82
   4  -1   7    7.09    1.10
   4  -1   7    7.08    1.16
  -5   1  -7    4.53    1.44
  -5   1  -7    3.27    1.21
  -5   1  -7    5.69    1.24
   5  -1   7    3.71    0.94
   5  -1   7    3.95    0.65
  -6   1  -7    9.53    2.15
  -6   1  -7    7.26    1.60
  -6   1  -7    6.48    1.84
   6  -1   7    8.08    1.74
  -7   1  -7    8.48    2.12
  -7   1  -7   12.72    2.32
  -7   1  -7   12.88    2.36
   7  -1   7    9.32    1.88
  -8   1  -7    4.66    1.39
  -8   1  -7    1.10    0.91
  -9   1  -7    3.14    1.37
  -9   1  -7    1.04    0.75
 -10   1  -7   -0.26    0.76
 -11   1  -7    0.68    0.99
 -11   1  -7    0.34    1.03
   9   0  -7    4.32    1.55
  -9   0   7    6.25    1.98
   8   0  -7   13.88    2.87
   7   0  -7    0.55    0.66
  -7   0   7    0.53    0.70
   6   0  -7    6.04    1.80
  -6   0   7   11.33    2.14
   5   0  -7    6.37    1.64
   5   0  -7    7.47    2.03
  -5   0   7    9.89    1.80
   4   0  -7   10.72    2.22
   4   0  -7   11.53    1.88
  -4   0   7   13.02    2.51
  -4   0   7    9.59    1.70
   3   0  -7   22.81    2.51
   3   0  -7   17.48    1.55
  -3   0   7   16.70    1.58
  -3   0   7   17.57    2.77
   2   0  -7   -0.79    0.37
   2   0  -7    0.34    0.61
   2   0  -7    0.42    0.34
  -2   0   7    0.38    0.39
  -2   0   7    0.27    0.68
   1   0  -7    2.58    1.08
   1   0  -7    1.96    0.90
  -1   0   7    2.10    1.05
  -1   0   7    4.00    1.52
   0   0  -7    1.74    0.96
   0   0  -7    2.83    1.10
   0   0   7    1.72    0.52
   0   0   7    4.18    1.46
  -1   0  -7   35.22    2.58
  -1   0  -7   32.75    3.00
   1   0   7   37.82    2.77
   1   0   7   37.75    3.04
  -2   0  -7   70.16    4.32
  -2   0  -7   66.82    3.31
   2   0   7   75.16    3.59
   2   0   7   69.34    4.19
  -3   0  -7   54.06    2.77
  -3   0  -7   53.06    2.04
  -3   0  -7   45.58    3.48
   3   0   7   51.29    1.94
   3   0   7   52.84    2.78
   3   0   7   52.51    3.63
  -4   0  -7    1.24    0.63
  -4   0  -7    1.00    0.40
  -4   0  -7    0.72    0.60
   4   0   7    0.58    0.51
   4   0   7    0.03    0.36
  -5   0  -7    8.67    2.11
  -5   0  -7    5.73    1.37
  -5   0  -7    7.10    1.20
  -5   0  -7    4.82    1.15
   5   0   7    6.92    1.21
   5   0   7    8.10    1.47
  -6   0  -7    5.94    1.60
  -6   0  -7    4.29    1.24
   6   0   7    6.45    1.08
   6   0   7    6.43    1.33
  -7   0  -7   55.96    3.80
  -7   0  -7   57.53    3.99
  -7   0  -7   55.65    3.70
   7   0   7   48.51    3.54
   7   0   7   52.08    2.51
  -8   0  -7   44.19    3.51
  -8   0  -7   40.10    3.27
  -8   0  -7   45.94    3.74
   8   0   7   39.35    2.34
  -9   0  -7    0.62    0.72
  -9   0  -7   -0.94    0.92
  -9   0  -7    0.15    0.84
   9   0   7    0.47    0.54
 -10   0  -7   -0.08    0.73
 -10   0  -7   -2.93    0.99
  10   0   7    0.63    0.80
 -11   0  -7    0.79    1.17
 -11   0  -7    3.03    1.24
  11   0   7    3.39    1.00
 -12   0  -7    2.52    1.29
 -12   0  -7    2.80    1.38
  12   0   7    2.30    1.11
   9  -1  -7   -0.50    1.11
  -9   1   7    0.70    1.23
   8  -1  -7    0.02    0.78
   7  -1  -7    0.95    0.69
  -7   1   7    1.00    0.67
   6  -1  -7   14.97    2.72
  -6   1   7   18.21    2.72
   5  -1  -7   31.13    3.23
  -5   1   7   29.23    2.67
   4  -1  -7   11.34    2.22
   4  -1  -7   14.99    1.76
  -4   1   7   14.51    1.69
  -4   1   7   12.52    2.16
   3  -1  -7    5.59    1.19
   3  -1  -7    3.95    1.49
   3  -1  -7    2.60    1.09
  -3   1   7    4.34    1.29
  -3   1   7    3.93    0.96
   2  -1  -7    7.45    1.93
   2  -1  -7    7.33    1.22
   2  -1  -7    4.83    1.46
  -2   1   7    4.97    1.38
  -2   1   7    6.96    1.14
  -2   1   7    3.61    1.27
   1  -1  -7    4.25    0.74
   1  -1  -7    2.87    1.10
   1  -1  -7    3.02    1.16
  -1   1   7    4.78    1.54
  -1   1   7    4.96    0.78
  -1   1   7    6.11    1.77
   0  -1  -7    2.61    0.99
   0  -1  -7    1.94    0.90
   0   1   7    2.86    1.01
   0   1   7    2.47    0.90
  -1  -1  -7    2.34    1.09
  -1  -1  -7    1.69    0.89
   1   1   7    1.48    0.89
   1   1   7    3.82    1.21
  -2  -1  -7   65.95    3.44
   2   1   7   68.52    3.53
   2   1   7   68.13    4.00
  -3  -1  -7   83.29    3.77
  -3  -1  -7   82.31    2.83
   3   1   7   79.85    3.66
   3   1   7   81.74    4.40
   3   1   7   79.03    2.82
  -4  -1  -7    0.07    0.44
  -4  -1  -7   -0.40    0.67
  -4  -1  -7    0.04    0.22
   4   1   7   -0.40    0.28
   4   1   7    0.00    0.39
   4   1   7    0.42    0.54
  -5  -1  -7    9.22    1.55
  -5  -1  -7    6.45    1.34
   5   1   7    7.96    1.40
   5   1   7    7.20    1.43
  -6  -1  -7    1.83    0.87
  -6  -1  -7    0.04    0.38
  -6  -1  -7    0.43    0.41
   6   1   7    1.02    0.67
   6   1   7   -0.29    0.71
  -7  -1  -7   -0.20    0.49
  -7  -1  -7    0.56    0.49
  -7  -1  -7    0.84    0.60
   7   1   7    0.45    0.55
   7   1   7   -0.69    0.36
  -8  -1  -7    0.41    0.68
  -8  -1  -7    0.18    0.39
  -8  -1  -7    0.39    0.74
   8   1   7    0.10    0.42
  -9  -1  -7   -0.45    0.62
  -9  -1  -7   -0.01    0.91
  -9  -1  -7    2.17    0.82
   9   1   7    2.24    0.89
 -10  -1  -7   17.37    2.58
 -10  -1  -7   20.94    2.12
  10   1   7   17.35    2.06
 -11  -1  -7    5.96    1.52
 -11  -1  -7    7.56    2.38
 -11  -1  -7    8.71    2.42
  11   1   7    9.71    1.93
 -12  -1  -7    0.15    1.09
 -12  -1  -7   -1.16    0.80
  12   1   7   -0.17    1.14
   9  -2  -7    1.23    1.08
  -9   2   7    3.03    1.37
   8  -2  -7    5.51    1.97
   7  -2  -7   -0.97    0.76
  -7   2   7   -1.30    0.70
   6  -2  -7   17.32    2.92
  -6   2   7   24.08    2.52
   5  -2  -7   -0.16    0.61
   5  -2  -7    0.65    0.88
  -5   2   7   -0.79    0.55
   4  -2  -7   15.32    2.91
   4  -2  -7   20.00    2.06
  -4   2   7   20.18    3.07
  -4   2   7   25.03    2.69
  -4   2   7   13.50    2.45
   3  -2  -7   11.44    2.34
   3  -2  -7    7.38    1.98
   3  -2  -7    8.21    1.49
  -3   2   7   10.01    1.68
  -3   2   7    6.81    1.89
  -3   2   7    5.65    1.49
   2  -2  -7   20.81    2.38
   2  -2  -7   21.27    2.42
   2  -2  -7   23.47    1.77
  -2   2   7   20.06    2.31
  -2   2   7   22.66    1.78
  -2   2   7   22.13    2.58
   1  -2  -7  104.59    5.41
   1  -2  -7  112.29    5.35
   1  -2  -7  101.91    3.43
  -1   2   7  100.54    5.20
  -1   2   7   98.80    5.19
  -1   2   7  104.63    3.46
   0  -2  -7    7.48    1.83
   0  -2  -7    6.70    1.63
   0   2   7    5.22    0.61
   0   2   7    7.65    1.77
   0   2   7    7.73    1.87
   0   2   7    5.90    0.82
  -1  -2  -7   17.27    2.57
   1   2   7   10.97    1.95
   1   2   7   13.40    2.23
   1   2   7   11.52    0.87
   1   2   7   13.36    0.94
  -2  -2  -7   39.83    2.77
  -2  -2  -7   40.69    3.07
   2   2   7   37.05    1.77
   2   2   7   39.16    2.85
   2   2   7   44.37    3.14
  -3  -2  -7   57.87    3.27
  -3  -2  -7   60.25    2.67
  -3  -2  -7   57.82    3.61
   3   2   7   58.14    2.61
   3   2   7   59.66    3.34
   3   2   7   54.83    3.48
  -4  -2  -7   52.23    3.05
  -4  -2  -7   54.23    2.87
  -4  -2  -7   53.72    3.46
   4   2   7   49.09    2.74
   4   2   7   56.73    3.15
   4   2   7   54.88    3.40
  -5  -2  -7    0.50    0.61
  -5  -2  -7    0.21    0.48
  -5  -2  -7    0.41    0.40
   5   2   7   -0.59    0.35
   5   2   7    0.33    0.37
   5   2   7   -0.86    0.40
  -6  -2  -7   21.28    2.18
  -6  -2  -7   22.09    2.41
  -6  -2  -7   19.28    2.01
   6   2   7   22.18    2.27
   6   2   7   20.61    1.98
  -7  -2  -7    1.42    0.80
  -7  -2  -7    2.45    0.92
  -7  -2  -7    3.81    0.97
   7   2   7    4.32    1.64
   7   2   7    2.06    0.90
  -8  -2  -7    6.50    1.80
  -8  -2  -7    8.60    1.62
  -8  -2  -7    6.86    1.52
   8   2   7    5.16    1.69
  -9  -2  -7    7.62    1.49
  -9  -2  -7    7.62    2.15
  -9  -2  -7    6.85    1.52
   9   2   7    6.73    1.65
 -10  -2  -7   -0.69    0.65
 -10  -2  -7   -0.48    0.63
 -10  -2  -7   -0.67    0.93
  10   2   7    0.50    0.95
 -11  -2  -7    0.42    1.03
 -11  -2  -7    0.60    1.19
 -11  -2  -7    2.83    0.98
  11   2   7   -0.25    0.94
 -12  -2  -7    3.44    1.22
  12   2   7   -0.13    1.06
   9  -3  -7    3.54    1.65
  -9   3   7    3.00    1.64
   8  -3  -7   12.67    2.87
  -8   3   7   12.66    2.67
   7  -3  -7    5.51    1.77
  -7   3   7    6.64    1.90
   6  -3  -7   -0.26    0.64
  -6   3   7   -0.12    0.65
   5  -3  -7    2.98    1.43
   5  -3  -7    3.18    1.21
  -5   3   7    5.06    1.50
  -5   3   7    2.01    1.08
   4  -3  -7    4.76    1.62
   4  -3  -7    3.09    1.13
  -4   3   7    3.38    1.28
  -4   3   7    4.35    1.30
   3  -3  -7   22.75    3.66
   3  -3  -7   21.85    3.63
   3  -3  -7   14.99    1.78
  -3   3   7   16.28    1.80
  -3   3   7   16.68    3.12
  -3   3   7   16.83    2.87
   2  -3  -7   42.17    3.55
   2  -3  -7   38.53    2.44
   2  -3  -7   37.71    3.27
  -2   3   7   45.15    3.49
  -2   3   7   43.58    2.65
  -2   3   7   43.50    3.57
   1  -3  -7    8.41    1.66
   1  -3  -7    6.87    1.56
   1  -3  -7    9.90    1.47
  -1   3   7   10.23    1.20
  -1   3   7   10.66    2.08
  -1   3   7   13.06    2.53
   0  -3  -7   41.08    3.07
   0  -3  -7   40.07    3.20
   0   3   7   36.45    2.07
   0   3   7   38.75    2.09
   0   3   7   33.95    3.72
   0   3   7   39.19    3.12
  -1  -3  -7   15.22    1.83
  -1  -3  -7   16.98    3.08
   1   3   7   19.46    2.93
   1   3   7   15.38    1.31
   1   3   7   16.19    1.94
   1   3   7   12.85    1.18
  -2  -3  -7   94.12    4.54
  -2  -3  -7   95.50    4.70
   2   3   7   97.85    4.74
   2   3   7   99.35    4.76
   2   3   7   96.79    3.53
  -3  -3  -7   24.10    2.23
  -3  -3  -7   25.99    1.88
  -3  -3  -7   26.62    2.39
   3   3   7   24.27    2.24
   3   3   7   22.06    1.72
   3   3   7   26.46    2.31
  -4  -3  -7    0.31    0.58
  -4  -3  -7    1.78    0.93
  -4  -3  -7    1.08    0.50
   4   3   7    1.46    0.75
   4   3   7    1.91    0.81
   4   3   7    2.40    1.01
  -5  -3  -7    2.41    0.86
  -5  -3  -7    5.22    1.26
  -5  -3  -7    1.10    0.88
   5   3   7    2.14    0.91
   5   3   7    4.77    1.29
   5   3   7    2.43    0.97
  -6  -3  -7    2.04    0.70
  -6  -3  -7    2.09    0.95
   6   3   7    2.19    1.17
   6   3   7    2.30    0.80
  -7  -3  -7   55.73    3.99
  -7  -3  -7   60.79    3.27
  -7  -3  -7   60.27    3.28
   7   3   7   68.32    4.41
   7   3   7   60.09    3.91
  -8  -3  -7   44.52    2.66
  -8  -3  -7   41.84    2.58
  -8  -3  -7   40.89    3.72
   8   3   7   44.69    3.50
  -9  -3  -7    1.19    0.52
  -9  -3  -7    0.80    0.85
  -9  -3  -7    0.06    0.67
   9   3   7   -0.08    0.79
 -10  -3  -7    4.32    0.95
 -10  -3  -7    4.44    1.77
  10   3   7    4.13    1.17
 -11  -3  -7    2.22    1.58
  11   3   7    3.21    1.31
 -12  -3  -7    1.14    1.28
  12   3   7    2.99    1.47
   9  -4  -7    5.07    1.59
  -9   4   7    1.63    1.38
   8  -4  -7    2.95    1.68
  -8   4   7    1.13    1.14
   7  -4  -7   -0.58    0.61
  -7   4   7   -0.94    0.57
   6  -4  -7    5.00    1.73
  -6   4   7    3.52    1.36
   5  -4  -7   27.31    4.20
   5  -4  -7   26.41    3.15
  -5   4   7   29.22    3.37
  -5   4   7   31.11    3.05
   4  -4  -7   54.88    4.38
   4  -4  -7   54.67    3.86
  -4   4   7   58.32    4.59
  -4   4   7   56.19    3.76
   3  -4  -7   17.16    1.97
   3  -4  -7   25.84    5.10
   3  -4  -7   15.50    2.76
  -3   4   7   17.74    2.77
  -3   4   7   15.99    3.05
   2  -4  -7   13.76    2.50
   2  -4  -7   12.88    2.63
   2  -4  -7   13.74    1.58
  -2   4   7   11.99    2.44
  -2   4   7   15.68    2.75
  -2   4   7   12.11    1.81
   1  -4  -7   -0.07    0.53
   1  -4  -7   -0.05    0.37
   1  -4  -7    0.16    0.38
  -1   4   7    1.01    0.76
  -1   4   7    0.62    0.51
  -1   4   7    0.75    0.80
   0  -4  -7    1.16    0.79
   0  -4  -7    2.51    0.85
   0   4   7    1.43    0.97
   0   4   7    1.94    1.00
   0   4   7    2.28    0.73
   0   4   7    2.06    0.75
  -1  -4  -7   71.78    4.20
   1   4   7   72.36    4.17
   1   4   7   74.82    3.40
   1   4   7   73.31    3.35
   1   4   7   78.46    4.56
  -2  -4  -7    5.05    1.33
  -2  -4  -7    3.62    1.12
   2   4   7    4.16    0.98
   2   4   7    3.14    1.39
   2   4   7    5.86    1.44
  -3  -4  -7    6.37    1.31
  -3  -4  -7    4.83    1.31
  -3  -4  -7    4.24    1.43
   3   4   7    6.40    1.30
   3   4   7    5.53    1.37
   3   4   7    4.39    1.66
  -4  -4  -7    2.21    0.72
  -4  -4  -7    2.12    0.97
  -4  -4  -7    2.28    0.75
   4   4   7    2.54    1.25
   4   4   7    1.91    0.82
  -5  -4  -7    3.02    1.20
  -5  -4  -7    6.74    1.88
  -5  -4  -7    2.70    0.79
   5   4   7    3.33    1.06
   5   4   7    2.89    1.05
   5   4   7    2.52    1.07
  -6  -4  -7   11.50    2.29
  -6  -4  -7    9.44    1.56
   6   4   7   11.57    2.30
   6   4   7    8.91    1.58
   6   4   7   15.13    2.85
  -7  -4  -7    2.01    1.09
  -7  -4  -7    4.38    1.00
  -7  -4  -7    3.30    0.82
   7   4   7    3.47    1.35
  -8  -4  -7   14.15    1.37
  -8  -4  -7   10.89    2.55
   8   4   7   12.47    2.53
  -9  -4  -7    1.38    0.97
   9   4   7    1.18    1.18
 -10  -4  -7    2.23    1.29
  10   4   7    3.63    1.56
 -11  -4  -7    7.29    2.18
  11   4   7    3.87    1.91
 -12  -4  -7    2.83    1.71
  12   4   7    1.88    1.63
   9  -5  -7    3.77    1.35
  -9   5   7    0.31    0.98
   8  -5  -7    0.85    1.32
  -8   5   7   -0.77    0.90
  -7   5   7    2.65    1.19
   6  -5  -7    5.63    1.73
  -6   5   7    5.16    1.54
  -6   5   7    6.93    2.13
   5  -5  -7   22.15    3.90
  -5   5   7   18.65    3.52
  -5   5   7   16.44    2.84
   4  -5  -7   12.71    2.76
   4  -5  -7    9.50    2.06
  -4   5   7   11.91    2.34
  -4   5   7   11.90    2.83
   3  -5  -7    0.89    0.77
   3  -5  -7    0.99    0.85
  -3   5   7    0.37    0.54
  -3   5   7    1.04    1.07
   2  -5  -7    0.46    0.51
   2  -5  -7    0.24    0.43
   2  -5  -7    0.04    0.56
  -2   5   7   -0.39    0.50
  -2   5   7   -0.12    0.48
   1  -5  -7  113.42    4.96
   1  -5  -7  117.94    6.04
   1  -5  -7  104.59    5.53
  -1   5   7  116.68    5.82
  -1   5   7  104.67    5.60
  -1   5   7  115.60    4.97
   0  -5  -7  116.08    6.68
   0   5   7  110.18    4.69
   0   5   7  117.71    5.76
   0   5   7  114.22    5.82
   0   5   7  111.92    4.79
  -1  -5  -7    2.55    1.08
  -1  -5  -7    2.32    0.99
   1   5   7    5.33    1.28
   1   5   7    3.36    1.20
   1   5   7    2.32    0.89
   1   5   7    2.39    0.81
  -2  -5  -7    0.28    0.57
  -2  -5  -7    0.62    0.51
   2   5   7    0.55    0.43
   2   5   7    1.21    0.75
   2   5   7    0.67    0.65
   2   5   7    0.67    0.78
  -3  -5  -7   25.90    2.61
  -3  -5  -7   21.91    2.16
  -3  -5  -7   24.08    2.18
   3   5   7   20.35    2.39
   3   5   7   23.37    2.18
  -4  -5  -7   48.46    3.03
   4   5   7   52.18    3.08
   4   5   7   46.69    3.24
   4   5   7   47.50    3.66
  -5  -5  -7   19.51    2.19
  -5  -5  -7   19.96    1.83
  -5  -5  -7   21.56    2.54
   5   5   7   16.75    2.78
   5   5   7   23.38    1.95
  -6  -5  -7    4.34    1.45
  -6  -5  -7    2.20    0.67
   6   5   7    0.86    0.78
   6   5   7    2.94    1.10
   6   5   7    3.48    0.88
  -7  -5  -7    0.73    0.41
  -7  -5  -7    0.90    0.59
  -7  -5  -7   -0.16    0.52
   7   5   7    1.54    1.05
  -8  -5  -7   -0.54    0.48
   8   5   7   -0.90    0.88
  -9  -5  -7    1.57    1.33
   9   5   7    4.18    1.45
 -10  -5  -7   20.97    3.92
  10   5   7   17.71    3.27
 -11  -5  -7    0.00    1.04
  11   5   7    0.60    1.56
   9  -6  -7    4.79    1.33
  -9   6   7    4.86    1.55
   8  -6  -7    8.73    2.42
  -8   6   7    8.69    2.44
   7  -6  -7    6.51    1.84
  -7   6   7    6.70    1.73
  -7   6   7   10.05    2.39
   6  -6  -7    4.43    1.79
  -6   6   7    3.13    1.02
  -6   6   7    3.17    1.34
   5  -6  -7    7.59    2.14
  -5   6   7    6.25    1.78
  -5   6   7   11.17    2.67
   4  -6  -7    0.27    0.72
  -4   6   7    0.44    0.90
  -4   6   7    1.88    0.99
   3  -6  -7    0.97    0.99
   3  -6  -7    3.96    1.49
  -3   6   7    3.02    1.14
  -3   6   7    3.08    1.27
   2  -6  -7    0.30    0.55
  -2   6   7    0.35    0.70
  -2   6   7    1.63    0.85
   1  -6  -7    1.04    0.80
   1  -6  -7    0.53    0.66
  -1   6   7    0.91    0.46
  -1   6   7    0.21    0.73
  -1   6   7    0.47    0.72
   0  -6  -7   61.99    4.24
   0  -6  -7   64.84    4.36
   0   6   7   61.29    4.32
   0   6   7   61.85    4.14
   0   6   7   61.09    3.65
  -1  -6  -7    2.66    1.06
  -1  -6  -7    1.65    0.94
   1   6   7    0.80    0.77
   1   6   7    1.42    0.93
   1   6   7    1.81    0.69
   1   6   7    1.35    0.69
  -2  -6  -7   23.46    3.77
  -2  -6  -7   21.51    2.47
   2   6   7   23.34    2.34
   2   6   7   21.06    2.10
   2   6   7   20.66    2.51
   2   6   7   19.74    3.01
  -3  -6  -7   87.12    4.65
  -3  -6  -7   93.55    4.64
  -3  -6  -7   89.33    5.15
   3   6   7   93.92    4.47
   3   6   7   94.11    5.43
   3   6   7   93.59    4.76
  -4  -6  -7    6.03    1.45
  -4  -6  -7    8.30    2.00
  -4  -6  -7    5.81    1.62
   4   6   7    9.13    1.66
   4   6   7    5.62    1.87
   4   6   7    9.64    1.92
  -5  -6  -7   24.71    2.89
  -5  -6  -7   25.84    2.05
  -5  -6  -7   27.80    2.71
   5   6   7   25.88    2.67
   5   6   7   26.52    2.14
   5   6   7   25.06    2.90
  -6  -6  -7    8.10    1.32
  -6  -6  -7    6.61    1.91
   6   6   7    9.37    2.34
   6   6   7    6.83    1.24
  -7  -6  -7   31.78    1.83
  -7  -6  -7   38.39    3.62
   7   6   7   31.07    3.35
  -8  -6  -7   31.11    3.54
   8   6   7   28.15    4.50
  -9  -6  -7    2.01    1.14
   9   6   7    0.64    0.74
 -10  -6  -7   -1.79    0.57
  10   6   7   -1.22    0.65
 -11  -6  -7    1.61    0.98
  11   6   7   -0.02    1.40
  -8   7   7    8.96    2.22
   7  -7  -7   -0.15    0.78
  -7   7   7    1.15    0.69
  -7   7   7    1.57    1.04
   6  -7  -7   -0.05    0.70
  -6   7   7    0.98    0.93
   5  -7  -7   11.21    2.71
  -5   7   7   11.63    2.49
  -5   7   7    9.25    2.19
   4  -7  -7   25.54    4.13
  -4   7   7   27.81    3.04
  -4   7   7   28.73    3.14
   3  -7  -7    6.94    1.95
  -3   7   7    8.16    2.15
  -3   7   7   11.98    2.46
   2  -7  -7    0.32    0.79
   2  -7  -7   -0.25    0.51
  -2   7   7    0.71    0.59
  -2   7   7    1.22    0.93
   1  -7  -7    1.08    0.71
  -1   7   7    0.40    0.79
  -1   7   7   -0.13    0.55
  -1   7   7   -0.94    0.32
   0  -7  -7   -0.27    0.55
   0  -7  -7   -0.50    0.78
   0   7   7    0.82    0.90
   0   7   7    0.51    0.51
   0   7   7   -1.15    0.58
   0   7   7    1.00    0.57
  -1  -7  -7   10.85    2.43
  -1  -7  -7    8.46    2.10
   1   7   7    9.51    2.13
   1   7   7    6.67    1.78
   1   7   7    9.63    2.06
   1   7   7    7.43    1.90
  -2  -7  -7   41.09    3.26
  -2  -7  -7   42.81    3.73
   2   7   7   44.96    3.33
   2   7   7   47.34    3.40
   2   7   7   44.09    3.47
   2   7   7   38.77    3.59
  -3  -7  -7    2.34    0.91
   3   7   7    3.67    1.25
   3   7   7    3.26    1.13
   3   7   7    3.74    1.21
  -4  -7  -7   40.86    2.89
  -4  -7  -7   37.98    3.29
   4   7   7   38.87    3.38
   4   7   7   37.15    2.76
   4   7   7   37.44    3.59
  -5  -7  -7    2.51    0.95
  -5  -7  -7    1.20    0.75
   5   7   7    1.94    1.09
   5   7   7    1.49    0.65
  -6  -7  -7    9.41    1.38
  -6  -7  -7    9.82    2.30
   6   7   7   12.11    2.81
   6   7   7   10.54    1.21
  -7  -7  -7   10.51    2.54
   7   7   7    8.85    2.29
  -8  -7  -7    1.77    1.71
   8   7   7   -0.10    0.89
  -9  -7  -7    0.10    0.78
   9   7   7    2.24    0.99
 -10  -7  -7    0.22    0.73
 -11  -7  -7    8.52    2.37
  11   7   7   10.79    2.70
   8  -8  -7   -0.82    1.20
  -8   8   7    3.91    0.92
  -8   8   7   -0.69    0.96
   7  -8  -7    1.90    1.18
  -7   8   7    7.51    1.53
  -7   8   7    1.07    1.22
   6  -8  -7   -0.39    0.58
  -6   8   7    1.11    0.76
  -6   8   7    0.64    0.55
   5  -8  -7   16.15    3.64
  -5   8   7   13.85    2.84
  -5   8   7   19.86    3.72
   4  -8  -7    3.29    1.47
  -4   8   7    3.59    1.00
  -4   8   7    3.23    1.50
   3  -8  -7    0.33    0.78
  -3   8   7    0.84    0.66
  -3   8   7    0.22    0.70
   2  -8  -7    5.14    1.76
  -2   8   7    2.82    1.59
  -2   8   7    2.79    1.20
   1  -8  -7    2.84    1.32
  -1   8   7    2.89    1.15
  -1   8   7    1.32    1.07
   0  -8  -7    8.33    2.04
   0   8   7    9.21    2.21
   0   8   7    7.37    2.14
   0   8   7    7.56    1.77
  -1  -8  -7   36.00    3.35
   1   8   7   41.28    3.44
   1   8   7   36.96    3.35
   1   8   7   42.41    3.61
   1   8   7   43.04    3.91
  -2  -8  -7    6.97    1.79
   2   8   7    2.65    1.74
   2   8   7    6.67    1.66
   2   8   7    6.19    2.05
   2   8   7    6.87    1.77
  -3  -8  -7    0.89    0.57
   3   8   7   -0.44    0.64
   3   8   7    0.32    0.51
  -4  -8  -7   32.41    3.23
  -4  -8  -7   27.12    2.41
   4   8   7   32.44    2.69
   4   8   7   27.47    3.25
  -5  -8  -7   20.15    3.23
  -5  -8  -7   22.14    2.02
   5   8   7   25.22    4.21
   5   8   7   20.28    1.84
  -6  -8  -7   11.16    2.47
  -6  -8  -7   13.34    1.38
   6   8   7   10.39    1.18
   6   8   7   14.06    3.12
  -7  -8  -7    1.79    1.22
   7   8   7    4.05    1.51
  -8  -8  -7   -1.51    0.53
   8   8   7    1.37    0.61
  -9  -8  -7    6.60    2.17
   9   8   7    0.63    0.76
 -10  -8  -7   10.06    2.73
  10   8   7    8.40    2.72
   7  -9  -7    0.52    1.17
  -7   9   7    1.93    1.23
  -7   9   7    2.50    1.06
   6  -9  -7    9.08    2.27
  -6   9   7    8.57    2.08
  -6   9   7   12.39    3.09
   5  -9  -7    8.57    2.73
  -5   9   7    7.71    2.21
   4  -9  -7    3.22    1.59
  -4   9   7    3.84    1.27
  -4   9   7    2.01    1.42
   3  -9  -7   -0.38    0.49
  -3   9   7    1.06    0.73
  -3   9   7    0.32    0.69
   2  -9  -7    0.06    0.49
  -2   9   7    0.79    1.03
  -2   9   7    0.92    0.87
   1  -9  -7    5.95    1.99
  -1   9   7    4.50    1.38
  -1   9   7    7.08    2.13
   0  -9  -7    5.56    1.60
   0   9   7    7.50    1.95
   0   9   7    5.65    1.64
  -1  -9  -7    0.30    0.43
   1   9   7   -0.67    0.75
   1   9   7   -0.26    0.54
  -2  -9  -7   -0.33    0.46
   2   9   7    0.70    0.50
   2   9   7    0.10    0.91
  -3  -9  -7    9.34    1.99
   3   9   7    9.74    1.95
   3   9   7    9.27    2.45
   3   9   7    8.95    2.37
  -4  -9  -7    3.71    1.08
  -4  -9  -7    3.47    0.98
   4   9   7    2.72    1.44
   4   9   7    7.66    1.66
  -5  -9  -7    6.58    1.25
  -5  -9  -7    9.16    2.46
   5   9   7    8.04    2.57
   5   9   7    9.29    1.70
  -6  -9  -7    1.24    0.59
   6   9   7    0.48    0.73
   6   9   7    1.04    0.58
  -7  -9  -7   -1.27    0.53
   7   9   7    0.28    1.00
  -8  -9  -7   33.06    3.81
   8   9   7   24.58    4.49
  -9  -9  -7   20.83    4.15
   9   9   7   23.62    4.56
 -10  -9  -7   -0.33    0.76
  10   9   7    0.32    0.89
   7 -10  -7    0.34    1.02
  -7  10   7   -0.97    0.92
  -7  10   7    4.88    1.41
   6 -10  -7    0.09    0.86
  -6  10   7    0.96    0.92
  -6  10   7    0.17    1.03
   5 -10  -7    1.02    0.97
  -5  10   7   -0.04    0.92
  -5  10   7    2.30    1.14
   4 -10  -7    1.85    0.86
  -4  10   7    3.08    1.84
  -4  10   7    3.75    1.39
   3 -10  -7   21.53    3.67
  -3  10   7   18.80    3.41
  -3  10   7   20.98    3.62
   2 -10  -7   37.90    7.12
  -2  10   7   19.34    3.32
  -2  10   7   17.09    3.05
   1 -10  -7    0.02    0.65
  -1  10   7    2.22    1.18
  -1  10   7    2.45    1.11
   0 -10  -7    4.14    1.10
   0  10   7    3.82    1.68
   0  10   7    4.96    1.56
  -1 -10  -7   12.24    2.50
   1  10   7   10.47    2.75
   1  10   7   10.78    2.27
  -2 -10  -7   94.80    5.63
   2  10   7   97.57    6.21
   2  10   7   91.33    6.29
  -3 -10  -7    5.74    1.21
   3  10   7   10.86    2.21
   3  10   7    2.95    1.47
   3  10   7   10.88    2.89
  -4 -10  -7    1.19    0.81
   4  10   7    0.31    0.80
  -5 -10  -7    5.32    1.96
  -5 -10  -7    7.82    1.73
   5  10   7    8.63    2.38
   5  10   7    8.57    1.49
  -6 -10  -7    3.22    0.92
  -6 -10  -7    3.68    1.71
   6  10   7   -0.18    0.83
   6  10   7    2.66    1.54
  -7 -10  -7    7.44    2.56
   7  10   7    5.10    1.87
  -8 -10  -7    1.47    1.06
   8  10   7    1.69    1.28
  -9 -10  -7    2.97    1.31
   9  10   7    5.52    1.83
   6 -11  -7   -0.41    0.91
  -6  11   7    0.18    0.78
  -6  11   7   -1.22    0.94
   5 -11  -7    5.69    2.13
  -5  11   7    6.47    1.84
  -5  11   7    7.22    2.36
   4 -11  -7    9.53    2.60
  -4  11   7    6.65    2.01
  -4  11   7    6.93    2.04
   3 -11  -7   -0.49    0.79
  -3  11   7   -0.45    0.55
  -3  11   7    1.28    1.24
   2 -11  -7    4.59    1.60
  -2  11   7    5.04    1.39
  -2  11   7    6.29    2.10
   1 -11  -7    2.05    1.32
  -1  11   7    1.50    1.56
  -1  11   7    1.14    0.98
   0 -11  -7   14.01    2.95
   0  11   7    9.33    2.56
  -1 -11  -7    5.27    1.74
   1  11   7    5.13    2.29
   1  11   7    9.33    2.66
  -2 -11  -7   -0.20    0.96
   2  11   7   -0.22    0.81
   2  11   7    0.37    0.76
  -3 -11  -7    1.76    1.03
   3  11   7    0.50    0.95
  -4 -11  -7    0.35    0.72
   4  11   7    1.20    0.92
   4  11   7    2.41    1.96
   4  11   7    1.66    1.01
  -5 -11  -7   16.92    2.02
   5  11   7   10.42    2.43
   5  11   7   18.36    2.80
  -6 -11  -7   17.22    3.43
  -6 -11  -7   17.46    1.86
   6  11   7   16.13    1.85
   6  11   7   16.86    3.82
  -7 -11  -7   -1.03    0.63
   7  11   7   -1.75    0.66
   8  11   7    1.21    1.18
   5 -12  -7    0.83    1.24
  -5  12   7    0.28    0.98
  -5  12   7    2.87    1.42
   4 -12  -7    0.46    1.08
  -4  12   7   -1.70    0.97
  -4  12   7    0.75    1.51
   3 -12  -7    1.05    1.00
  -3  12   7   -1.66    0.67
  -3  12   7    0.73    0.82
   2 -12  -7   -1.04    0.82
  -2  12   7    1.08    1.12
  -2  12   7   -1.06    0.97
   1 -12  -7    2.65    1.32
  -1  12   7    2.37    1.18
  -1  12   7    2.43    1.43
   0 -12  -7    4.05    1.63
   0  12   7    4.45    1.46
   0  12   7    2.25    1.30
  -1 -12  -7   -1.48    0.85
   1  12   7   -0.61    0.81
   1  12   7    0.91    1.20
  -2 -12  -7    0.56    0.82
   2  12   7    0.59    0.72
   2  12   7   -0.83    0.85
  -3 -12  -7   -0.66    0.66
   3  12   7    0.04    0.80
   3  12   7    0.36    0.96
  -4 -12  -7    7.24    1.76
   4  12   7    2.91    1.83
   4  12   7    4.09    1.69
  -5 -12  -7    9.27    1.77
   5  12   7    2.10    1.71
   5  12   7    3.92    1.09
   5  12   7    5.84    1.98
  -6 -12  -7   -1.50    0.67
   6  12   7   -1.04    0.59
  -7 -12  -7   -1.24    0.85
   7  12   7    1.58    1.33
   3 -13  -7   17.18    3.32
  -3  13   7    9.28    2.53
  -3  13   7   10.82    2.91
   2 -13  -7    3.74    1.41
  -2  13   7    2.43    1.41
  -2  13   7    0.27    0.79
   1 -13  -7    3.70    1.70
  -1  13   7    1.66    1.15
  -1  13   7    2.54    1.40
   0 -13  -7   11.44    3.04
   0  13   7   10.00    2.60
   0  13   7    8.45    2.41
  -1 -13  -7   -0.78    0.61
   1  13   7    0.03    0.79
   1  13   7   -0.22    0.63
  -2 -13  -7    4.91    1.51
   2  13   7    7.14    2.26
   2  13   7    2.10    1.04
  -3 -13  -7    4.71    1.58
   3  13   7    4.56    1.74
   3  13   7    0.47    1.01
  -4 -13  -7   -0.67    1.01
   4  13   7    2.13    0.79
   4  13   7   -0.94    0.91
  -5 -13  -7    2.68    1.42
   5  13   7    3.70    1.78
   5  13   7    5.43    1.82
   1 -14  -7    2.89    1.26
  -1  14   7    4.77    1.72
  -1  14   7    3.16    1.86
   0 -14  -7   -0.59    0.87
   0  14   7    0.19    1.04
   0  14   7   -0.22    0.99
  -1 -14  -7    5.15    1.69
   1  14   7    9.27    2.85
   1  14   7    7.55    2.52
  -2 -14  -7    7.21    2.32
   2  14   7    2.29    1.66
   2  14   7    8.45    2.62
  -3 -14  -7    2.32    1.43
   3  14   7    1.30    1.98
   3  14   7    2.61    1.81
   2   8  -8    3.73    1.32
   2   8  -8    4.20    1.59
   1   8  -8   12.15    1.98
   1   8  -8   10.53    2.90
   0   8  -8    2.20    0.74
   0   8  -8    0.53    0.83
  -1   8  -8    0.07    0.58
  -1   8  -8    1.44    0.91
  -1   8  -8   -0.85    1.07
  -2   8  -8    5.66    1.23
  -2   8  -8    8.94    1.92
  -2   8  -8   10.24    2.95
  -3   8  -8   -0.10    0.78
  -3   8  -8   -0.48    0.85
  -4   8  -8    5.42    1.44
  -4   8  -8    4.38    1.70
  -5   8  -8    0.67    1.24
  -5   8  -8    0.15    0.89
  -6   8  -8   -0.14    1.10
  -6   8  -8    0.53    0.91
   4   7  -8    2.39    1.08
   4   7  -8   -0.47    0.82
   3   7  -8    8.34    1.56
   3   7  -8    1.44    1.25
   2   7  -8   18.43    1.96
   2   7  -8   16.18    3.27
   1   7  -8    4.73    1.60
   1   7  -8    6.14    1.46
   0   7  -8    0.04    0.83
   0   7  -8    0.64    0.51
   0   7  -8    0.70    0.88
  -1   7  -8   -2.21    1.16
  -1   7  -8    1.17    0.90
  -1   7  -8    1.72    1.01
  -2   7  -8   15.82    2.51
  -2   7  -8    9.14    2.31
  -2   7  -8   14.02    2.13
  -2   7  -8   16.42    2.28
  -2   7  -8   11.44    1.95
  -3   7  -8   37.25    2.69
  -3   7  -8   29.34    5.12
  -3   7  -8   30.89    2.04
  -3   7  -8   24.41    2.43
  -3   7  -8   30.67    2.22
  -4   7  -8    5.02    1.48
  -4   7  -8    1.20    0.81
  -4   7  -8    3.59    1.05
  -5   7  -8    2.92    1.23
  -5   7  -8    2.57    1.26
  -6   7  -8    0.55    1.18
  -6   7  -8    1.15    1.00
  -7   7  -8    8.62    2.69
  -7   7  -8    6.51    1.70
   5   6  -8   -0.55    1.09
  -5  -6   8    0.00    1.10
   4   6  -8    3.88    1.43
   3   6  -8   -0.35    0.65
   3   6  -8   -1.09    1.02
   3   6  -8   -0.40    0.75
   2   6  -8    1.50    0.93
   2   6  -8    1.25    0.80
   2   6  -8    1.45    0.94
   1   6  -8    0.73    0.66
   1   6  -8    2.27    0.83
   1   6  -8    2.41    1.05
   0   6  -8    0.94    0.89
   0   6  -8    3.45    2.06
   0   6  -8    1.85    0.76
  -1   6  -8    9.62    1.94
  -1   6  -8   11.81    1.17
  -1   6  -8    9.75    2.35
  -1   6  -8   13.07    1.78
  -2   6  -8   11.00    1.66
  -2   6  -8   11.10    1.86
  -2   6  -8   11.59    1.54
  -2   6  -8    7.16    2.29
  -3   6  -8   -1.40    0.57
  -3   6  -8    0.14    0.80
  -3   6  -8    0.71    0.50
  -3   6  -8    0.37    0.59
  -3   6  -8   -0.64    0.65
  -4   6  -8    1.72    1.01
  -4   6  -8   -0.81    0.66
  -4   6  -8   -0.79    0.67
  -5   6  -8    3.24    1.64
  -5   6  -8    7.04    1.57
  -5   6  -8    4.81    1.79
  -6   6  -8   44.25    4.81
  -6   6  -8   47.88    3.64
   6  -6   8   36.36    3.89
  -7   6  -8    8.74    2.21
  -7   6  -8    9.15    1.87
  -8   6  -8    1.31    0.90
  -8   6  -8   -0.45    0.84
   6   5  -8    2.38    1.49
  -6  -5   8    0.07    1.40
   5   5  -8   35.81    4.38
  -5  -5   8   35.87    3.11
   4   5  -8   -1.21    1.00
   4   5  -8    2.44    1.43
  -4  -5   8    2.08    0.83
   3   5  -8    6.16    2.06
   2   5  -8    4.63    1.01
   2   5  -8    4.29    1.48
   2   5  -8    5.34    1.26
   1   5  -8   14.01    3.17
   1   5  -8   14.60    1.35
   1   5  -8   13.90    1.31
   0   5  -8   18.11    1.41
   0   5  -8   16.80    2.86
   0   5  -8   11.09    2.54
  -1   5  -8    1.97    1.14
  -1   5  -8    2.06    0.61
  -2   5  -8    3.38    1.57
  -2   5  -8    5.46    0.98
  -2   5  -8    5.55    1.41
  -2   5  -8    5.36    0.89
  -3   5  -8    8.53    1.40
  -3   5  -8    8.72    1.37
  -3   5  -8   11.59    1.13
  -4   5  -8    8.79    1.58
  -4   5  -8   11.08    1.67
  -4   5  -8    4.01    1.54
  -5   5  -8    8.54    2.48
   5  -5   8    8.32    1.68
  -6   5  -8   -0.18    0.68
  -6   5  -8    1.04    0.87
   6  -5   8   -1.91    0.96
  -7   5  -8    7.41    2.72
  -7   5  -8    4.14    1.10
  -8   5  -8    1.20    1.04
  -8   5  -8    1.73    0.78
  -9   5  -8   26.54    4.29
   6   4  -8   -0.94    0.89
  -6  -4   8    2.18    1.17
   5   4  -8    2.92    1.59
   5   4  -8    1.80    1.41
  -5  -4   8    1.36    1.05
   4   4  -8   11.60    1.92
   4   4  -8   11.01    2.57
   3   4  -8    7.63    2.04
   3   4  -8    5.54    1.27
  -3  -4   8    6.63    1.28
   2   4  -8   33.51    2.03
   2   4  -8   34.58    2.11
   2   4  -8   39.04    3.92
   1   4  -8   13.41    2.99
   1   4  -8   14.50    1.20
   1   4  -8   17.32    1.21
   0   4  -8   -0.10    0.49
   0   4  -8   -0.22    0.73
  -1   4  -8   -0.94    0.84
  -1   4  -8    1.08    1.08
  -2   4  -8    8.74    1.71
  -2   4  -8    7.08    0.98
  -2   4  -8    7.36    2.04
  -2   4  -8    5.83    0.82
  -3   4  -8   21.65    1.67
  -3   4  -8   28.74    3.49
  -3   4  -8   22.57    1.66
  -4   4  -8   22.15    4.05
  -4   4  -8   17.45    1.60
  -5   4  -8    7.12    1.43
  -5   4  -8    4.77    1.84
   5  -4   8   11.60    1.91
  -6   4  -8    4.26    1.18
   6  -4   8    2.02    1.05
  -7   4  -8    0.75    0.92
  -7   4  -8    1.26    0.72
   7  -4   8   -1.28    1.05
  -8   4  -8    7.64    1.71
  -8   4  -8    6.70    1.90
  -9   4  -8    1.05    0.94
  -9   4  -8    2.21    1.12
 -10   4  -8   14.65    3.11
 -10   4  -8   14.67    3.12
   7   3  -8    0.29    0.90
  -7  -3   8    2.17    1.31
   6   3  -8    3.62    1.38
  -6  -3   8    2.10    1.11
   5   3  -8    0.88    1.04
   5   3  -8    1.24    1.04
  -5  -3   8   -0.41    0.54
   4   3  -8    2.13    1.13
   4   3  -8    4.96    1.78
  -4  -3   8    6.59    1.38
   3   3  -8    0.13    0.57
   3   3  -8   -0.32    0.68
  -3  -3   8    0.79    0.44
   2   3  -8    7.75    2.23
   2   3  -8    7.01    1.61
   1   3  -8   16.57    3.34
   0   3  -8    6.10    1.80
   0   3  -8    6.04    1.72
  -1   3  -8    2.22    1.06
  -1   3  -8    0.33    0.75
  -2   3  -8   11.48    1.96
  -2   3  -8    6.27    1.79
  -3   3  -8    2.43    0.50
  -3   3  -8    3.39    1.47
  -3   3  -8    4.35    0.77
  -3   3  -8    2.21    0.64
  -4   3  -8    6.98    1.95
  -4   3  -8    7.45    1.03
  -4   3  -8    7.89    1.32
   4  -3   8    5.86    1.26
  -5   3  -8    0.85    0.63
  -5   3  -8   -0.17    0.68
   5  -3   8    1.62    0.86
  -6   3  -8    9.05    2.33
   6  -3   8   12.02    2.00
  -7   3  -8   21.55    3.81
  -7   3  -8   26.91    2.58
   7  -3   8   21.33    2.42
  -8   3  -8   24.49    2.61
  -9   3  -8    0.99    1.00
  -9   3  -8   -0.45    0.97
 -10   3  -8   -1.56    0.89
 -10   3  -8    0.35    1.15
  -8  -2   8    2.92    1.35
   7   2  -8   -1.04    0.88
  -7  -2   8    0.22    0.94
   6   2  -8    1.84    1.05
  -6  -2   8    0.32    0.69
   5   2  -8   38.05    3.15
   5   2  -8   48.01    4.21
  -5  -2   8   46.75    3.23
   4   2  -8    1.66    0.89
   4   2  -8    1.37    0.97
  -4  -2   8    1.09    0.64
   3   2  -8   18.17    1.59
   3   2  -8   20.65    3.61
  -3  -2   8   19.25    1.57
   2   2  -8   -0.82    0.53
   2   2  -8    0.82    0.44
  -2  -2   8    0.15    0.34
   1   2  -8   13.26    2.64
   1   2  -8    8.13    2.31
   0   2  -8   43.66    3.85
  -1   2  -8   20.51    2.11
  -1   2  -8   26.74    3.04
  -2   2  -8    0.17    0.62
  -2   2  -8    1.93    0.74
  -3   2  -8    0.66    0.57
  -3   2  -8    0.01    0.43
  -4   2  -8    0.89    0.62
  -4   2  -8    2.27    1.34
  -4   2  -8    0.88    0.47
   4  -2   8    0.93    0.56
  -5   2  -8    0.11    0.39
  -5   2  -8    1.22    0.67
   5  -2   8    0.67    0.55
  -6   2  -8    5.13    1.22
  -6   2  -8    4.97    1.75
   6  -2   8    3.96    1.07
  -7   2  -8   -0.84    0.67
  -7   2  -8   -1.05    0.42
   7  -2   8   -1.17    0.72
  -8   2  -8   10.17    2.64
  -8   2  -8   10.45    2.12
  -9   2  -8    2.55    1.29
  -9   2  -8    1.33    0.90
 -10   2  -8   10.03    2.15
 -11   2  -8   15.72    3.09
 -11   2  -8   10.64    2.53
  -8  -1   8    7.22    1.83
   7   1  -8    0.39    0.78
  -7  -1   8    2.76    1.27
   6   1  -8    2.14    1.10
  -6  -1   8    2.11    0.97
   5   1  -8    1.25    0.97
  -5  -1   8    3.44    1.01
   4   1  -8    1.53    1.03
   4   1  -8    0.86    0.78
  -4  -1   8    1.32    0.59
   3   1  -8    5.27    1.82
   3   1  -8    5.27    0.78
  -3  -1   8    3.70    0.78
   2   1  -8   18.77    3.06
   2   1  -8   22.25    1.40
  -2  -1   8   21.60    1.34
   1   1  -8   23.25    2.43
   1   1  -8   23.76    2.83
   0   1  -8   11.73    2.47
   0   1  -8   12.88    2.26
  -1   1  -8    2.45    1.15
  -1   1  -8    3.78    1.36
   1  -1   8    4.52    1.63
  -2   1  -8    3.78    1.01
  -2   1  -8    4.30    1.48
   2  -1   8    3.81    1.30
  -3   1  -8   13.76    2.52
  -3   1  -8   21.46    1.84
   3  -1   8   18.61    1.71
  -4   1  -8   32.98    3.28
  -4   1  -8   30.97    1.80
   4  -1   8   31.16    2.00
   4  -1   8   32.61    1.83
  -5   1  -8   19.70    3.25
  -5   1  -8   19.43    1.68
  -5   1  -8   15.89    1.24
   5  -1   8   16.85    1.23
   5  -1   8   16.69    1.59
  -6   1  -8    9.31    2.32
  -6   1  -8   13.13    1.96
   6  -1   8   12.77    1.96
  -7   1  -8    1.07    1.08
  -7   1  -8    1.33    0.66
  -8   1  -8   28.05    2.84
  -8   1  -8   31.44    3.25
  -9   1  -8   20.78    3.33
  -9   1  -8   16.15    3.04
 -10   1  -8    0.46    0.99
 -11   1  -8    3.01    1.47
 -11   1  -8    3.08    1.55
   8   0  -8   11.32    3.06
  -8   0   8    9.79    2.29
   7   0  -8   14.08    3.02
  -7   0   8   12.11    2.31
   6   0  -8   18.16    3.39
  -6   0   8   16.50    2.54
   5   0  -8    3.03    1.19
  -5   0   8    2.79    0.85
   4   0  -8    6.12    1.59
   4   0  -8    4.96    1.34
  -4   0   8    6.41    1.31
   3   0  -8   19.89    1.64
   3   0  -8   25.28    4.07
  -3   0   8   18.83    1.66
   2   0  -8   17.21    2.88
   2   0  -8   16.16    1.26
  -2   0   8   20.45    1.35
   1   0  -8    1.82    1.02
   1   0  -8    2.34    1.04
  -1   0   8    6.07    1.76
   0   0  -8    8.05    1.95
   0   0  -8    8.87    2.08
   0   0   8    5.15    1.45
   0   0   8    8.77    2.14
  -1   0  -8    1.19    0.65
  -1   0  -8   -0.03    0.70
   1   0   8   -0.10    0.41
   1   0   8   -0.41    0.47
  -2   0  -8   91.62    4.22
  -2   0  -8   82.37    5.08
   2   0   8   88.82    5.10
   2   0   8   81.10    4.21
  -3   0  -8   54.82    4.07
  -3   0  -8   49.43    2.91
   3   0   8   48.51    2.90
   3   0   8   51.60    3.91
  -4   0  -8   10.77    2.14
  -4   0  -8   11.16    1.09
  -4   0  -8   10.11    1.19
   4   0   8   12.16    1.36
   4   0   8   12.04    1.12
   4   0   8   10.42    2.24
  -5   0  -8   17.84    3.18
  -5   0  -8   11.65    2.12
  -5   0  -8   15.19    1.57
  -5   0  -8   12.55    1.31
   5   0   8   12.83    1.34
   5   0   8   11.30    1.57
  -6   0  -8   27.25    2.63
  -6   0  -8   29.74    3.05
  -6   0  -8   31.14    2.41
   6   0   8   25.44    2.33
   6   0   8   30.88    1.91
  -7   0  -8   38.64    3.05
  -7   0  -8   39.34    3.50
   7   0   8   36.93    2.08
  -8   0  -8   11.68    2.49
  -8   0  -8    9.42    1.96
   8   0   8    9.88    1.11
  -9   0  -8    4.72    1.70
  -9   0  -8    7.12    1.78
   9   0   8    6.66    1.20
 -10   0  -8    2.56    1.40
 -10   0  -8    1.59    1.08
  10   0   8    3.18    0.92
 -11   0  -8    0.66    0.96
 -11   0  -8    0.05    0.78
  11   0   8    0.78    0.81
   8  -1  -8    1.55    1.48
  -8   1   8    6.55    1.96
   7  -1  -8    0.54    0.74
  -7   1   8    0.03    0.71
   6  -1  -8    9.16    2.67
  -6   1   8    8.23    1.93
   5  -1  -8   26.55    2.50
   5  -1  -8   27.94    3.38
  -5   1   8   25.92    2.52
   4  -1  -8   39.11    2.85
   4  -1  -8   50.11    4.33
  -4   1   8   44.76    2.98
   3  -1  -8    9.21    1.51
   3  -1  -8    9.75    2.26
  -3   1   8   14.73    1.47
   2  -1  -8    2.08    1.42
   2  -1  -8    4.49    0.91
   2  -1  -8    4.55    1.52
  -2   1   8    2.89    1.20
  -2   1   8    5.88    1.01
  -2   1   8    3.73    1.05
   1  -1  -8    0.99    0.69
   1  -1  -8   -0.01    0.58
  -1   1   8   -0.20    0.51
  -1   1   8    1.03    0.74
  -1   1   8    0.09    0.24
   0  -1  -8   15.44    2.88
   0  -1  -8   15.85    2.63
   0   1   8   12.16    2.53
   0   1   8   11.25    2.39
  -1  -1  -8   11.86    2.22
  -1  -1  -8   15.01    2.42
   1   1   8   22.52    3.38
   1   1   8   16.66    2.68
  -2  -1  -8   15.14    1.75
  -2  -1  -8   12.27    2.37
   2   1   8    9.95    1.82
   2   1   8   13.89    2.56
  -3  -1  -8   12.63    0.93
  -3  -1  -8   14.16    1.57
  -3  -1  -8   10.65    2.25
   3   1   8   11.31    2.09
   3   1   8   11.18    0.90
   3   1   8   13.98    2.19
  -4  -1  -8    3.55    0.84
  -4  -1  -8    4.36    1.12
  -4  -1  -8    5.32    1.47
   4   1   8    4.08    0.91
   4   1   8    2.48    1.00
   4   1   8    4.74    1.16
  -5  -1  -8    0.47    0.50
  -5  -1  -8    0.13    0.73
  -5  -1  -8    0.05    0.38
   5   1   8    0.30    0.51
   5   1   8   -0.08    0.39
  -6  -1  -8   15.61    2.63
  -6  -1  -8   12.03    2.09
   6   1   8   16.25    2.38
   6   1   8   11.19    1.35
  -7  -1  -8    1.63    0.73
  -7  -1  -8    2.85    1.17
  -7  -1  -8    1.64    0.94
   7   1   8    3.07    0.88
   7   1   8    1.17    1.07
  -8  -1  -8    0.20    0.76
  -8  -1  -8    2.39    1.29
  -8  -1  -8    1.15    0.84
   8   1   8    1.42    0.70
  -9  -1  -8   -0.13    0.59
  -9  -1  -8    0.02    0.84
  -9  -1  -8   -0.49    0.84
   9   1   8    0.03    0.52
 -10  -1  -8    0.43    1.39
 -10  -1  -8    2.97    3.00
 -10  -1  -8    1.21    0.91
  10   1   8    2.14    1.04
 -11  -1  -8   10.52    2.11
 -11  -1  -8   10.34    2.50
 -11  -1  -8    9.38    2.49
  11   1   8   14.37    2.18
   9  -2  -8    2.14    1.16
  -8   2   8    7.82    1.97
   7  -2  -8    3.45    1.56
  -7   2   8    4.75    1.47
   6  -2  -8    1.29    1.09
  -6   2   8    0.49    0.77
   5  -2  -8   16.46    3.18
   5  -2  -8   18.09    2.76
  -5   2   8   19.67    2.21
   4  -2  -8    0.27    0.71
   4  -2  -8   -0.50    0.54
   3  -2  -8   18.66    3.44
   3  -2  -8   14.31    1.60
  -3   2   8   19.49    1.85
  -3   2   8   17.26    3.40
   2  -2  -8    7.82    2.60
   2  -2  -8    9.58    2.25
   2  -2  -8    6.55    1.17
  -2   2   8    6.60    1.84
  -2   2   8    6.64    1.85
  -2   2   8    6.59    1.17
   1  -2  -8   23.58    3.57
   1  -2  -8   14.75    1.17
   1  -2  -8   12.25    2.49
  -1   2   8   16.05    1.22
  -1   2   8   14.64    2.61
  -1   2   8   16.90    3.10
   0  -2  -8   14.53    2.42
   0  -2  -8   15.79    2.79
   0   2   8   15.97    2.59
   0   2   8   14.81    1.00
   0   2   8   18.90    2.16
   0   2   8   18.02    1.03
  -1  -2  -8    1.42    0.89
  -1  -2  -8    1.33    0.90
   1   2   8    1.13    0.88
   1   2   8    2.15    0.93
  -2  -2  -8   28.91    2.83
  -2  -2  -8   31.11    2.66
   2   2   8   30.89    1.47
   2   2   8   31.17    2.63
   2   2   8   28.31    1.42
  -3  -2  -8   -0.16    0.33
  -3  -2  -8    0.22    0.28
  -3  -2  -8    0.26    0.40
   3   2   8   -0.36    0.53
   3   2   8   -0.41    0.40
   3   2   8    0.11    0.24
  -4  -2  -8    5.27    1.11
  -4  -2  -8    6.54    1.71
  -4  -2  -8    5.89    1.48
   4   2   8    3.66    1.06
   4   2   8    5.71    1.10
   4   2   8    9.99    1.82
  -5  -2  -8    6.97    1.67
  -5  -2  -8    8.32    1.56
  -5  -2  -8    8.74    1.77
   5   2   8    7.23    1.63
   5   2   8    7.99    1.71
   5   2   8    6.11    1.34
  -6  -2  -8   31.85    2.73
  -6  -2  -8   34.46    2.96
   6   2   8   38.52    2.80
   6   2   8   38.05    2.84
  -7  -2  -8    2.95    1.19
  -7  -2  -8    4.97    1.37
  -7  -2  -8    4.60    1.39
   7   2   8    3.87    1.50
   7   2   8    4.97    1.40
  -8  -2  -8   -0.46    0.48
  -8  -2  -8    0.74    0.80
  -8  -2  -8    1.49    0.92
  -9  -2  -8   14.22    2.33
  -9  -2  -8   13.85    2.36
  -9  -2  -8   13.70    2.88
   9   2   8   12.32    2.23
 -10  -2  -8   12.10    3.67
 -10  -2  -8    5.39    1.39
 -10  -2  -8    8.23    2.00
  10   2   8    6.41    1.76
 -11  -2  -8   -0.13    1.48
 -11  -2  -8    1.78    0.73
 -11  -2  -8    2.31    1.34
  11   2   8   -0.08    0.81
 -12  -2  -8    6.08    1.94
  12   2   8    6.10    1.31
   9  -3  -8    0.68    1.06
  -9   3   8    0.92    0.97
   8  -3  -8    1.42    0.96
  -8   3   8    0.54    1.15
  -7   3   8   17.25    2.79
   6  -3  -8    7.86    2.26
  -6   3   8    6.04    1.64
   5  -3  -8    0.81    0.89
   5  -3  -8    1.37    0.96
  -5   3   8    0.00    0.79
   4  -3  -8   -0.23    0.63
   4  -3  -8    0.53    0.51
  -4   3   8   -0.07    0.45
  -4   3   8   -0.32    0.59
   3  -3  -8    0.88    0.77
   3  -3  -8    0.97    0.73
  -3   3   8    1.13    0.69
  -3   3   8    3.31    1.39
   2  -3  -8   12.30    2.65
   2  -3  -8    9.55    1.58
  -2   3   8    9.28    2.32
  -2   3   8    7.72    1.42
   1  -3  -8    7.70    1.35
   1  -3  -8    7.46    1.85
   1  -3  -8    5.12    1.63
  -1   3   8    5.32    1.71
  -1   3   8    5.64    1.52
  -1   3   8    7.92    1.26
   0  -3  -8   27.89    2.84
   0  -3  -8   26.04    3.03
   0   3   8   25.93    1.68
   0   3   8   26.87    1.66
   0   3   8   23.97    2.58
   0   3   8   29.70    2.89
  -1  -3  -8   22.49    2.48
  -1  -3  -8   26.78    2.44
   1   3   8   26.50    1.58
   1   3   8   26.53    1.68
   1   3   8   24.70    2.92
   1   3   8   25.91    2.61
  -2  -3  -8   27.56    2.57
  -2  -3  -8   30.28    2.84
   2   3   8   25.28    2.94
   2   3   8   27.90    2.62
   2   3   8   29.03    1.78
   2   3   8   28.33    1.76
  -3  -3  -8   27.29    1.90
  -3  -3  -8   29.85    2.59
  -3  -3  -8   27.51    2.61
   3   3   8   22.32    2.29
   3   3   8   27.47    2.61
   3   3   8   27.18    1.83
  -4  -3  -8   25.84    2.52
  -4  -3  -8   26.91    2.04
  -4  -3  -8   26.18    2.51
   4   3   8   25.54    2.00
   4   3   8   24.92    2.44
   4   3   8   24.72    2.41
  -5  -3  -8    1.72    0.61
  -5  -3  -8    1.46    0.85
  -5  -3  -8    0.93    0.90
   5   3   8    0.58    0.65
   5   3   8    0.20    0.53
   5   3   8    0.25    0.54
  -6  -3  -8    1.26    0.53
   6   3   8    1.45    1.03
   6   3   8    0.53    0.60
   6   3   8    0.53    0.74
  -7  -3  -8    0.05    0.38
  -7  -3  -8    0.90    0.52
  -7  -3  -8    0.51    0.63
   7   3   8    0.42    0.58
   7   3   8    0.05    0.58
  -8  -3  -8   34.79    3.30
  -8  -3  -8   38.81    2.76
  -8  -3  -8   36.63    2.65
   8   3   8   35.21    3.08
  -9  -3  -8   16.76    1.86
  -9  -3  -8   10.74    2.44
  -9  -3  -8   19.58    1.96
   9   3   8   17.48    2.80
 -10  -3  -8   -0.23    0.71
 -10  -3  -8   -0.04    1.07
 -10  -3  -8    0.97    0.95
  10   3   8   -1.02    0.70
 -11  -3  -8    0.23    1.25
 -11  -3  -8   -1.09    0.68
  11   3   8    1.37    0.87
 -12  -3  -8    2.96    1.63
   9  -4  -8    0.01    1.30
   8  -4  -8    3.51    1.48
  -8   4   8    2.76    1.32
   7  -4  -8    0.88    1.04
  -7   4   8    1.28    1.10
   6  -4  -8    0.18    0.78
  -6   4   8    2.09    1.22
   5  -4  -8    0.60    0.70
  -5   4   8    2.09    0.90
  -5   4   8    2.35    1.19
   4  -4  -8    3.87    1.41
   4  -4  -8    3.40    1.42
  -4   4   8    5.28    1.37
  -4   4   8    3.50    1.33
   3  -4  -8   74.56    4.07
  -3   4   8   76.15    4.20
   2  -4  -8   26.80    2.21
   2  -4  -8   28.12    3.07
  -2   4   8   26.19    2.24
  -2   4   8   30.34    3.19
   1  -4  -8    7.05    1.72
   1  -4  -8    8.46    1.93
  -1   4   8    9.97    2.24
  -1   4   8    7.08    1.30
  -1   4   8    9.01    1.90
   0  -4  -8    0.22    0.62
   0  -4  -8    0.88    0.63
   0   4   8    0.68    0.31
   0   4   8    0.64    0.52
   0   4   8    0.88    0.68
   0   4   8   -0.31    0.58
  -1  -4  -8   79.30    4.72
   1   4   8   71.77    3.23
   1   4   8   69.03    4.44
   1   4   8   84.86    4.94
   1   4   8   76.33    3.42
  -2  -4  -8  121.30    5.74
  -2  -4  -8  117.59    5.69
   2   4   8  120.36    4.39
   2   4   8  116.14    4.41
   2   4   8  125.68    5.89
   2   4   8  117.31    5.62
  -3  -4  -8    0.93    0.56
  -3  -4  -8   -0.44    0.55
  -3  -4  -8   -0.02    0.25
   3   4   8    0.38    0.43
   3   4   8    0.00    0.61
   3   4   8    0.43    0.46
  -4  -4  -8    0.61    0.43
  -4  -4  -8    0.23    0.77
   4   4   8    0.54    0.54
   4   4   8   -0.06    0.52
   4   4   8   -0.46    0.71
  -5  -4  -8    3.45    1.22
  -5  -4  -8    3.19    1.15
   5   4   8    2.62    0.90
   5   4   8    4.56    1.57
   5   4   8    3.54    1.11
  -6  -4  -8    2.12    0.86
  -6  -4  -8    1.97    0.88
   6   4   8    1.04    0.70
   6   4   8    2.26    1.11
  -7  -4  -8   14.41    1.66
  -7  -4  -8   12.41    1.91
  -7  -4  -8   13.13    2.59
   7   4   8   13.63    2.68
  -8  -4  -8    0.72    0.57
  -8  -4  -8    0.78    0.68
  -8  -4  -8    1.30    0.68
   8   4   8    1.70    1.08
  -9  -4  -8    1.78    0.59
  -9  -4  -8    1.73    1.03
  -9  -4  -8    2.02    0.64
   9   4   8    0.07    0.53
 -10  -4  -8    6.93    2.22
 -10  -4  -8    6.22    1.61
  10   4   8    2.00    1.22
 -11  -4  -8    2.79    0.99
  11   4   8    3.53    1.61
   8  -5  -8    4.06    1.77
  -8   5   8    1.37    0.80
   7  -5  -8    0.15    0.79
  -7   5   8    0.05    0.82
   6  -5  -8    0.83    1.02
  -6   5   8    0.62    0.83
  -6   5   8    1.60    0.80
   5  -5  -8   20.37    3.56
  -5   5   8   18.08    3.07
  -5   5   8   18.07    3.47
   4  -5  -8   45.13    3.48
   4  -5  -8   37.08    3.94
  -4   5   8   38.89    3.28
  -4   5   8   44.30    4.17
   3  -5  -8    0.47    0.89
   3  -5  -8   -0.97    0.53
  -3   5   8    1.35    0.80
  -3   5   8   -0.02    0.44
   2  -5  -8    9.68    1.88
   2  -5  -8    5.31    1.60
  -2   5   8    6.91    1.63
  -2   5   8    6.35    1.42
   1  -5  -8    4.71    1.74
   1  -5  -8    3.90    1.44
  -1   5   8    5.28    1.74
  -1   5   8    2.47    0.92
  -1   5   8    4.08    1.58
   0  -5  -8   71.07    4.60
   0  -5  -8   68.52    4.61
   0   5   8   66.41    4.45
   0   5   8   68.13    3.69
   0   5   8   66.58    4.57
   0   5   8   68.92    3.61
  -1  -5  -8   39.01    3.35
  -1  -5  -8   44.94    3.48
   1   5   8   41.53    2.69
   1   5   8   42.00    3.37
   1   5   8   49.55    2.93
   1   5   8   41.36    3.51
  -2  -5  -8    0.88    0.77
  -2  -5  -8    1.48    0.79
   2   5   8    1.45    0.72
   2   5   8    1.15    0.42
   2   5   8    1.56    0.96
   2   5   8    1.17    0.70
  -3  -5  -8    0.80    0.69
  -3  -5  -8    1.51    0.69
  -3  -5  -8    2.22    1.05
   3   5   8    1.65    1.09
   3   5   8    1.82    0.80
   3   5   8    0.25    0.51
  -4  -5  -8   32.84    3.33
  -4  -5  -8   30.77    2.96
   4   5   8   34.59    2.74
   4   5   8   32.85    3.10
   4   5   8   31.18    2.64
  -5  -5  -8   73.97    4.59
  -5  -5  -8   79.54    4.14
  -5  -5  -8   79.47    4.46
   5   5   8   67.94    4.61
[truncated: 122,243 more chars]
